# Supplementary material for: Transcriptomic Profiling of Gametogenesis in Triploid Pacific Oysters Crassostrea gigas: Towards an Understanding of Partial Sterility Associated with Triploidy
Source: PLoS One. 2014 Nov 6;9(11):e112094. doi: 10.1371/journal.pone.0112094 (PMC4222980; doi:10.1371/journal.pone.0112094)
Supplement: File S2 — List of genes differentially expressed between diploids and triploids. This table provides the list of genes differentially expressed between diploid and triploid oysters (Student’s t-test with Bonferroni adjustment. ID_Ref: Identity of the spot on the microarray; Genbank: Genbank accession number; Description: description as uploaded from Sigenae (http://www.sigenae.org); 2N Mean: mean of log normalized expression values of diploids; 2n StDev: standard deviation of log normalized expression values of diploids; 3N Mean: mean of log normalized expression values of triploids; 3N StDev: Standard deviation of log normalized expression values of triploids; Abs t value: Absolute t value; df: degrees of freedom; Raw p value; Adj p value: Adjusted p value; clusters: Clusters obtained by K-means clustering; second last column: difference of expression between 2N and 3N; last column: categories of ploidy where gene is overexpressed. (XLS) [file pone.0112094.s002.xls]

## Sheet: Feuil1
spot	ID	description		2N mean	2N stdev	3N mean	3N stdev	abs t value	df	raw p value	adj p value				clusters
37190	AM856931	(sp:P62744) AP-2 complex subunit sigma OS=Rattus norvegicus GN=Ap2s1 PE=2 SV=1	+3N	-0.850602	0.595781	0.70011	0.793591	9.09258	62	5.1581e-13	1.63883e-08		0	1.55071	+3N
12891	CU995201	(sp:Q6MGD0) Protein CutA OS=Rattus norvegicus GN=Cuta PE=1 SV=2	+3N	-0.309989	0.963158	1.02628	0.273103	7.57475	35	7.03316e-09	0.000217768		0	1.33627	+3N
8444	AM857745	(sp:Q2NKT1) Profilin-4 OS=Bos taurus GN=PFN4 PE=2 SV=1	+3N	-0.561377	0.8437	0.62956	0.751777	6.07808	62	8.21062e-08	0.00250473		0	1.19094	+3N
16556	FP002119	(sp:Q6NRS1) Inhibitor of Bruton tyrosine kinase OS=Xenopus laevis GN=ibtk PE=2 SV=1	+3N	-1.15	0.454589	-0.0700965	0.634386	8.05892	61	3.48321e-11	1.09749e-06		0	1.0799	+3N
16870	EW778289	hypothetical protein BRAFLDRAFT_85511 [Branchiostoma floridae]	+3N	-1.08696	0.601111	-0.0217365	0.523951	7.70059	61	1.44158e-10	4.52612e-06		0	1.06522	+3N
8112	AM860241	(sp:Q5RFQ0) rRNA-processing protein FCF1 homolog OS=Pongo abelii GN=FCF1 PE=2 SV=1	+3N	-0.780471	0.744754	0.251016	0.562363	6.35211	57	3.78816e-08	0.00116266		0	1.03149	+3N
10020	AM856329	PREDICTED: similar to ovary-specific C1q-like factor [Danio rerio]	+3N	-1.0821	0.449428	-0.0580871	0.913815	5.89536	50	3.18154e-07	0.00960476		0	1.02401	+3N
38492	CU998322	(sp:O02367) Calmodulin OS=Ciona intestinalis PE=2 SV=3	+3N	-0.845851	0.689638	0.0856253	0.638359	5.72143	63	3.14099e-07	0.00948327		0	0.931476	+3N
18717	FP005990	PREDICTED: similar to mannose receptor [Gallus gallus]	+3N	-0.832062	0.571149	0.0390149	0.450648	6.88722	58	4.5325e-09	0.000140621		0	0.871077	+3N
3195	AM858119	(sp:A6QLI0) Mammalian ependymin-related protein 1 OS=Bos taurus GN=EPDR1 PE=2 SV=1	+3N	-1.51735	0.467807	-0.650262	0.62114	6.48776	62	1.64223e-08	0.00050625		0	0.867085	+3N
6800	AM858547	(sp:Q95ND5) Caspase-3 OS=Sus scrofa GN=CASP3 PE=1 SV=1	+3N	-1.06484	0.395237	-0.20727	0.711381	6.16646	54	9.2125e-08	0.00280871		0	0.857572	+3N
24017	AM863000	(sp:P80912) Histidine triad nucleotide-binding protein 1 OS=Oryctolagus cuniculus GN=HINT1 PE=1 SV=2	+3N	0.830662	0.542855	1.66288	0.159499	8.34894	35	7.6071e-10	2.37615e-05		0	0.832217	+3N
7240	FP000029	(sp:Q66KY3) Protein CutA homolog OS=Xenopus laevis GN=cuta PE=2 SV=2	+3N	0.261533	0.674854	1.07661	0.309113	6.25836	42	1.68728e-07	0.00512124		0	0.815081	+3N
27282	FP000288	(sp:Q9ESN6) Tripartite motif-containing protein 2 OS=Mus musculus GN=Trim2 PE=1 SV=1	+3N	0.00229487	0.476064	0.815604	0.469565	7.0306	64	1.64405e-09	5.12188e-05		0	0.813309	+3N
41485	AM857532	(sp:Q5EAC7) Anamorsin OS=Bos taurus GN=CIAPIN1 PE=2 SV=1	+3N	0.332008	0.445957	1.07726	0.204451	8.65795	42	6.89291e-11	2.16789e-06		0	0.745249	+3N
26472	AM855275	(sp:P42700) 60 kDa SS-A/Ro ribonucleoprotein OS=Xenopus laevis GN=trove2 PE=1 SV=1	+3N	-0.490587	0.386942	0.242654	0.277419	8.84142	55	3.79297e-12	1.20116e-07		0	0.73324	+3N
34560	AM859800	(sp:Q9XWD6) Cell death abnormality protein 1 OS=Caenorhabditis elegans GN=ced-1 PE=1 SV=1	+3N	-1.06675	0.424909	-0.348474	0.465575	6.6024	64	9.22554e-09	0.000285208		0	0.718275	+3N
35282	CU988171	(sp:Q9JK66) E3 ubiquitin-protein ligase parkin OS=Rattus norvegicus GN=Park2 PE=1 SV=1	+3N	-1.60659	0.466586	-0.901776	0.339257	7.01604	56	3.256e-09	0.000101157		0	0.704811	+3N
22578	CU996229	conserved hypothetical protein [Ixodes scapularis]	+3N	-0.214551	0.527222	0.462366	0.256809	6.58392	44	4.66829e-08	0.00143074		0	0.676917	+3N
36137	AM866565	(sp:Q63191) Apical endosomal glycoprotein OS=Rattus norvegicus GN=Mamdc4 PE=1 SV=1	+3N	-1.66838	0.466831	-1.01477	0.255122	7.01955	47	7.63418e-09	0.000236263		0	0.653609	+3N
9810	CX069315	hypothetical protein BRAFLDRAFT_76550 [Branchiostoma floridae]	+3N	0.942199	0.400508	1.59301	0.373542	6.86038	63	3.49779e-09	0.000108631		0	0.65081	+3N
32809	AM867960	(sp:P21783) Neurogenic locus notch protein homolog OS=Xenopus laevis GN=notch1 PE=1 SV=3	+3N	-0.465917	0.32398	0.182608	0.294949	8.54087	62	4.58278e-12	1.45068e-07		0	0.648525	+3N
25294	AM853723	(sp:Q3MHR7) Actin-related protein 2/3 complex subunit 2 OS=Bos taurus GN=ARPC2 PE=1 SV=1	+3N	0.254621	0.423378	0.90224	0.429453	6.21134	64	4.39371e-08	0.00134729		0	0.647618	+3N
5096	CU990545	(sp:O75643) U5 small nuclear ribonucleoprotein 200 kDa helicase OS=Homo sapiens GN=SNRNP200 PE=1 SV=2	+3N	0.0474766	0.538746	0.685004	0.240706	6.15583	42	2.37004e-07	0.00717435		0	0.637527	+3N
35454	FP000020	putative TonB-dependent receptor [Pseudoalteromonas tunicata D2]	+3N	-1.70184	0.415735	-1.0673	0.299126	7.11327	55	2.46032e-09	7.64986e-05		0	0.634541	+3N
6684	CU991681	(sp:Q9H773) dCTP pyrophosphatase 1 OS=Homo sapiens GN=DCTPP1 PE=1 SV=1	+3N	0.829707	0.337956	1.45308	0.223899	8.81443	53	5.72764e-12	1.8124e-07		0	0.623368	+3N
36659	CU993922	(sp:P41996) Chondroitin proteoglycan-2 OS=Caenorhabditis elegans GN=cpg-2 PE=1 SV=3	+3N	-1.4589	0.294227	-0.876944	0.3057	7.93749	64	4.15479e-11	1.30838e-06		0	0.581952	+3N
32229	AM856790	(sp:Q69Z89) Ras-associating and dilute domain-containing protein OS=Mus musculus GN=Radil PE=1 SV=2	+3N	-0.960351	0.280817	-0.378961	0.412929	6.78792	60	5.74726e-09	0.000178125		0	0.581391	+3N
3663	CU998084	(sp:Q9H8L6) Multimerin-2 OS=Homo sapiens GN=MMRN2 PE=1 SV=1	+3N	0.839403	0.426569	1.41493	0.363913	5.91409	61	1.629e-07	0.00494582		0	0.575525	+3N
33751	CU993766	(sp:P14394) Globin-2B OS=Anadara trapezia PE=1 SV=1	+3N	-1.62378	0.227711	-1.05415	0.501465	6.07054	48	1.95634e-07	0.00593103		0	0.569634	+3N
33667	CU986484	(sp:Q5U305) ER lumen protein retaining receptor 2 OS=Rattus norvegicus GN=Kdelr2 PE=2 SV=1	+3N	-1.55322	0.36724	-0.985297	0.39684	6.0839	64	7.27789e-08	0.00222296		0	0.567925	+3N
32204	AM853271	(sp:P50053) Ketohexokinase OS=Homo sapiens GN=KHK PE=1 SV=1	+3N	-1.63234	0.374654	-1.0829	0.292776	6.64558	58	1.15141e-08	0.000355545		0	0.549437	+3N
36148	FP009598	(sp:Q8IZ81) ELMO domain-containing protein 2 OS=Homo sapiens GN=ELMOD2 PE=1 SV=1	+3N	-1.48665	0.197311	-0.940888	0.252842	9.89323	63	1.90958e-14	6.08584e-10		0	0.545759	+3N
22716	FP007335	hypothetical protein BRAFLDRAFT_76555 [Branchiostoma floridae]	+3N	1.40709	0.396141	1.95271	0.33494	6.05896	61	9.30156e-08	0.00283558		0	0.545618	+3N
35508	CU684409	(sp:Q8VHI3) GDP-fucose protein O-fucosyltransferase 2 OS=Mus musculus GN=Pofut2 PE=2 SV=1	+3N	-1.64374	0.305701	-1.0987	0.285491	7.5229	63	2.4392e-10	7.64493e-06		0	0.54504	+3N
35223	FP007183	hypothetical protein V12G01_22398 [Vibrio alginolyticus 12G01]	+3N	-1.36241	0.236672	-0.817978	0.175324	10.6189	56	4.88498e-15	1.55821e-10		0	0.544436	+3N
35311	CU992601	(sp:O35648) Centrin-3 OS=Mus musculus GN=Cetn3 PE=2 SV=1	+3N	-1.59296	0.379052	-1.05882	0.279568	6.51426	56	2.18892e-08	0.000673748		0	0.534134	+3N
5780	FP000815	(sp:Q9D2V7) Coronin-7 OS=Mus musculus GN=Coro7 PE=2 SV=2	+3N	0.0786853	0.253174	0.611849	0.170063	10.0234	53	7.74936e-14	2.46693e-09		0	0.533164	+3N
34538	FP011690	(sp:Q84MN0) Calmodulin-like protein 4 OS=Oryza sativa subsp, japonica GN=CML4 PE=2 SV=1	+3N	-0.773026	0.295726	-0.24324	0.277123	7.54751	63	2.20892e-10	6.92585e-06		0	0.529786	+3N
2339	CU992289	(sp:O95302) FK506-binding protein 9 OS=Homo sapiens GN=FKBP9 PE=1 SV=2	+3N	-0.714187	0.266075	-0.184779	0.316125	7.43683	64	3.17176e-10	9.93235e-06		0	0.529408	+3N
6352	FP005348	MGC107841 protein [Xenopus (Silurana) tropicalis]	+3N	0.162562	0.36069	0.679955	0.137122	7.62625	39	3.00599e-09	9.34111e-05		0	0.517393	+3N
16865	CX069163	hypothetical protein BRAFLDRAFT_76555 [Branchiostoma floridae]	+3N	-0.573333	0.31375	-0.061583	0.310534	6.70149	64	6.19704e-09	0.000192003		0	0.51175	+3N
34287	CU994955	(sp:Q4AEH5) Glutathione peroxidase 3 OS=Hylobates lar GN=GPX3 PE=2 SV=2	+3N	-1.54826	0.238426	-1.0396	0.30821	7.59056	63	1.85717e-10	5.82633e-06		0	0.508656	+3N
36590	AM857881	(sp:Q9NPC3) E3 ubiquitin-protein ligase CCNB1IP1 OS=Homo sapiens GN=CCNB1IP1 PE=1 SV=1	+3N	-1.65857	0.289746	-1.15092	0.339237	6.60258	64	9.21882e-09	0.000285009		0	0.507651	+3N
10761	FP007153	hypothetical protein CC1G_09814 [Coprinopsis cinerea okayama7#130]	+3N	0.561888	0.240621	1.06811	0.216536	9.02105	62	6.83897e-13	2.17178e-08		0	0.506223	+3N
29911	CU986855	(sp:Q59228) Aspartate aminotransferase OS=Bacillus stearothermophilus GN=aspC PE=3 SV=1	+3N	-1.41517	0.306643	-0.914435	0.256924	7.2091	60	1.09984e-09	3.43107e-05		0	0.50073	+3N
34123	CU988034	(sp:A8WG43) Coiled-coil domain-containing protein 89 OS=Danio rerio GN=ccdc89 PE=2 SV=1	+3N	-1.59848	0.339483	-1.09834	0.370918	5.7627	64	2.56851e-07	0.00776641		0	0.500141	+3N
34792	AM857206	(sp:P55068) Brevican core protein OS=Rattus norvegicus GN=Bcan PE=1 SV=2	+3N	0.457336	0.241641	0.954242	0.182998	9.42178	57	3.18412e-13	1.01236e-08		0	0.496905	+3N
35476	CU684906	Aspergillus niger CBS 513,88 hypothetical protein (An09g04350) partial mRNA	+3N	-1.53739	0.332914	-1.04599	0.355008	5.84655	64	1.85107e-07	0.00561468		0	0.491401	+3N
13613	AM856503	predicted protein [Nematostella vectensis]	+3N	-1.32232	0.339256	-0.83244	0.318823	6.07576	63	7.88661e-08	0.00240699		0	0.489879	+3N
35177	CU996207	(sp:Q9BDK2) Allograft inflammatory factor 1 OS=Bos taurus GN=AIF1 PE=2 SV=1	+3N	-1.571	0.294671	-1.08858	0.211769	7.63266	55	3.47013e-10	1.08632e-05		0	0.482417	+3N
35882	FP001022	(sp:Q6P026) Barrier-to-autointegration factor OS=Danio rerio GN=banf1 PE=1 SV=1	+3N	-1.59468	0.286006	-1.11591	0.21964	7.6327	58	2.53272e-10	7.93729e-06		0	0.47877	+3N
44502	CU993517	(sp:Q3SX45) Ankyrin repeat and SOCS box protein 2 OS=Bos taurus GN=ASB2 PE=2 SV=1	+3N	0.056713	0.332392	0.529328	0.234715	6.66603	55	1.32812e-08	0.000409857		0	0.472615	+3N
35467	FP003457	hypothetical protein VIA_002780 [Vibrio orientalis CIP 102891]	+3N	-1.66082	0.352973	-1.1997	0.265965	5.99597	57	1.4604e-07	0.00443727		0	0.461125	+3N
15812	FP000795	(sp:P86177) L-rhamnose-binding lectin CSL1 OS=Oncorhynchus keta PE=1 SV=1	+3N	1.49484	0.264508	1.95547	0.279364	6.93141	64	2.45427e-09	7.63132e-05		0	0.460625	+3N
35127	CU984167	(sp:P60815) Feline leukemia virus subgroup C receptor-related protein 2 OS=Rattus norvegicus GN=Flvcr2 PE=2 SV=1	+3N	-1.39579	0.265666	-0.942094	0.263456	7.01018	64	1.78553e-09	5.56121e-05		0	0.4537	+3N
33693	CU992334	hypothetical protein BRAFLDRAFT_129946 [Branchiostoma floridae]	+3N	-1.28602	0.298469	-0.83618	0.197738	7.20219	53	2.13187e-09	6.63332e-05		0	0.449835	+3N
14260	FP009980	(sp:P42029) NADH dehydrogenase [ubiquinone] 1 alpha subcomplex subunit 8 OS=Bos taurus GN=NDUFA8 PE=1 SV=2	+3N	-1.12376	0.189019	-0.679218	0.310777	7.14032	56	2.02904e-09	6.31456e-05		0	0.444539	+3N
44815	FP001333	(sp:P23965) 3,2-trans-enoyl-CoA isomerase, mitochondrial OS=Rattus norvegicus GN=Dci PE=1 SV=1	+3N	-0.561157	0.288558	-0.117187	0.334084	5.83415	64	1.94305e-07	0.00589132		0	0.44397	+3N
36886	AM857773	(sp:Q9DCT6) Uncharacterized potential DNA-binding protein C17orf49 homolog OS=Mus musculus PE=1 SV=1	+3N	0.600777	0.223991	1.04333	0.236341	7.86791	64	5.51115e-11	1.7343e-06		0	0.44255	+3N
6279	CU986739	(sp:P42892) Endothelin-converting enzyme 1 OS=Homo sapiens GN=ECE1 PE=1 SV=2	+3N	-0.548101	0.309119	-0.111902	0.256434	6.25386	60	4.61009e-08	0.00141318		0	0.436199	+3N
15065	AM853686	(sp:P81660) Troponin C, skeletal muscle OS=Anguilla anguilla PE=1 SV=1	+3N	0.597074	0.212805	1.03052	0.310274	6.71563	60	7.62739e-09	0.00023606		0	0.433445	+3N
39038	FP006095	(sp:Q5ZLS8) Integrator complex subunit 10 OS=Gallus gallus GN=INTS10 PE=2 SV=1	+3N	0.595967	0.28564	1.01811	0.16749	7.29225	49	2.34188e-09	7.28443e-05		0	0.422146	+3N
16319	CU989386	(sp:Q8K0U4) Heat shock 70 kDa protein 12A OS=Mus musculus GN=Hspa12a PE=1 SV=1	+3N	-0.379037	0.278147	0.0394065	0.200044	7.01211	55	3.60369e-09	0.000111902		0	0.418443	+3N
38408	AM866115	hypothetical protein BRAFLDRAFT_202811 [Branchiostoma floridae]	+3N	0.11628	0.289346	0.533894	0.205239	6.75702	55	9.42809e-09	0.000291432		0	0.417614	+3N
24351	FP002172	(sp:Q9LFN6) DEAD-box ATP-dependent RNA helicase 56 OS=Arabidopsis thaliana GN=RH56 PE=2 SV=2	+3N	0.538822	0.227238	0.955591	0.222987	7.56599	64	1.87782e-10	5.89092e-06		0	0.41677	+3N
13400	CU987658	(sp:Q9CQR7) Gamma-secretase subunit PEN-2 OS=Mus musculus GN=Psenen PE=1 SV=1	+3N	0.878333	0.187637	1.29384	0.246863	7.79498	62	8.97904e-11	2.82247e-06		0	0.41551	+3N
23664	AM864571	(sp:Q6AZD3) Chromatin modification-related protein MEAF6 OS=Danio rerio GN=meaf6 PE=2 SV=1	+3N	0.770046	0.229827	1.18257	0.3192	6.10777	61	7.69624e-08	0.00234959		0	0.412523	+3N
37836	AM865885	(sp:P24044) Calmodulin OS=Plasmodium falciparum PE=3 SV=4	+3N	-1.03985	0.300609	-0.627722	0.233395	6.227	58	5.74015e-08	0.00175729		0	0.412127	+3N
33433	FP006751	(sp:B6ZLK2) Chromodomain-helicase-DNA-binding protein 1 OS=Gallus gallus GN=CHD1 PE=1 SV=1	+3N	-1.29592	0.30085	-0.884352	0.261071	5.95552	61	1.3882e-07	0.00421999		0	0.41157	+3N
34806	CU987840	(sp:O43257) Zinc finger HIT domain-containing protein 1 OS=Homo sapiens GN=ZNHIT1 PE=1 SV=1	+3N	-1.23255	0.306796	-0.824107	0.164921	6.69797	46	2.58909e-08	0.000796274		0	0.408439	+3N
42884	FP007889	hypothetical protein CC1G_09814 [Coprinopsis cinerea okayama7#130]	+3N	0.684607	0.242874	1.08872	0.177922	7.70919	56	2.33044e-10	7.30546e-06		0	0.404114	+3N
40733	DV736718	(sp:Q2QL79) Caveolin-1 OS=Didelphis marsupialis virginiana GN=CAV1 PE=3 SV=1	+3N	-0.893385	0.246729	-0.493421	0.247952	6.61217	64	8.87084e-09	0.000274322		0	0.399965	+3N
31111	EU622636	(sp:P70684) 15-hydroxyprostaglandin dehydrogenase [NAD+] OS=Cavia porcellus GN=HPGD PE=2 SV=1	+3N	0.556349	0.227262	0.955125	0.272242	6.52802	64	1.24295e-08	0.000383649		0	0.398776	+3N
6190	AM858983	(sp:Q9BMX5) 40S ribosomal protein S6 OS=Aplysia californica GN=RPS6 PE=2 SV=1	+3N	0.0946754	0.119833	0.482531	0.207733	9.45794	55	3.95239e-13	1.25627e-08		0	0.387855	+3N
35982	CX739377	(sp:Q98TR7) 40S ribosomal protein S16 OS=Heteropneustes fossilis GN=rps16 PE=2 SV=1	+3N	-1.34089	0.28894	-0.95392	0.216978	6.15394	57	8.03852e-08	0.00245295		0	0.386968	+3N
34782	BQ426806	(sp:P10155) 60 kDa SS-A/Ro ribonucleoprotein OS=Homo sapiens GN=TROVE2 PE=1 SV=2	+3N	1.00133	0.253512	1.38756	0.248502	6.28797	64	3.24045e-08	0.000995141		0	0.386225	+3N
27867	AM855779	(sp:P58545) BTB/POZ domain-containing protein 3 OS=Mus musculus GN=Btbd3 PE=2 SV=1	+3N	-0.19207	0.273081	0.181852	0.251811	5.80993	63	2.22835e-07	0.00674989		0	0.373922	+3N
36646	CU992544	(sp:Q96HJ3) Coiled-coil domain-containing protein 34 OS=Homo sapiens GN=CCDC34 PE=2 SV=2	+3N	-1.19455	0.26982	-0.820975	0.133858	7.07634	44	8.83688e-09	0.000273281		0	0.373576	+3N
37995	AM864420	(sp:Q6DDF4) Vacuolar protein-sorting-associated protein 36 OS=Xenopus laevis GN=vps36 PE=2 SV=1	+3N	-0.282983	0.202893	0.0809502	0.154773	8.19777	57	3.22893e-11	1.01753e-06		0	0.363933	+3N
37214	AM859595	(sp:Q13489) Baculoviral IAP repeat-containing protein 3 OS=Homo sapiens GN=BIRC3 PE=1 SV=2	+3N	0.373337	0.239707	0.733861	0.240332	6.14163	64	5.79212e-08	0.00177308		0	0.360524	+3N
38497	CU987564	(sp:Q8JFN7) Neuronal acetylcholine receptor subunit alpha-9-I OS=Oncorhynchus mykiss GN=nachra9 PE=2 SV=1	+3N	-1.17643	0.232655	-0.818219	0.208425	6.61455	62	9.94609e-09	0.000307344		0	0.358206	+3N
7498	EW779559	(sp:Q3UST5) Uncharacterized protein C16orf89 homolog OS=Mus musculus PE=2 SV=2	+3N	0.177066	0.232904	0.535269	0.205483	6.64993	62	8.64528e-09	0.00026739		0	0.358204	+3N
2084	AM858738	hypothetical protein CNA00380 [Cryptococcus neoformans var, neoformans JEC21]	+3N	0.251578	0.253939	0.607725	0.215105	6.16512	61	6.15819e-08	0.00188373		0	0.356148	+3N
35925	FP007229	(sp:P78362) Serine/threonine-protein kinase SRPK2 OS=Homo sapiens GN=SRPK2 PE=1 SV=2	+3N	-1.37513	0.248482	-1.02104	0.219035	6.16368	62	5.87525e-08	0.00179835		0	0.354089	+3N
33635	CU989090	(sp:P10184) Ovoinhibitor OS=Gallus gallus GN=OIH PE=1 SV=2	+3N	-0.443685	0.259193	-0.0896966	0.239579	5.78883	63	2.41868e-07	0.00731941		0	0.353988	+3N
20499	AM865983	(sp:O02485) Uncharacterized protein ZK1073,1 OS=Caenorhabditis elegans GN=ZK1073,1 PE=2 SV=1	+3N	0.690701	0.270769	1.04335	0.225519	5.76317	60	3.04339e-07	0.00919012		0	0.352649	+3N
6144	AM860170	hypothetical protein BRAFLDRAFT_120431 [Branchiostoma floridae]	+3N	0.438815	0.165462	0.78848	0.208977	7.62432	63	1.62099e-10	5.08714e-06		0	0.349665	+3N
316	AM853531	(sp:Q56R14) E3 ubiquitin-protein ligase TRIM33 OS=Xenopus laevis GN=trim33 PE=1 SV=1	+3N	-1.06738	0.277214	-0.721183	0.186179	5.94429	53	2.22027e-07	0.0067261		0	0.346193	+3N
41823	AM854767	(sp:A2RU49) Aminoglycoside phosphotransferase domain-containing protein 1 OS=Homo sapiens GN=AGPHD1 PE=2 SV=2	+3N	-0.00772326	0.238972	0.337164	0.14355	7.07936	49	4.99885e-09	0.000155004		0	0.344887	+3N
6829	AM868994	(sp:Q9UKB3) DnaJ homolog subfamily C member 12 OS=Homo sapiens GN=DNAJC12 PE=1 SV=1	+3N	0.163019	0.123864	0.50578	0.173201	9.37558	61	1.97842e-13	6.29275e-09		0	0.342761	+3N
19542	CU682263	hypothetical protein [Trichomonas vaginalis G3]	+3N	-0.955666	0.15871	-0.612962	0.211277	7.54604	62	2.42946e-10	7.6149e-06		0	0.342704	+3N
41730	AJ565701	Gallus gallus heat shock protein 25 (HSP25), mRNA	+3N	-0.466842	0.179265	-0.124335	0.168116	8.04674	63	2.95584e-11	9.31709e-07		0	0.342507	+3N
13997	AM861597	(sp:Q7PD79) Guanine nucleotide-binding protein G(s) subunit alpha OS=Anopheles gambiae GN=G-s-alpha-60A PE=2 SV=1	+3N	0.108883	0.232194	0.448086	0.21345	6.20689	63	4.70696e-08	0.0014424		0	0.339203	+3N
34069	AM857327	(sp:Q969S6) Transmembrane protein 203 OS=Homo sapiens GN=TMEM203 PE=2 SV=1	+3N	0.448202	0.113575	0.787293	0.116411	12.0621	64	0	0		0	0.339091	+3N
1181	AM857634	(sp:O70277) Tripartite motif-containing protein 3 OS=Rattus norvegicus GN=Trim3 PE=1 SV=1	+3N	0.761936	0.253069	1.10092	0.181495	6.2492	55	6.35009e-08	0.00194205		0	0.338988	+3N
45019	FP008317	(sp:Q5F4B1) Phosphoglycolate phosphatase OS=Gallus gallus GN=PGP PE=2 SV=1	+3N	-0.696791	0.201664	-0.358435	0.254373	6.05791	63	8.45887e-08	0.00258004		0	0.338356	+3N
42166	AM854223	(sp:Q5R8H3) B-cell receptor-associated protein 31 OS=Pongo abelii GN=BCAP31 PE=2 SV=3	+3N	0.605189	0.225181	0.942549	0.167985	6.89951	57	4.67767e-09	0.000145111		0	0.33736	+3N
36953	CU988813	PREDICTED: hypothetical protein [Strongylocentrotus purpuratus]	+3N	-1.28181	0.258418	-0.946636	0.205731	5.83806	59	2.39732e-07	0.00725571		0	0.335177	+3N
16147	AM863355	(sp:P29372) DNA-3-methyladenine glycosylase OS=Homo sapiens GN=MPG PE=1 SV=3	+3N	0.426172	0.146275	0.75926	0.151079	9.16523	64	2.91323e-13	9.26289e-09		0	0.333088	+3N
27504	AM859473	(sp:Q5ZIJ9) E3 ubiquitin-protein ligase MIB2 OS=Gallus gallus GN=MIB2 PE=2 SV=1	+3N	0.0478562	0.167208	0.377721	0.137983	8.76087	60	2.498e-12	7.91517e-08		0	0.329865	+3N
3798	CU998973	RING finger protein [Xenopus laevis]	+3N	-0.0175274	0.200668	0.312106	0.156824	7.4437	58	5.26351e-10	1.64622e-05		0	0.329634	+3N
33053	CU987135	(sp:Q2KJC6) S-adenosylmethionine synthetase isoform type-1 OS=Bos taurus GN=MAT1A PE=2 SV=1	+3N	-1.11784	0.23274	-0.793251	0.16109	6.57895	54	1.98644e-08	0.000611686		0	0.324588	+3N
11752	CU990213	(sp:Q9XWD6) Cell death abnormality protein 1 OS=Caenorhabditis elegans GN=ced-1 PE=1 SV=1	+3N	-0.602497	0.222334	-0.278041	0.223871	5.94686	64	1.24897e-07	0.00379938		0	0.324456	+3N
36124	AM864301	(sp:P27744) Isopenicillin N synthetase OS=Nocardia lactamdurans GN=pcbC PE=3 SV=1	+3N	-0.157338	0.251794	0.165449	0.183636	5.94828	56	1.84479e-07	0.00559579		0	0.322787	+3N
10801	AM867045	(sp:Q5XIS2) Glycolipid transfer protein domain-containing protein 1 OS=Rattus norvegicus GN=Gltpd1 PE=2 SV=1	+3N	0.403442	0.176371	0.723574	0.155724	7.84565	62	7.33245e-11	2.30591e-06		0	0.320132	+3N
35647	FP003178	GJ13427 [Drosophila virilis]	+3N	-0.245889	0.250731	0.0701652	0.166899	6.01551	53	1.7105e-07	0.00519138		0	0.316054	+3N
13415	AM858034	(sp:Q9UK53) Inhibitor of growth protein 1 OS=Homo sapiens GN=ING1 PE=1 SV=2	+3N	0.517908	0.182151	0.829606	0.130526	7.98541	55	9.21174e-11	2.89543e-06		0	0.311698	+3N
27859	AM862029	(sp:Q3SZE2) Prefoldin subunit 1 OS=Bos taurus GN=PFDN1 PE=2 SV=1	+3N	1.55922	0.247188	1.87003	0.159736	6.0509	52	1.59994e-07	0.00485805		0	0.31081	+3N
23215	FP005868	(sp:Q8TF66) Leucine-rich repeat-containing protein 15 OS=Homo sapiens GN=LRRC15 PE=1 SV=1	+3N	0.123511	0.188995	0.433642	0.169918	7.03907	62	1.84012e-09	5.73012e-05		0	0.31013	+3N
951	AM860369	(sp:P92177) 14-3-3 protein epsilon OS=Drosophila melanogaster GN=14-3-3epsilon PE=1 SV=2	+3N	-0.288252	0.171979	0.0213165	0.239241	6.11887	61	7.37156e-08	0.00225135		0	0.309569	+3N
39219	AM856286	(sp:Q923G2) DNA-directed RNA polymerases I, II, and III subunit RPABC3 OS=Mus musculus GN=Polr2h PE=2 SV=3	+3N	-0.785019	0.22226	-0.476378	0.145744	6.65533	52	1.75411e-08	0.000540564		0	0.308641	+3N
10000	EW779193	(sp:Q64319) Neutral and basic amino acid transport protein rBAT OS=Rattus norvegicus GN=Slc3a1 PE=1 SV=1	+3N	1.36833	0.163653	1.67431	0.130686	8.40628	59	1.12859e-11	3.56543e-07		0	0.305984	+3N
37608	FP000033	(sp:Q76JQ2) Folliculin OS=Rattus norvegicus GN=Flcn PE=2 SV=1	+3N	0.648987	0.229651	0.954794	0.122314	6.71243	46	2.46279e-08	0.000757651		0	0.305807	+3N
36425	CU995574	(sp:O05218) Putative gamma-glutamyltransferase ywrD OS=Bacillus subtilis GN=ywrD PE=1 SV=1	+3N	-1.37109	0.238742	-1.06564	0.17068	5.97487	55	1.76642e-07	0.00535986		0	0.30545	+3N
7818	CU993446	(sp:P26369) Splicing factor U2AF 65 kDa subunit OS=Mus musculus GN=U2af2 PE=1 SV=3	+3N	-0.766489	0.157687	-0.462148	0.185415	7.25593	64	6.60474e-10	2.06431e-05		0	0.304341	+3N
36083	AM867695	(sp:Q9Z0V8) Mitochondrial import inner membrane translocase subunit Tim17-A OS=Mus musculus GN=Timm17a PE=2 SV=1	+3N	0.636057	0.150614	0.939609	0.142691	8.44952	63	5.85332e-12	1.85193e-07		0	0.303551	+3N
33772	AM860372	(sp:A8Y1P7) Beta-1,4-N-acetylgalactosaminyltransferase bre-4 OS=Caenorhabditis briggsae GN=bre-4 PE=3 SV=1	+3N	-0.137691	0.149645	0.165504	0.25446	6.00437	55	1.58291e-07	0.00480681		0	0.303194	+3N
14723	CU683837	PREDICTED: Danio rerio hypothetical protein LOC100151188 (LOC100151188), mRNA	+3N	1.78439	0.10462	2.08721	0.183095	8.39916	54	2.24978e-11	7.09693e-07		0	0.302821	+3N
9201	AM866757	(sp:Q8MJY8) 15-hydroxyprostaglandin dehydrogenase [NAD+] OS=Macaca fascicularis GN=HPGD PE=2 SV=1	+3N	0.494576	0.229792	0.796994	0.139113	6.44309	50	4.46171e-08	0.00136801		0	0.302418	+3N
44075	AM860641	(sp:Q3KNW5) Solute carrier family 10 member 6 OS=Homo sapiens GN=SLC10A6 PE=1 SV=2	+3N	-0.0829024	0.169157	0.217698	0.198791	6.68288	64	6.67814e-09	0.000206835		0	0.300601	+3N
41874	FP006835	(sp:Q60317) Probable aspartate aminotransferase 1 OS=Methanocaldococcus jannaschii GN=MJ0001 PE=3 SV=1	+3N	-0.41604	0.139001	-0.115446	0.202454	7.13507	60	1.47141e-09	4.58611e-05		0	0.300594	+3N
44568	AM859103	(sp:O96952) Thioredoxin OS=Geodia cydonium GN=THIO PE=3 SV=1	+3N	0.738615	0.234163	1.03615	0.120899	6.44508	45	6.80452e-08	0.00207946		0	0.297532	+3N
363	AM856869	(sp:O70277) Tripartite motif-containing protein 3 OS=Rattus norvegicus GN=Trim3 PE=1 SV=1	+3N	0.899404	0.200203	1.19483	0.165239	6.55269	60	1.44183e-08	0.000444733		0	0.295427	+3N
2682	AM865003	(sp:Q5XGC9) Serum response factor-binding protein 1 OS=Xenopus tropicalis GN=srfbp1 PE=2 SV=1	+3N	0.413136	0.199318	0.707421	0.113474	7.33564	48	2.25282e-09	7.0083e-05		0	0.294285	+3N
20676	AM866087	(sp:Q8WV16) WD repeat-containing protein 21A OS=Homo sapiens GN=WDR21A PE=2 SV=3	+3N	0.395931	0.20232	0.689717	0.112586	7.25159	47	3.3988e-09	0.000105573		0	0.293786	+3N
44572	AM859488	(sp:B5X5N3) Spindle and kinetochore-associated protein 2 OS=Salmo salar GN=ska2 PE=2 SV=1	+3N	0.147986	0.209971	0.440748	0.167885	6.2659	59	4.66206e-08	0.00142887		0	0.292762	+3N
29330	AM854406	(sp:Q9Y484) WD repeat domain phosphoinositide-interacting protein 4 OS=Homo sapiens GN=WDR45 PE=2 SV=1	+3N	0.441905	0.15012	0.733754	0.177248	7.29195	64	5.70756e-10	1.78453e-05		0	0.291849	+3N
31101	FP001186	(sp:P78504) Protein jagged-1 OS=Homo sapiens GN=JAG1 PE=1 SV=3	+3N	-1.10521	0.217395	-0.814171	0.154963	6.25782	55	6.1486e-08	0.00188086		0	0.291038	+3N
36585	CU997139	(sp:P10246) Troponin C, skeletal muscle OS=Meleagris gallopavo GN=TNNC2 PE=1 SV=2	+3N	-0.684437	0.118801	-0.394421	0.218026	6.83725	53	8.24389e-09	0.000255041		0	0.290016	+3N
33643	AM857640	(sp:Q28DG7) Ubiquitin-associated domain-containing protein 1 OS=Xenopus tropicalis GN=ubac1 PE=2 SV=1	+3N	0.136719	0.196454	0.42424	0.181481	6.20505	63	4.74118e-08	0.00145279		0	0.28752	+3N
18262	AM866022	(sp:Q9UBS8) E3 ubiquitin-protein ligase RNF14 OS=Homo sapiens GN=RNF14 PE=1 SV=1	+3N	-0.0285308	0.152975	0.254114	0.13517	7.98382	62	4.22145e-11	1.32933e-06		0	0.282645	+3N
4043	AM859890	(sp:Q6NV34) Peroxisomal 2,4-dienoyl-CoA reductase OS=Danio rerio GN=decr2 PE=2 SV=1	+3N	0.0801125	0.18706	0.361302	0.194981	6.02283	64	9.26142e-08	0.00282344		0	0.281189	+3N
33258	CB617436	(sp:Q80W54) CAAX prenyl protease 1 homolog OS=Mus musculus GN=Zmpste24 PE=1 SV=2	+3N	-0.762702	0.213989	-0.483299	0.158815	6.02348	56	1.3921e-07	0.00423172		0	0.279402	+3N
28306	CK172331	(sp:Q6NWF4) Vacuolar protein-sorting-associated protein 25 OS=Danio rerio GN=vps25 PE=2 SV=2	+3N	1.05177	0.163865	1.33032	0.109801	8.09666	53	7.84468e-11	2.46668e-06		0	0.278551	+3N
27673	AM860735	hypothetical protein BRAFLDRAFT_86192 [Branchiostoma floridae]	+3N	0.511388	0.214101	0.788331	0.110854	6.55757	45	4.62861e-08	0.00141867		0	0.276943	+3N
28206	AM853654	(sp:Q3SZD4) WD repeat-containing protein 18 OS=Bos taurus GN=WDR18 PE=2 SV=1	+3N	-0.0288044	0.153078	0.246358	0.121101	8.10955	59	3.57248e-11	1.12551e-06		0	0.275163	+3N
35561	CU987580	(sp:Q5ZMP6) AP-2 complex subunit mu-1 OS=Gallus gallus GN=AP2M1 PE=2 SV=1	+3N	-0.215354	0.152334	0.0596468	0.16987	6.98586	64	1.96984e-09	6.13151e-05		0	0.275001	+3N
16047	AM857149	(sp:Q9D8B6) Transmembrane protein C20orf108 homolog OS=Mus musculus PE=2 SV=2	+3N	0.869157	0.188956	1.14391	0.11462	7.11519	50	3.96321e-09	0.000123018		0	0.274754	+3N
1242	CU996800	(sp:P28663) Beta-soluble NSF attachment protein OS=Mus musculus GN=Napb PE=1 SV=2	+3N	-0.386724	0.143593	-0.115351	0.139256	7.83908	64	6.19556e-11	1.94894e-06		0	0.271374	+3N
40042	FP004679	(sp:Q6DF67) Isochorismatase domain-containing protein 2, mitochondrial OS=Xenopus tropicalis GN=isoc2 PE=2 SV=1	+3N	0.736946	0.184886	1.00779	0.110372	7.19689	49	3.2885e-09	0.000102164		0	0.270843	+3N
24322	AM867793	predicted protein [Nematostella vectensis]	+3N	0.614815	0.158202	0.884555	0.181725	6.49334	64	1.42806e-08	0.000440499		0	0.26974	+3N
22215	BQ426309	(sp:Q5RKI1) Eukaryotic initiation factor 4A-II OS=Rattus norvegicus GN=Eif4a2 PE=1 SV=1	+3N	1.23656	0.112964	1.50463	0.117968	9.49929	64	7.66054e-14	2.43881e-09		0	0.268074	+3N
41761	AM859559	(sp:Q2KI06) Pyridoxal phosphate phosphatase PHOSPHO2 OS=Bos taurus GN=PHOSPHO2 PE=2 SV=1	+3N	0.571069	0.106545	0.839058	0.110399	10.1076	64	6.88338e-15	2.19539e-10		0	0.267989	+3N
19912	EW777556	(sp:Q8BT51) Coiled-coil-helix-coiled-coil-helix domain-containing protein 8 OS=Mus musculus GN=Chchd8 PE=2 SV=1	+3N	0.657963	0.0982803	0.92414	0.116353	10.1432	64	5.9952e-15	1.91223e-10		0	0.266177	+3N
918	CU993196	(sp:P33267) Cytochrome P450 2F2 OS=Mus musculus GN=Cyp2f2 PE=2 SV=1	+3N	-0.432874	0.17881	-0.167511	0.167739	6.24938	63	3.98021e-08	0.00122121		0	0.265363	+3N
24808	CU986700	(sp:P30044) Peroxiredoxin-5, mitochondrial OS=Homo sapiens GN=PRDX5 PE=1 SV=3	+3N	0.822445	0.190043	1.08714	0.108065	6.9219	48	9.68746e-09	0.00029943		0	0.264693	+3N
36756	FP003252	(sp:Q56A35) Actin-related protein 2-B OS=Danio rerio GN=actr2b PE=2 SV=1	+3N	-0.377438	0.108547	-0.112859	0.172378	7.58366	57	3.38701e-10	1.06044e-05		0	0.26458	+3N
38846	AM862316	(sp:Q8VCX6) Kaptin OS=Mus musculus GN=Kptn PE=2 SV=1	+3N	0.0287224	0.175118	0.293079	0.111933	7.28639	51	1.92144e-09	5.9822e-05		0	0.264356	+3N
29061	AM859337	(sp:P0C5J2) B9 domain-containing protein 1 OS=Rattus norvegicus GN=B9d1 PE=2 SV=1	+3N	0.616399	0.155692	0.880733	0.19163	6.21886	64	4.26458e-08	0.0013079		0	0.264335	+3N
35138	AM860780	hypothetical protein BRAFLDRAFT_86192 [Branchiostoma floridae]	+3N	0.865051	0.1802	1.12721	0.0969675	7.3179	46	3.04572e-09	9.46366e-05		0	0.262161	+3N
27026	AM858672	(sp:Q792Q4) Cysteine-rich PDZ-binding protein OS=Rattus norvegicus GN=Cript PE=1 SV=1	+3N	0.658861	0.117627	0.920895	0.167615	7.45607	61	3.80286e-10	1.19026e-05		0	0.262035	+3N
37172	EW777436	Mus musculus 28S ribosomal RNA (LOC236598), non-coding RNA	+3N	1.10044	0.0991711	1.36237	0.160644	8.10379	57	4.6223e-11	1.45505e-06		0	0.261925	+3N
44252	AM864463	(sp:P50170) Retinol dehydrogenase 2 OS=Rattus norvegicus GN=Rdh2 PE=1 SV=1	+3N	-0.117956	0.187594	0.143072	0.116574	6.76682	50	1.39033e-08	0.000428931		0	0.261028	+3N
19642	AM859051	(sp:Q5RAK3) RING finger protein 180 OS=Pongo abelii GN=RNF180 PE=2 SV=1	+3N	0.216614	0.142746	0.476165	0.170404	6.77789	64	4.55717e-09	0.000141382		0	0.25955	+3N
31742	BQ426770	(sp:P34387) Cell-death-related nuclease 7 OS=Caenorhabditis elegans GN=crn-7 PE=2 SV=2	+3N	1.43605	0.150414	1.69439	0.179299	6.40753	64	2.01225e-08	0.000619593		0	0.258337	+3N
42627	AM860020	(sp:Q54ZX8) SET and MYND domain-containing protein DDB_G0277331 OS=Dictyostelium discoideum GN=DDB_G0277331 PE=3 SV=1	+3N	0.419778	0.195506	0.678002	0.169816	5.7477	61	3.0889e-07	0.00932695		0	0.258224	+3N
34494	AM855391	(sp:Q9H3G5) Probable serine carboxypeptidase CPVL OS=Homo sapiens GN=CPVL PE=1 SV=2	+3N	0.539872	0.192458	0.798057	0.159845	5.94275	60	1.53098e-07	0.00465019		0	0.258185	+3N
33084	CU992983	(sp:Q9CPY6) Uncharacterized protein C17orf39 homolog OS=Mus musculus PE=2 SV=1	+3N	0.96682	0.150352	1.22298	0.200135	5.95426	62	1.33e-07	0.00404439		0	0.25616	+3N
32912	AM866255	hypothetical protein AaeL_AAEL006098 [Aedes aegypti]	+3N	0.723483	0.180332	0.979272	0.148631	6.30205	60	3.82424e-08	0.00117362		0	0.25579	+3N
21853	AM867442	(sp:Q9CSV6) Vesicle transport protein SFT2C OS=Mus musculus GN=Sft2d3 PE=2 SV=2	+3N	0.817023	0.0947508	1.07171	0.153591	8.24341	57	2.71305e-11	8.55344e-07		0	0.254688	+3N
42649	AM860268	(sp:Q6P8D9) NEDD8-conjugating enzyme Ubc12 OS=Xenopus tropicalis GN=ube2m PE=2 SV=1	+3N	0.256375	0.134077	0.509845	0.16614	6.89753	64	2.81386e-09	8.74492e-05		0	0.25347	+3N
28983	CU986654	(sp:Q09553) Growth arrest-specific protein 1 homolog OS=Caenorhabditis elegans GN=phg-1 PE=2 SV=2	+3N	-0.131086	0.137374	0.121044	0.0899309	8.80039	52	7.07723e-12	2.23846e-07		0	0.252129	+3N
34831	CU987621	(sp:P82924) 28S ribosomal protein S30, mitochondrial OS=Bos taurus GN=MRPS30 PE=1 SV=4	+3N	-1.02232	0.199392	-0.770612	0.151416	5.77839	57	3.30823e-07	0.00998425		0	0.251705	+3N
8331	EE677738	(sp:P05450) ATP synthase subunits region ORF 7 OS=Rhodopseudomonas blastica PE=4 SV=1	+3N	-0.375283	0.151175	-0.125054	0.139826	7.0139	63	1.89009e-09	5.88499e-05		0	0.250229	+3N
54	FP000019	(sp:Q5HZG4) Transcription initiation factor TFIID subunit 3 OS=Mus musculus GN=Taf3 PE=1 SV=2	+3N	-0.590347	0.191721	-0.341272	0.155411	5.80861	59	2.68111e-07	0.00810472		0	0.249075	+3N
19296	AM868985	(sp:Q4R6I5) Uncharacterized protein C2orf63 homolog OS=Macaca fascicularis GN=QtsA-17948 PE=2 SV=1	+3N	1.34673	0.167893	1.59357	0.171268	5.95358	64	1.21638e-07	0.00370131		0	0.246837	+3N
36199	FP005949	hypothetical protein AaeL_AAEL008949 [Aedes aegypti]	+3N	-0.518602	0.0784842	-0.272152	0.213655	6.37024	43	1.05742e-07	0.00322059		0	0.246449	+3N
27528	AM858976	(sp:Q29448) Hydroxymethylglutaryl-CoA lyase, mitochondrial OS=Bos taurus GN=HMGCL PE=2 SV=2	+3N	0.508999	0.137932	0.755156	0.150595	6.98334	64	1.99002e-09	6.19413e-05		0	0.246157	+3N
622	AJ565710	(sp:Q6DIY2) 1,2-dihydroxy-3-keto-5-methylthiopentene dioxygenase OS=Xenopus tropicalis GN=adi1 PE=2 SV=1	+3N	1.24473	0.163581	1.48527	0.123027	6.75343	57	8.18579e-09	0.000253252		0	0.240545	+3N
6037	CU991495	PREDICTED: hypothetical protein [Strongylocentrotus purpuratus]	+3N	0.56663	0.178142	0.80688	0.15189	5.913	61	1.63587e-07	0.00496651		0	0.24025	+3N
25272	AM857173	(sp:Q9Z2K0) Death effector domain-containing protein OS=Rattus norvegicus GN=Dedd PE=2 SV=1	+3N	-0.0202072	0.162947	0.218634	0.121605	6.74938	57	8.31379e-09	0.000257179		0	0.238842	+3N
11829	AM861773	(sp:Q6NWF4) Vacuolar protein-sorting-associated protein 25 OS=Danio rerio GN=vps25 PE=2 SV=2	+3N	0.50759	0.155701	0.745615	0.123888	6.88237	59	4.27762e-09	0.000132743		0	0.238025	+3N
41594	AM855524	(sp:Q9USK7) Uncharacterized protein C4B3,18 OS=Schizosaccharomyces pombe GN=SPCC4B3,18 PE=2 SV=1	+3N	0.186869	0.162665	0.422584	0.146595	6.20975	62	4.90496e-08	0.00150278		0	0.235715	+3N
41209	ES789858	PREDICTED: hypothetical protein [Strongylocentrotus purpuratus]	+3N	0.903708	0.159117	1.13898	0.14352	6.33394	62	3.0117e-08	0.000925284		0	0.235271	+3N
35118	AM860425	(sp:Q567W6) Diphthamide biosynthesis protein 1 OS=Danio rerio GN=dph1 PE=2 SV=1	+3N	0.436463	0.141892	0.669148	0.12992	6.97956	62	2.3326e-09	7.25578e-05		0	0.232685	+3N
9764	AM859104	(sp:Q9D1E8) 1-acyl-sn-glycerol-3-phosphate acyltransferase epsilon OS=Mus musculus GN=Agpat5 PE=2 SV=2	+3N	0.522424	0.0919258	0.753564	0.115955	9.0784	63	4.73843e-13	1.50583e-08		0	0.23114	+3N
31034	AM859378	(sp:Q8R2M2) Deoxynucleotidyltransferase terminal-interacting protein 2 OS=Mus musculus GN=Dnttip2 PE=1 SV=1	+3N	1.30318	0.168186	1.53398	0.136674	6.12992	59	7.86314e-08	0.00239999		0	0.230803	+3N
8151	AM860183	(sp:Q9UL45) Pallidin OS=Homo sapiens GN=PLDN PE=1 SV=1	+3N	0.757614	0.179102	0.988403	0.127316	6.02855	55	1.44673e-07	0.00439646		0	0.230788	+3N
28489	FP010844	(sp:Q5JPI3) Uncharacterized protein C3orf38 OS=Homo sapiens GN=C3orf38 PE=2 SV=1	+3N	0.844411	0.128442	1.07333	0.158016	6.53002	64	1.23305e-08	0.000380629		0	0.228919	+3N
10503	AM853628	(sp:P55210) Caspase-7 OS=Homo sapiens GN=CASP7 PE=1 SV=1	+3N	0.230448	0.0823406	0.458513	0.198703	6.23035	46	1.30638e-07	0.00397309		0	0.228065	+3N
43548	CU681606	(sp:Q3ZBD7) Glucose-6-phosphate isomerase OS=Bos taurus GN=GPI PE=2 SV=3	+3N	1.32892	0.127798	1.55576	0.164585	6.32959	63	2.8984e-08	0.000890825		0	0.226838	+3N
27637	AM855140	(sp:Q9UMY4) Sorting nexin-12 OS=Homo sapiens GN=SNX12 PE=1 SV=3	+3N	0.767033	0.147559	0.99259	0.153379	6.13303	64	5.99261e-08	0.00183362		0	0.225557	+3N
31647	AM856625	(sp:Q9NWU2) Protein C20orf11 OS=Homo sapiens GN=C20orf11 PE=1 SV=1	+3N	1.24209	0.135892	1.46511	0.090019	7.84304	53	1.99417e-10	6.25492e-06		0	0.223025	+3N
15572	AM861293	(sp:Q96GG9) DCN1-like protein 1 OS=Homo sapiens GN=DCUN1D1 PE=1 SV=1	+3N	1.05018	0.127889	1.27084	0.112486	7.46973	62	3.29612e-10	1.03205e-05		0	0.220659	+3N
6799	CU682945	(sp:Q9JMH9) Myosin-XVIIIa OS=Mus musculus GN=Myo18a PE=1 SV=2	+3N	-0.221004	0.148408	-0.00112174	0.146785	6.08937	64	7.1223e-08	0.00217565		0	0.219882	+3N
2143	CU987635	RE49668p [Brugia malayi]	+3N	-0.867549	0.144593	-0.64921	0.160478	5.85808	64	1.76932e-07	0.00536829		0	0.218339	+3N
10974	AM865328	(sp:Q5BIM8) DNA excision repair protein ERCC-8 OS=Bos taurus GN=ERCC8 PE=2 SV=1	+3N	0.154753	0.181162	0.372409	0.0977367	6.04004	46	2.52189e-07	0.00762796		0	0.217655	+3N
42992	AM868988	conserved hypothetical protein [Ixodes scapularis]	+3N	0.940538	0.134242	1.15678	0.145751	6.32164	64	2.83399e-08	0.000871253		0	0.216244	+3N
26352	AM857957	(sp:Q2KI06) Pyridoxal phosphate phosphatase PHOSPHO2 OS=Bos taurus GN=PHOSPHO2 PE=2 SV=1	+3N	0.952949	0.148169	1.16863	0.123999	6.4292	60	2.33309e-08	0.000717868		0	0.215678	+3N
13880	AM854039	PREDICTED: similar to predicted protein [Ciona intestinalis]	+3N	-0.142056	0.119132	0.0735082	0.0944162	8.15801	59	2.95888e-11	9.32638e-07		0	0.215564	+3N
36227	CU682198	(sp:Q9JI20) Double-stranded RNA-specific editase B2 OS=Mus musculus GN=Adarb2 PE=2 SV=2	+3N	-0.843975	0.138843	-0.628646	0.116928	6.83307	60	4.81535e-09	0.000149353		0	0.215329	+3N
19900	AM854990	(sp:P59708) Pre-mRNA branch site protein p14 OS=Mus musculus GN=Sf3b14 PE=2 SV=1	+3N	1.0288	0.149112	1.24394	0.156376	5.76306	64	2.56491e-07	0.00775578		0	0.215132	+3N
7750	AM856594	(sp:Q99LU8) Uncharacterized protein C6orf62 homolog OS=Mus musculus PE=2 SV=1	+3N	0.279544	0.0978861	0.494634	0.154194	6.87522	58	4.74753e-09	0.000147263		0	0.215089	+3N
38011	CU990195	(sp:Q6DE06) TM2 domain-containing protein 3 OS=Xenopus laevis GN=tm2d3 PE=2 SV=1	+3N	1.22395	0.0924188	1.43793	0.121897	8.13766	62	2.28393e-11	7.2042e-07		0	0.213984	+3N
13413	AM858842	(sp:A5D8P8) UPF0510 protein INM02 OS=Xenopus laevis PE=2 SV=1	+3N	0.789971	0.160233	1.00362	0.117079	6.1832	56	7.6407e-08	0.00233278		0	0.213654	+3N
640	AM865146	(sp:Q5EA33) Ankyrin repeat domain-containing protein 49 OS=Bos taurus GN=ANKRD49 PE=2 SV=1	+3N	0.0392444	0.141723	0.250587	0.124229	6.46517	61	1.90692e-08	0.000587388		0	0.211343	+3N
31785	CU993194	(sp:O88853) Galanin receptor type 3 OS=Mus musculus GN=Galr3 PE=2 SV=1	+3N	-0.811384	0.0993003	-0.601018	0.14762	6.89534	59	4.06697e-09	0.000126223		0	0.210366	+3N
24444	AM865943	(sp:Q8K4M5) COMM domain-containing protein 1 OS=Mus musculus GN=Commd1 PE=2 SV=2	+3N	0.965294	0.074119	1.17561	0.129922	8.22428	54	4.2941e-11	1.352e-06		0	0.210316	+3N
43842	CU991977	(sp:Q6IN38) Wnt inhibitory factor 1 OS=Rattus norvegicus GN=Wif1 PE=2 SV=1	+3N	-0.0120152	0.138084	0.198093	0.152294	5.92259	64	1.37391e-07	0.00417711		0	0.210108	+3N
42482	CU986405	(sp:P20072) Annexin A7 OS=Bos taurus GN=ANXA7 PE=1 SV=2	+3N	-0.626603	0.0991523	-0.41725	0.138366	7.16294	61	1.21569e-09	3.7909e-05		0	0.209352	+3N
21648	AM856667	(sp:Q9DB50) AP-1 complex subunit sigma-2 OS=Mus musculus GN=Ap1s2 PE=2 SV=1	+3N	1.26961	0.0854887	1.47719	0.11319	8.51391	62	5.10103e-12	1.61437e-07		0	0.207579	+3N
37010	CU996663	(sp:P47727) Carbonyl reductase [NADPH] 1 OS=Rattus norvegicus GN=Cbr1 PE=1 SV=2	+3N	-0.993866	0.145374	-0.786854	0.131581	6.09097	62	7.80756e-08	0.00238326		0	0.207013	+3N
41213	AM855410	predicted protein [Nematostella vectensis]	+3N	1.23499	0.132532	1.44168	0.133905	6.34485	64	2.58375e-08	0.000794658		0	0.20669	+3N
28032	AM867645	(sp:P97576) GrpE protein homolog 1, mitochondrial OS=Rattus norvegicus GN=Grpel1 PE=1 SV=2	+3N	0.643618	0.164004	0.849304	0.116187	5.87377	55	2.57071e-07	0.0077728		0	0.205686	+3N
20091	AM860238	(sp:Q5E953) Ufm1-conjugating enzyme 1 OS=Bos taurus GN=UFC1 PE=2 SV=1	+3N	1.18291	0.0799437	1.38685	0.0867072	10.0167	64	9.76996e-15	3.11545e-10		0	0.203938	+3N
14797	AM860083	(sp:Q290P4) 39S ribosomal protein L52, mitochondrial OS=Drosophila pseudoobscura pseudoobscura GN=mRpL52 PE=3 SV=2	+3N	1.06265	0.143562	1.26656	0.125188	6.17103	61	6.01816e-08	0.00184126		0	0.203909	+3N
32665	AM867798	(sp:Q5PQQ4) Phosphatidylinositol N-acetylglucosaminyltransferase subunit C OS=Rattus norvegicus GN=Pigc PE=2 SV=1	+3N	0.218927	0.154351	0.42258	0.129141	5.82817	60	2.37457e-07	0.00718734		0	0.203653	+3N
14724	CU993183	(sp:Q96TA2) ATP-dependent metalloprotease YME1L1 OS=Homo sapiens GN=YME1L1 PE=1 SV=2	+3N	0.895138	0.149165	1.09675	0.117217	6.1127	58	8.87806e-08	0.00270745		0	0.201616	+3N
42584	EE677857	(sp:P13984) General transcription factor IIF subunit 2 OS=Homo sapiens GN=GTF2F2 PE=1 SV=2	+3N	-0.226564	0.103644	-0.0250562	0.0924173	8.36921	62	9.07274e-12	2.8678e-07		0	0.201508	+3N
37358	BQ426333	(sp:Q64319) Neutral and basic amino acid transport protein rBAT OS=Rattus norvegicus GN=Slc3a1 PE=1 SV=1	+3N	-0.0583058	0.111887	0.14284	0.133205	6.71169	64	5.94806e-09	0.000184324		0	0.201146	+3N
45006	AM862032	hypothetical protein BRAFLDRAFT_89894 [Branchiostoma floridae]	+3N	-0.370432	0.138919	-0.170509	0.115654	6.36929	60	2.94532e-08	0.000905125		0	0.199924	+3N
40991	CU997834	(sp:Q6PCJ9) Lysosomal thioesterase PPT2-A OS=Xenopus laevis GN=ppt2-A PE=2 SV=1	+3N	-0.0639804	0.0769191	0.135632	0.167035	6.3697	48	6.81374e-08	0.00208221		0	0.199612	+3N
38555	BQ427042	PREDICTED: Taeniopygia guttata basic transcription factor 3-like 4, transcript variant 2 (BTF3L4), mRNA	+3N	1.33849	0.0816861	1.53802	0.0805233	10.055	64	8.43769e-15	2.69078e-10		0	0.199529	+3N
36727	CU682137	(sp:Q20FR3) Cytochrome b OS=Lepilemur edwardsi GN=MT-CYB PE=3 SV=1	+3N	-1.01983	0.122776	-0.821381	0.15629	5.80427	63	2.27793e-07	0.00689872		0	0.198449	+3N
31257	AM867387	(sp:Q921Q3) Chitobiosyldiphosphodolichol beta-mannosyltransferase OS=Mus musculus GN=Alg1 PE=2 SV=3	+3N	-0.550846	0.125873	-0.352793	0.12282	6.50799	64	1.34676e-08	0.000415543		0	0.198052	+3N
18223	AM864519	(sp:Q78S06) Protein SYS1 homolog OS=Mus musculus GN=Sys1 PE=2 SV=1	+3N	0.800357	0.129181	0.998117	0.086703	7.28818	53	1.55027e-09	4.83125e-05		0	0.19776	+3N
40544	EW779478	(sp:A2A690) Protein TANC2 OS=Mus musculus GN=Tanc2 PE=1 SV=1	+3N	0.2975	0.141362	0.494779	0.126964	5.98904	62	1.16173e-07	0.00353574		0	0.197279	+3N
34666	CU990196	(sp:Q9VXK0) Protein NipSnap OS=Drosophila melanogaster GN=Nipsnap PE=1 SV=2	+3N	-0.63938	0.121884	-0.44362	0.118769	6.64733	64	7.7033e-09	0.000238379		0	0.19576	+3N
28007	CX068921	(sp:Q99541) Perilipin-2 OS=Homo sapiens GN=PLIN2 PE=1 SV=2	+3N	2.07412	0.106912	2.26971	0.152873	6.10949	60	8.05795e-08	0.00245872		0	0.19559	+3N
44952	AM857956	(sp:Q865F7) Fatty acid-binding protein, heart OS=Myotis lucifugus GN=FABP3 PE=2 SV=3	+3N	0.81523	0.153167	1.01065	0.0924592	6.25073	50	8.90996e-08	0.00271709		0	0.195417	+3N
6017	AM853620	(sp:O09174) Alpha-methylacyl-CoA racemase OS=Mus musculus GN=Amacr PE=1 SV=3	+3N	0.250224	0.106833	0.443949	0.138091	6.45215	63	1.78279e-08	0.000549366		0	0.193725	+3N
34567	CU988023	(sp:A7E2I7) Transmembrane protein 151B OS=Danio rerio GN=tmem151b PE=2 SV=1	+3N	-0.172824	0.128121	0.0188958	0.10036	6.77521	58	6.98496e-09	0.000216289		0	0.19172	+3N
43827	FP002120	(sp:Q3SZV2) UPF0459 protein C19orf50 homolog OS=Bos taurus PE=2 SV=1	+3N	0.63253	0.132296	0.821999	0.12517	6.00784	63	1.0294e-07	0.00313597		0	0.18947	+3N
15522	AM862380	PREDICTED: hypothetical protein [Strongylocentrotus purpuratus]	+3N	0.516845	0.139064	0.705561	0.118422	5.95284	61	1.40264e-07	0.00426318		0	0.188717	+3N
17880	CU996032	(sp:Q99NH0) Ankyrin repeat domain-containing protein 17 OS=Mus musculus GN=Ankrd17 PE=1 SV=2	+3N	0.344512	0.0719333	0.532089	0.12438	7.63421	55	3.44996e-10	1.08004e-05		0	0.187577	+3N
17127	CU994599	(sp:O16099) Maltase 2 OS=Drosophila virilis GN=Mav2 PE=3 SV=1	+3N	1.88433	0.103152	2.06855	0.125358	6.59009	64	9.69235e-09	0.000299571		0	0.184229	+3N
41136	CU990971	(sp:Q9UBQ7) Glyoxylate reductase/hydroxypyruvate reductase OS=Homo sapiens GN=GRHPR PE=1 SV=1	+3N	0.441978	0.107263	0.625069	0.10095	7.17752	63	9.79564e-10	3.05683e-05		0	0.183091	+3N
25835	CU989973	(sp:Q9ER75) Iroquois-class homeodomain protein IRX-6 OS=Mus musculus GN=Irx6 PE=2 SV=1	+3N	-0.2922	0.114492	-0.109395	0.139617	5.8799	64	1.62441e-07	0.00493202		0	0.182805	+3N
27635	CU992562	(sp:Q9Y5Y5) Peroxisomal membrane protein PEX16 OS=Homo sapiens GN=PEX16 PE=1 SV=1	+3N	0.726552	0.102024	0.907584	0.0878715	7.7483	61	1.19301e-10	3.74845e-06		0	0.181033	+3N
3101	FP009523	(sp:Q9XWD6) Cell death abnormality protein 1 OS=Caenorhabditis elegans GN=ced-1 PE=1 SV=1	+3N	-0.663901	0.0962283	-0.483078	0.121436	6.78279	63	4.77151e-09	0.000148003		0	0.180823	+3N
43768	CU987138	(sp:Q8C8H8) Kyphoscoliosis peptidase OS=Mus musculus GN=Ky PE=1 SV=1	+3N	0.0338588	0.121233	0.213812	0.114975	6.22015	63	4.46711e-08	0.00136961		0	0.179954	+3N
30037	AM858327	(sp:B5DEN9) Vacuolar protein sorting-associated protein 28 homolog OS=Rattus norvegicus GN=Vps28 PE=2 SV=1	+3N	1.03536	0.116336	1.2144	0.123344	6.11366	64	6.46991e-08	0.0019783		0	0.179039	+3N
68	AM856704	(sp:Q63625) PHD and RING finger domain-containing protein 1 OS=Rattus norvegicus GN=Phrf1 PE=1 SV=2	+3N	0.274268	0.122793	0.45165	0.0813744	6.90259	53	6.47107e-09	0.000200441		0	0.177382	+3N
38120	CU997801	(sp:Q5R8X4) Ubiquitin-like modifier-activating enzyme 5 OS=Pongo abelii GN=UBA5 PE=2 SV=1	+3N	0.24002	0.139481	0.417055	0.106806	5.79309	57	3.13094e-07	0.00945356		0	0.177036	+3N
300	FP005729	(sp:O17320) Actin OS=Crassostrea gigas PE=2 SV=1	+3N	-0.698271	0.124142	-0.521276	0.125483	5.79928	64	2.2268e-07	0.00674542		0	0.176995	+3N
22767	AM854618	(sp:Q8T784) UPF0184 protein OS=Branchiostoma floridae PE=3 SV=1	+3N	1.15711	0.0840776	1.33118	0.0729445	9.01395	61	8.09797e-13	2.57062e-08		0	0.174073	+3N
37020	AM858189	(sp:Q9NYG2) Palmitoyltransferase ZDHHC3 OS=Homo sapiens GN=ZDHHC3 PE=1 SV=1	+3N	0.0536686	0.0957904	0.226966	0.127036	6.33708	62	2.97467e-08	0.000914057		0	0.173298	+3N
34594	CU684328	(sp:Q4QRK0) Methionine aminopeptidase 1 OS=Danio rerio GN=metap1 PE=2 SV=2	+3N	-0.37727	0.116349	-0.204024	0.110989	6.22319	63	4.41386e-08	0.00135342		0	0.173246	+3N
43640	AM868793	(sp:Q8QGW7) Lipopolysaccharide-induced tumor necrosis factor-alpha factor homolog OS=Gallus gallus GN=LITAF PE=2 SV=1	+3N	0.947044	0.107807	1.11976	0.110843	6.46282	64	1.61344e-08	0.000497489		0	0.17272	+3N
42837	CU993363	(sp:P97825) Hematological and neurological expressed 1 protein OS=Mus musculus GN=Hn1 PE=1 SV=3	+3N	0.195156	0.133951	0.365777	0.0834903	6.18958	51	1.0339e-07	0.00314946		0	0.170621	+3N
13986	FP004901	(sp:O35685) Nuclear migration protein nudC OS=Mus musculus GN=Nudc PE=1 SV=1	+3N	1.48573	0.0911017	1.65496	0.130774	6.1878	60	5.95396e-08	0.00182197		0	0.169232	+3N
11589	BQ426649	(sp:Q2TBU3) Golgi SNAP receptor complex member 1 OS=Bos taurus GN=GOSR1 PE=2 SV=1	+3N	0.775916	0.100436	0.940772	0.103026	6.62881	64	8.2978e-09	0.000256701		0	0.164856	+3N
44361	AM867088	hypothetical protein LOC100216081 [Xenopus (Silurana) tropicalis]	+3N	-0.077155	0.0841926	0.0876151	0.122186	6.47246	60	1.97142e-08	0.000607118		0	0.16477	+3N
29082	AM859554	(sp:Q0P5A1) Dynactin subunit 3 OS=Bos taurus GN=DCTN3 PE=2 SV=1	+3N	1.5675	0.0914737	1.72764	0.0952971	7.01613	64	1.74307e-09	5.4295e-05		0	0.160139	+3N
40112	EE677823	(sp:Q96A49) Synapse-associated protein 1 OS=Homo sapiens GN=SYAP1 PE=1 SV=1	+3N	1.30377	0.0941249	1.46239	0.10076	6.66184	64	7.26719e-09	0.000224985		0	0.158621	+3N
41218	CU684467	(sp:Q24572) Probable histone-binding protein Caf1 OS=Drosophila melanogaster GN=Caf1 PE=1 SV=1	+3N	-0.612959	0.120834	-0.45567	0.0943384	5.90067	58	1.98622e-07	0.00602121		0	0.157289	+3N
15816	CU989204	(sp:Q5EAC7) Anamorsin OS=Bos taurus GN=CIAPIN1 PE=2 SV=1	+3N	1.10619	0.0959851	1.2622	0.11275	6.11397	64	6.46219e-08	0.00197601		0	0.156011	+3N
37095	AM859679	(sp:Q5R9J9) Trafficking protein particle complex subunit 4 OS=Pongo abelii GN=TRAPPC4 PE=2 SV=1	+3N	1.47171	0.109208	1.62727	0.0751411	6.73127	54	1.12498e-08	0.000347429		0	0.155552	+3N
40783	BQ426968	(sp:P20171) GTPase HRas OS=Rattus norvegicus GN=Hras1 PE=1 SV=1	+3N	1.35282	0.0835311	1.50726	0.126524	5.94223	59	1.6124e-07	0.00489573		0	0.154433	+3N
42384	AM859432	(sp:Q16864) V-type proton ATPase subunit F OS=Homo sapiens GN=ATP6V1F PE=1 SV=2	+3N	1.64244	0.093145	1.79556	0.100696	6.4654	64	1.59686e-08	0.000492409		0	0.153113	+3N
6571	CU682444	(sp:O45686) Acid ceramidase OS=Caenorhabditis elegans GN=asah-1 PE=1 SV=1	+3N	0.274222	0.0990782	0.425907	0.117469	5.72896	64	2.92935e-07	0.00884841		0	0.151684	+3N
42916	AJ565496	(sp:Q5ZII6) Transmembrane protein 167A OS=Gallus gallus GN=TMEM167A PE=3 SV=1	+3N	1.61334	0.118157	1.76369	0.0848574	5.93374	55	2.05802e-07	0.00623723		0	0.15035	+3N
27071	AM864753	(sp:O35165) Golgi SNAP receptor complex member 2 OS=Rattus norvegicus GN=Gosr2 PE=1 SV=2	+3N	0.722014	0.0858003	0.869896	0.0688337	7.73598	59	1.53124e-10	4.8061e-06		0	0.147882	+3N
45017	AM865159	(sp:Q5RB31) Protein transport protein Sec61 subunit beta OS=Pongo abelii GN=SEC61B PE=3 SV=3	+3N	1.88408	0.0838013	2.03081	0.0975846	6.61797	64	8.66671e-09	0.000268044		0	0.146725	+3N
36566	CU993332	(sp:Q5R7L8) Biogenesis of lysosome-related organelles complex 1 subunit 1 OS=Pongo abelii GN=BLOC1S1 PE=2 SV=1	+3N	1.41389	0.108966	1.55334	0.0780953	5.97148	55	1.78882e-07	0.00542691		0	0.139444	+3N
13860	AM854337	(sp:Q6ZPY2) Protein SMG5 OS=Mus musculus GN=Smg5 PE=2 SV=2	+3N	0.835511	0.0916355	0.973812	0.102385	5.8343	64	1.94191e-07	0.00588827		0	0.138301	+3N
15478	CU990670	(sp:Q5RB31) Protein transport protein Sec61 subunit beta OS=Pongo abelii GN=SEC61B PE=3 SV=3	+3N	1.94113	0.0895817	2.07111	0.0915041	5.87218	64	1.67429e-07	0.00508214		0	0.129987	+3N
39926	CU988802	(sp:P49963) Signal recognition particle 19 kDa protein OS=Drosophila melanogaster GN=Srp19 PE=2 SV=2	+3N	-0.732441	0.0812087	-0.6064	0.079991	6.39132	64	2.14673e-08	0.000660805		0	0.126041	+3N
15703	CU984216	(sp:Q8T784) UPF0184 protein OS=Branchiostoma floridae PE=3 SV=1	+3N	1.19883	0.0763829	1.30922	0.0595002	6.55602	58	1.62537e-08	0.000501119		0	0.110382	+3N
36094	CU986527	0	+3N	-0.520684	0.113412	-0.303003	0.154225	6.61915	62	9.76641e-09	0.000301841		0		+3N
35335	CU986780	0	+3N	-1.64234	0.324445	-1.1215	0.276322	7.04158	61	1.96568e-09	6.11896e-05		0		+3N
29868	AM854595	0	+3N	-0.865772	0.7928	0.550442	1.0175	6.38336	63	2.34236e-08	0.000720696		0		+3N
10985	CU986905	0	+3N	-0.672722	0.198358	-0.249271	0.18774	8.95384	63	7.78266e-13	2.47068e-08		0		+3N
38435	CU987016	0	+3N	-0.00688457	0.404695	0.697918	0.267057	8.33182	52	3.81979e-11	1.20323e-06		0		+3N
35018	CU987205	0	+3N	-0.680295	0.122419	-0.433849	0.148161	7.44581	64	3.05825e-10	9.57874e-06		0		+3N
16109	CU987523	0	+3N	0.422318	0.245911	0.719974	0.146399	5.9506	49	2.78845e-07	0.00842641		0		+3N
27696	CU987616	0	+3N	-1.24266	0.686751	-0.244396	0.61506	6.24564	62	4.26087e-08	0.00130681		0		+3N
7628	CU987662	0	+3N	-0.316467	0.483284	0.47457	0.436981	7.00427	62	2.1139e-09	6.5776e-05		0		+3N
41278	CU987989	0	+3N	-0.731404	0.108084	-0.526408	0.0970553	8.14014	62	2.26141e-11	7.1334e-07		0		+3N
25736	CU988057	0	+3N	0.855561	0.219377	1.16923	0.167061	6.5386	57	1.86105e-08	0.000573296		0		+3N
587	CU988107	0	+3N	-0.718005	0.397826	0.0372011	0.320981	8.50239	59	7.77778e-12	2.45941e-07		0		+3N
17143	CU988159	0	+3N	1.04677	0.155359	1.2657	0.125236	6.31359	59	3.87943e-08	0.00119044		0		+3N
36477	CU988196	0	+3N	-0.436243	0.186306	-0.1745	0.183653	5.78326	64	2.37055e-07	0.00717566		0		+3N
39627	CU988404	0	+3N	-1.47686	0.472293	-0.481455	0.808052	6.21807	55	7.13412e-08	0.00217919		0		+3N
38750	CU988450	0	+3N	-0.846776	0.488987	-0.261187	0.2484	6.09358	45	2.26727e-07	0.00686666		0		+3N
33070	CU988578	0	+3N	-1.79811	0.315968	-1.24747	0.405354	6.22898	63	4.31401e-08	0.00132298		0		+3N
43565	CU988888	0	+3N	-0.251083	0.0917052	-0.0615691	0.124551	7.13225	62	1.26898e-09	3.95669e-05		0		+3N
29774	CU988892	0	+3N	0.892369	0.154149	1.09017	0.092425	6.29739	49	8.13143e-08	0.00248098		0		+3N
535	CU989097	0	+3N	-0.0489779	0.200535	0.283447	0.266716	5.79626	62	2.45322e-07	0.0074232		0		+3N
31960	CU989326	0	+3N	0.517001	0.165494	0.75946	0.14324	6.38468	61	2.61389e-08	0.000803875		0		+3N
473	CU989614	0	+3N	-0.546613	0.203373	-0.260026	0.143044	6.61469	55	1.61116e-08	0.000496801		0		+3N
44442	CU989645	0	+3N	-0.423342	0.102292	-0.281456	0.090603	5.9876	62	1.16826e-07	0.00355548		0		+3N
1671	CU989846	0	+3N	-1.31528	0.35287	-0.83423	0.29928	5.98967	61	1.21648e-07	0.00370152		0		+3N
33308	CU990197	0	+3N	-1.12925	0.200405	-0.80528	0.136692	7.65969	54	3.50167e-10	1.09616e-05		0		+3N
34858	CU990275	0	+3N	0.345259	0.18668	0.609174	0.185474	5.79798	64	2.23815e-07	0.00677912		0		+3N
181	AM855027	0	+3N	-0.175516	0.234534	0.232985	0.145671	8.47147	50	3.13014e-11	9.86464e-07		0		+3N
16240	CU990373	0	+3N	0.146301	0.0786713	0.31473	0.0889823	8.22204	64	1.30962e-11	4.13617e-07		0		+3N
30341	CU990421	0	+3N	-0.924884	0.212436	-0.605529	0.20451	6.25673	63	3.86631e-08	0.00118645		0		+3N
26255	CU990788	0	+3N	-0.572655	0.119566	-0.326549	0.148395	7.50291	64	2.42578e-10	7.60361e-06		0		+3N
39978	CU991396	0	+3N	-0.219704	0.236615	0.126937	0.216239	6.24039	62	4.34961e-08	0.00133381		0		+3N
38352	CU991655	0	+3N	-0.342942	0.151659	-0.130882	0.127372	6.16732	60	6.44459e-08	0.00197075		0		+3N
42075	CU992247	0	+3N	0.327849	0.126677	0.554154	0.110759	7.75324	61	1.16989e-10	3.67602e-06		0		+3N
45016	CU992325	0	+3N	-0.454134	0.197637	-0.0730421	0.169689	8.43062	61	8.01315e-12	2.53344e-07		0		+3N
4078	CU992361	0	+3N	-0.065569	0.105707	0.151548	0.162928	6.52374	58	1.84022e-08	0.000566953		0		+3N
26837	CU992375	0	+3N	-0.340977	0.516409	0.338921	0.380797	6.08686	56	1.09752e-07	0.00334152		0		+3N
42690	CU992506	0	+3N	0.412081	0.158437	0.649351	0.180393	5.73075	64	2.909e-07	0.0087875		0		+3N
33029	CU992705	0	+3N	-0.347638	0.189809	-0.0114923	0.22783	6.5811	64	1.00482e-08	0.000310478		0		+3N
36667	CU992794	0	+3N	-1.53368	0.242605	-0.939835	0.208928	10.6892	61	1.33227e-15	4.25153e-11		0		+3N
18682	CU992811	0	+3N	-0.733956	0.191854	-0.454421	0.204066	5.7786	64	2.41401e-07	0.00730553		0		+3N
31635	CU993046	0	+3N	0.190431	0.421717	0.759467	0.328381	6.12233	58	8.5583e-08	0.0026102		0		+3N
38007	AM855359	0	+3N	0.28499	0.199987	0.626754	0.127354	8.2569	51	5.77505e-11	1.81706e-06		0		+3N
34944	CU993306	0	+3N	-1.27328	0.343669	-0.791621	0.338515	5.77136	64	2.48326e-07	0.0075126		0		+3N
32122	CU993307	0	+3N	-0.813881	0.18738	-0.576509	0.129082	5.98445	54	1.80615e-07	0.00547914		0		+3N
35562	CU993493	0	+3N	-1.78141	0.375425	-1.05944	0.285135	8.80233	57	3.25207e-12	1.03003e-07		0		+3N
40714	CU993929	0	+3N	-0.337809	0.139107	-0.137576	0.106422	6.57188	57	1.63894e-08	0.000505252		0		+3N
35278	AM855441	0	+3N	-1.49171	0.264175	-0.972582	0.247209	8.28406	63	1.13771e-11	3.59403e-07		0		+3N
17862	CU994082	0	+3N	-1.62476	0.347061	-0.421404	0.883446	7.45382	45	2.17429e-09	6.76421e-05		0		+3N
33457	CU994281	0	+3N	-1.55972	0.375867	-1.01463	0.329985	6.28329	62	3.67521e-08	0.00112814		0		+3N
34951	AM855481	0	+3N	-0.0481343	0.184984	0.313537	0.170509	8.29728	63	1.07885e-11	3.40894e-07		0		+3N
38144	CU994482	0	+3N	-0.294948	0.0847314	-0.0542177	0.145653	8.35338	55	2.32414e-11	7.33081e-07		0		+3N
35026	CU994642	0	+3N	-1.54522	0.286841	-0.766526	0.380528	9.50736	62	1.01252e-13	3.22266e-09		0		+3N
25244	CU994652	0	+3N	-0.573002	0.189241	-0.296519	0.147275	6.63036	58	1.2209e-08	0.000376903		0		+3N
784	CU994861	0	+3N	-0.0875391	0.145347	0.190623	0.154984	7.58055	64	1.77003e-10	5.55382e-06		0		+3N
35621	CU995072	0	+3N	-1.4463	0.366071	-0.974475	0.220599	6.31743	49	7.57139e-08	0.00231177		0		+3N
33192	CU995109	0	+3N	-0.977944	0.148095	-0.739407	0.178033	5.98033	64	1.09492e-07	0.00333369		0		+3N
37581	CU995248	0	+3N	-0.395669	0.566168	0.592339	0.481649	7.658	61	1.70689e-10	5.35639e-06		0		+3N
36108	CU995397	0	+3N	-1.19419	0.229733	-0.889639	0.156059	6.28898	53	6.25912e-08	0.00191441		0		+3N
36488	CU995472	0	+3N	-1.04611	0.162689	-0.771334	0.204693	6.10737	63	6.96534e-08	0.00212805		0		+3N
45171	CU995549	0	+3N	-0.324948	0.250117	0.0207845	0.193616	6.28498	58	4.59877e-08	0.00140975		0		+3N
37093	AM853220	0	+3N	-1.39249	0.281064	-0.938865	0.229894	7.19156	60	1.17839e-09	3.67494e-05		0		+3N
34929	CU995728	0	+3N	0.837917	0.313556	1.26771	0.1162	7.30859	38	9.43974e-09	0.000291782		0		+3N
44250	CU995862	0	+3N	-0.0924506	0.175391	0.192799	0.128816	7.52899	56	4.62296e-10	1.44616e-05		0		+3N
35254	CU995961	0	+3N	-1.4426	0.269201	-0.989185	0.181056	8.01378	53	1.06369e-10	3.34285e-06		0		+3N
2880	CU996353	0	+3N	-0.376919	0.522212	0.328612	0.296955	6.71431	48	2.01693e-08	0.000621012		0		+3N
44164	CU996366	0	+3N	0.167083	0.132169	0.345327	0.112844	5.90967	61	1.65698e-07	0.00503025		0		+3N
7867	AM855740	0	+3N	-0.203665	0.577766	0.581765	0.312904	6.82877	46	1.64674e-08	0.000507623		0		+3N
147	CU996500	0	+3N	-0.293199	0.166071	-0.0487763	0.0730261	7.67494	41	1.86806e-09	5.81696e-05		0		+3N
44918	CU996517	0	+3N	0.0994753	0.171482	0.316807	0.0844765	6.48585	44	6.50781e-08	0.00198976		0		+3N
31349	CU996610	0	+3N	-0.438035	0.089818	-0.286542	0.0639591	7.88659	55	1.33504e-10	4.19283e-06		0		+3N
37157	CU996751	0	+3N	-0.943945	0.178123	-0.673937	0.190258	5.99912	64	1.01683e-07	0.00309799		0		+3N
37074	CU996758	0	+3N	-1.22795	0.287116	-0.670374	0.158025	9.7215	47	7.90479e-13	2.50937e-08		0		+3N
45162	CU996804	0	+3N	0.971488	0.181431	1.30467	0.0918095	9.35123	44	5.07194e-12	1.60522e-07		0		+3N
38682	CU996992	0	+3N	-0.589554	0.216078	-0.204817	0.228189	7.08746	64	1.30637e-09	4.07274e-05		0		+3N
34496	CU997686	0	+3N	-1.09109	0.295894	-0.37341	0.263902	10.4398	62	2.66454e-15	8.50173e-11		0		+3N
119	AM855926	0	+3N	-0.491183	0.358346	0.0660279	0.377291	6.1989	64	4.61604e-08	0.00141496		0		+3N
13342	CU998169	0	+3N	0.300428	0.183143	0.576086	0.186275	6.10385	64	6.72593e-08	0.00205565		0		+3N
1423	CU999211	0	+3N	-0.533768	0.1684	-0.236399	0.191022	6.77106	64	4.68426e-09	0.00014531		0		+3N
36487	CU999297	0	+3N	0.259715	0.14747	0.517494	0.159643	6.87039	64	3.13933e-09	9.75422e-05		0		+3N
38378	CU999738	0	+3N	-1.1826	0.291195	-0.819644	0.205941	5.84083	55	2.90422e-07	0.00877364		0		+3N
16022	CU999838	0	+3N	1.28188	0.135377	1.50725	0.153129	6.3932	64	2.13064e-08	0.000655938		0		+3N
35006	CX739386	0	+3N	-1.66961	0.344504	-1.1662	0.242438	6.85814	55	6.44042e-09	0.000199505		0		+3N
33572	CX739451	0	+3N	-0.758014	0.145423	-0.558469	0.134573	5.81321	63	2.20013e-07	0.00666573		0		+3N
39920	CX739626	0	+3N	0.8367	0.130195	1.05804	0.113487	7.38739	61	4.99358e-10	1.56184e-05		0		+3N
34333	AM856166	0	+3N	-0.468131	0.560137	0.407295	0.308129	7.82458	47	4.66023e-10	1.45772e-05		0		+3N
6090	AM856181	0	+3N	-1.23412	0.69472	-0.254655	0.255698	7.52316	38	4.87358e-09	0.000151154		0		+3N
29582	DV736841	0	+3N	0.77145	0.12701	0.927365	0.0712076	6.12026	47	1.76975e-07	0.00536941		0		+3N
41677	DV736851	0	+3N	-1.54106	0.475506	-0.777654	0.349099	7.43318	56	6.65598e-10	2.08026e-05		0		+3N
14711	EE677491	0	+3N	1.54861	0.133934	1.73218	0.128318	5.71719	63	3.19297e-07	0.00963893		0		+3N
32549	EE677667	0	+3N	-0.543821	0.153682	-0.321408	0.129032	6.384	60	2.78165e-08	0.000855217		0		+3N
10007	EE677913	0	+3N	1.08869	0.0523497	1.22105	0.0867665	7.63221	56	3.12235e-10	9.77825e-06		0		+3N
1884	EE677919	0	+3N	-1.42284	0.316747	-1.0185	0.165037	6.46348	45	6.3888e-08	0.00195382		0		+3N
12131	ES789125	0	+3N	-0.316841	0.148483	-0.0960474	0.117148	6.71517	58	8.80523e-09	0.000272319		0		+3N
36771	ES789188	0	+3N	-0.137898	0.0854936	0.0173834	0.0925519	7.13873	64	1.06164e-09	3.31199e-05		0		+3N
35617	ES789211	0	+3N	-1.35885	0.255819	-0.989174	0.222983	6.27946	61	3.94393e-08	0.00121016		0		+3N
34551	ES789221	0	+3N	-0.836311	0.322605	-0.260446	0.396726	6.54173	64	1.17658e-08	0.000363303		0		+3N
44618	ES789415	0	+3N	-0.618025	0.165996	-0.402731	0.131237	5.85267	58	2.38149e-07	0.00720805		0		+3N
44615	ES789549	0	+3N	1.6439	0.090345	1.80195	0.102426	6.70979	64	5.99359e-09	0.000185729		0		+3N
13362	ES789944	0	+3N	-0.86328	0.306563	-0.385232	0.332031	6.12743	64	6.12698e-08	0.00187436		0		+3N
33657	EW777893	0	+3N	0.261555	0.243137	0.595067	0.197282	6.13071	59	7.83947e-08	0.00239292		0		+3N
27459	AM856399	0	+3N	-0.112626	0.271719	0.274848	0.182477	6.78778	53	9.90182e-09	0.000305996		0		+3N
16303	EW778881	0	+3N	1.13952	0.137871	1.31294	0.0948947	5.94363	54	2.09965e-07	0.00636299		0		+3N
22359	EW778931	0	+3N	-0.39935	0.12779	-0.127744	0.196801	6.75454	58	7.56495e-09	0.000234143		0		+3N
34799	EW779486	0	+3N	-1.48145	0.313974	-0.580384	0.72949	6.66359	47	2.64908e-08	0.000814673		0		+3N
15048	EX956441	0	+3N	0.712383	0.118929	0.920215	0.12471	6.98081	64	2.01048e-09	6.25723e-05		0		+3N
34404	FP000488	0	+3N	-1.35606	0.362291	-0.271831	0.661203	8.41709	53	2.42726e-11	7.65484e-07		0		+3N
15994	FP000540	0	+3N	0.563163	0.422832	1.11207	0.284332	6.1769	53	9.45678e-08	0.00288243		0		+3N
36703	FP000574	0	+3N	-0.907814	0.139633	-0.683669	0.176822	5.78237	63	2.48011e-07	0.00750358		0		+3N
43413	FP000643	0	+3N	0.00152602	0.491149	0.728082	0.154959	8.01156	36	1.62275e-09	5.05567e-05		0		+3N
5502	FP000919	0	+3N	0.968988	0.151357	1.19742	0.117667	6.85164	58	5.20021e-09	0.000161222		0		+3N
18185	AM856517	0	+3N	-1.42081	0.30139	-0.775981	0.413022	7.34256	62	5.4795e-10	1.71355e-05		0		+3N
31442	FP001384	0	+3N	-0.621066	0.299661	-0.187335	0.218215	6.71933	56	1.00577e-08	0.000310764		0		+3N
36453	FP001539	0	+3N	-1.02083	0.167752	-0.797158	0.13264	6.01645	58	1.28039e-07	0.0038948		0		+3N
34754	FP001616	0	+3N	1.20064	0.133596	1.41544	0.117676	6.9566	62	2.55603e-09	7.94593e-05		0		+3N
35975	FP002098	0	+3N	-1.34653	0.246978	-0.954428	0.252743	6.41904	64	1.92182e-08	0.000591884		0		+3N
6708	FP002403	0	+3N	-0.709353	0.186354	-0.41045	0.205314	6.24664	64	3.81913e-08	0.00117213		0		+3N
39565	FP002622	0	+3N	0.987605	0.142922	1.23998	0.0970885	8.37689	53	2.81097e-11	8.86159e-07		0		+3N
33224	FP002897	0	+3N	-1.36299	0.220679	-0.985164	0.214793	7.08979	64	1.29414e-09	4.03488e-05		0		+3N
35066	FP003366	0	+3N	-0.525441	0.187427	-0.286269	0.142832	5.83403	57	2.68554e-07	0.00811785		0		+3N
274	FP004082	0	+3N	1.18586	0.131764	1.36699	0.0925977	6.45438	55	2.94311e-08	0.000904475		0		+3N
39601	FP004472	0	+3N	0.760209	0.142174	0.965785	0.134545	6.06506	63	8.22476e-08	0.00250896		0		+3N
33949	FP004745	0	+3N	-1.25992	0.507398	0.204205	0.886211	8.38569	54	2.36451e-11	7.4579e-07		0		+3N
16384	FP005310	0	+3N	0.656825	0.160634	0.909868	0.145072	6.74442	62	5.94288e-09	0.00018417		0		+3N
15364	AM856993	0	+3N	-1.35182	0.547938	-0.312409	0.627847	7.23399	64	7.21861e-10	2.25524e-05		0		+3N
25447	FP006977	0	+3N	-1.15693	0.65193	-0.121866	0.243141	8.45951	38	2.87298e-10	9.00018e-06		0		+3N
6481	FP006979	0	+3N	-0.498614	0.148933	-0.149661	0.298616	6.12961	50	1.37605e-07	0.00418346		0		+3N
32860	AM857025	0	+3N	-0.527306	0.567892	0.24822	0.377357	6.52032	53	2.66455e-08	0.000819376		0		+3N
29644	FP007143	0	+3N	0.654261	0.141651	0.848128	0.102043	6.37589	55	3.95104e-08	0.0012123		0		+3N
2157	FP007152	0	+3N	-0.54577	0.265971	-0.160989	0.276998	5.7989	64	2.23012e-07	0.00675503		0		+3N
44069	FP007264	0	+3N	0.875885	0.110826	1.01815	0.0784316	6.01407	55	1.5268e-07	0.00463767		0		+3N
41776	FP007405	0	+3N	-0.514099	0.357844	-0.024753	0.337667	5.74339	63	2.88488e-07	0.0087161		0		+3N
32203	FP007536	0	+3N	-1.13472	0.206997	-0.831118	0.12949	7.12024	51	3.51464e-09	0.000109147		0		+3N
36584	FP007679	0	+3N	-1.21474	0.296704	-0.845639	0.196601	5.94442	53	2.21924e-07	0.0067232		0		+3N
42753	FP008009	0	+3N	-0.390052	0.116523	-0.194155	0.126198	6.60621	64	9.08558e-09	0.000280908		0		+3N
16188	AM857122	0	+3N	0.0213543	0.245224	0.481019	0.246834	7.6399	64	1.39102e-10	4.3678e-06		0		+3N
44345	FP008424	0	+3N	1.7479	0.242167	2.15358	0.262109	6.58487	64	9.8976e-09	0.000305875		0		+3N
13695	FP008455	0	+3N	-0.18483	0.163858	0.192501	0.276106	6.86946	56	5.68588e-09	0.000176228		0		+3N
21999	AM857200	0	+3N	-1.27559	0.488573	-0.502942	0.5868	5.87475	64	1.65751e-07	0.00503171		0		+3N
36140	FP009505	0	+3N	-1.82869	0.419325	-1.27797	0.348014	5.81963	60	2.45333e-07	0.0074233		0		+3N
38320	FP009590	0	+3N	-0.69962	0.280423	-0.291816	0.279628	5.95383	64	1.21518e-07	0.00369778		0		+3N
20935	FP009783	0	+3N	0.171445	0.191534	0.577696	0.271448	7.12428	61	1.41686e-09	4.41664e-05		0		+3N
45151	FP010036	0	+3N	0.0508898	0.334957	0.495098	0.1145	7.13069	37	1.89965e-08	0.000585169		0		+3N
21478	FP010288	0	+3N	1.55665	0.0709315	1.69766	0.104901	6.49322	60	1.8182e-08	0.000560222		0		+3N
35886	AM857315	0	+3N	-1.50844	0.571642	-0.612102	0.289335	7.98411	44	4.25156e-10	1.3304e-05		0		+3N
12343	FP011631	0	+3N	-1.22857	0.320038	-0.595022	0.340898	7.84551	64	6.03588e-11	1.89877e-06		0		+3N
3571	CX069102	0	+3N	0.685352	0.156636	0.946742	0.1921	6.12528	64	6.17942e-08	0.00189016		0		+3N
35836	AM861332	0	+3N	1.85384	0.073551	2.03544	0.0918158	8.96985	63	7.30083e-13	2.31823e-08		0		+3N
11863	AM854617	0	+3N	1.45303	0.165006	1.77701	0.250517	6.30069	59	4.07725e-08	0.00125082		0		+3N
33257	AM857814	0	+3N	-1.28679	0.439304	-0.522662	0.35661	7.77281	59	1.32633e-10	4.16574e-06		0		+3N
30660	EW778465	0	+3N	-0.411024	0.820072	1.2585	0.769252	8.57312	63	3.56559e-12	1.12926e-07		0		+3N
9406	AM854679	0	+3N	-0.601644	0.52759	0.0437128	0.321686	5.97782	50	2.36969e-07	0.00717353		0		+3N
41581	AM857964	0	+3N	0.0522265	0.107779	0.236753	0.142461	6.00942	62	1.07312e-07	0.00326808		0		+3N
317	AM864902	0	+3N	-0.602524	0.171596	-0.303715	0.147694	7.60595	61	2.09834e-10	6.5806e-06		0		+3N
29778	AJ565442	0	+3N	-0.259066	0.31732	0.292319	0.437102	5.94386	61	1.45217e-07	0.0044127		0		+3N
34706	CB617466	0	+3N	1.79796	0.060445	1.91097	0.0608417	7.61997	64	1.50824e-10	4.73496e-06		0		+3N
36582	FP001014	0	+3N	0.867805	0.246755	1.25485	0.265127	6.18895	64	4.8018e-08	0.00147132		0		+3N
43960	AM857107	0	+3N	0.582996	0.117338	0.741028	0.106685	5.74969	62	2.93614e-07	0.0088686		0		+3N
40342	DV736708	0	+3N	1.00937	0.111839	1.22241	0.157464	6.42549	61	2.22787e-08	0.000685671		0		+3N
35228	AM854145	0	+3N	0.608856	0.190922	0.851197	0.0999569	6.42075	45	7.396e-08	0.00225859		0		+3N
14090	CU998909	0	+3N	0.697324	0.0985174	0.876761	0.151272	5.80005	58	2.90483e-07	0.00877521		0		+3N
37601	AM867385	0	+3N	-0.29934	0.157658	0.0906748	0.222802	8.3245	61	1.21829e-11	3.84822e-07		0		+3N
37616	CU986987	0	+3N	-0.0424132	0.193466	0.262926	0.115089	7.76038	49	4.44918e-10	1.39197e-05		0		+3N
37170	BQ426355	0	+3N	1.14735	0.231926	1.47022	0.197036	6.11233	61	7.56112e-08	0.00230871		0		+3N
18959	AM857266	0	+3N	0.41686	0.189627	0.683438	0.157315	6.23026	60	5.05147e-08	0.00154731		0		+3N
18821	CU999800	0	+3N	0.68393	0.35646	1.12266	0.231216	5.91674	52	2.60537e-07	0.00787681		0		+3N
34464	AM862890	0	+3N	-0.399627	0.0919577	-0.254714	0.112585	5.79	64	2.30899e-07	0.00699117		0		+3N
33341	AM858638	0	+3N	-0.712469	0.362627	-0.249905	0.218062	6.25547	49	9.44039e-08	0.00287753		0		+3N
44946	AM858717	0	+3N	1.15417	0.150481	1.38326	0.149023	6.25333	64	3.71883e-08	0.0011415		0		+3N
20020	AM858748	0	+3N	0.477883	0.251266	0.77935	0.139323	5.99639	47	2.72576e-07	0.00823862		0		+3N
20248	CK172309	0	+3N	1.45199	0.0623624	1.56058	0.0768585	6.37331	64	2.30663e-08	0.000709797		0		+3N
41985	AM853966	0	+3N	1.16104	0.104463	1.29428	0.0773052	5.88985	56	2.29494e-07	0.0069493		0		+3N
34081	AM867291	0	+3N	-0.853808	0.106735	-0.633575	0.121793	7.88649	64	5.11082e-11	1.60848e-06		0		+3N
38509	AM857274	0	+3N	0.560165	0.100038	0.832493	0.124418	9.91094	63	1.77636e-14	5.6616e-10		0		+3N
41955	CU991022	0	+3N	0.811178	0.128513	1.05686	0.112895	8.28074	62	1.29072e-11	4.07662e-07		0		+3N
37740	FP003156	0	+3N	-0.522914	0.125414	-0.337587	0.0938838	6.79736	57	6.91845e-09	0.000214244		0		+3N
27287	DV736419	0	+3N	1.48706	0.0620954	1.62174	0.108668	6.29363	54	5.74701e-08	0.00175933		0		+3N
23064	CU682108	0	+3N	0.00674649	1.14568	1.58287	0.228321	7.64463	33	8.44409e-09	0.000261193		0		+3N
10658	EW777694	0	+3N	0.521357	0.185327	0.786264	0.161849	6.20653	61	5.24139e-08	0.00160518		0		+3N
40792	AM866193	0	+3N	-0.190179	0.244348	0.224757	0.301022	6.21682	64	4.29919e-08	0.00131847		0		+3N
9153	AM862119	0	+3N	0.657914	0.125933	0.852226	0.103059	6.87404	60	4.10093e-09	0.000127272		0		+3N
34008	AM867950	0	+3N	0.0659374	0.171475	0.346602	0.120103	7.69305	54	3.09198e-10	9.68377e-06		0		+3N
43749	BQ426959	0	+3N	-0.677627	0.152468	-0.447544	0.125978	6.69826	60	8.16385e-09	0.000252582		0		+3N
14636	AM859332	0	+3N	-0.991083	0.393832	-0.464912	0.284556	6.21807	56	6.70074e-08	0.00204808		0		+3N
27940	AM859674	0	+3N	-0.280491	0.0718987	-0.125779	0.118472	6.52283	56	2.11905e-08	0.000652413		0		+3N
27176	AM859778	0	+3N	0.64028	0.148888	0.854301	0.131797	6.20667	62	4.96467e-08	0.00152093		0		+3N
9971	AM859872	0	+3N	0.38825	0.112353	0.566768	0.134227	5.92027	64	1.38649e-07	0.00421492		0		+3N
2200	AM860753	0	+3N	-0.306941	0.231748	0.0519204	0.24695	6.13572	64	5.92925e-08	0.00181453		0		+3N
13055	AM861408	0	+3N	-1.01783	0.547393	-0.164396	0.429392	7.05541	58	2.36575e-09	7.35772e-05		0		+3N
35876	AM853500	0	+3N	-1.76933	0.397304	-1.12311	0.244071	7.93352	50	2.10775e-10	6.6099e-06		0		+3N
8940	AM862441	0	+3N	-1.20789	0.980278	0.412971	0.846162	7.21372	61	9.94132e-10	3.10209e-05		0		+3N
36139	AM862444	0	+3N	-1.65879	0.408943	-1.0892	0.19353	7.17844	43	7.10462e-09	0.000219973		0		+3N
34693	AM862507	0	+3N	0.513588	0.144995	0.766797	0.157829	6.84425	64	3.48823e-09	0.000108338		0		+3N
43031	AM862632	0	+3N	0.272209	0.212001	0.542544	0.150041	5.97403	55	1.77197e-07	0.00537598		0		+3N
17157	AM862735	0	+3N	0.184525	0.30597	0.624869	0.179162	7.10357	49	4.58556e-09	0.000142258		0		+3N
41111	AM863008	0	+3N	-0.291968	0.115883	-0.0819345	0.14958	6.45443	63	1.76673e-08	0.000544437		0		+3N
33095	AM863115	0	+3N	-0.362117	0.165017	-0.101015	0.164754	6.47417	64	1.54188e-08	0.0004755		0		+3N
39189	AM863408	0	+3N	0.593973	0.221278	0.929356	0.136094	7.39059	50	1.47183e-09	4.58726e-05		0		+3N
30993	AM863720	0	+3N	0.187778	0.199506	0.632481	0.281655	7.50571	61	3.12308e-10	9.78024e-06		0		+3N
17643	AM853632	0	+3N	-0.219353	0.296234	0.211004	0.299341	5.91003	64	1.44333e-07	0.00438627		0		+3N
2647	AM864456	0	+3N	-0.227528	0.450059	0.360352	0.223654	6.67401	44	3.44095e-08	0.00105647		0		+3N
33737	AM864491	0	+3N	-0.221895	0.347061	0.196545	0.193632	6.01755	47	2.532e-07	0.0076578		0		+3N
32507	AM865299	0	+3N	-0.790862	0.444716	0.242007	0.227175	11.8052	45	2.22045e-15	7.08522e-11		0		+3N
35198	AM865644	0	+3N	0.0215087	0.104072	0.2363	0.115035	8.02404	64	2.92404e-11	9.21716e-07		0		+3N
36779	AM866187	0	+3N	1.37388	0.0728896	1.4944	0.0827543	6.33718	64	2.6639e-08	0.000819203		0		+3N
40858	AJ565843	0	+3N	1.35238	0.186553	1.65432	0.149048	7.27557	59	9.23502e-10	2.88262e-05		0		+3N
34867	AM866433	0	+3N	0.158284	0.153359	0.394673	0.155492	6.26044	64	3.61532e-08	0.0011099		0		+3N
37079	AM866888	0	+3N	-0.515822	0.409596	0.0290807	0.25943	6.43708	51	4.2148e-08	0.00129289		0		+3N
41949	AM866977	0	+3N	0.521797	0.12166	0.774696	0.128167	8.28453	64	1.01659e-11	3.21252e-07		0		+3N
33705	AM853804	0	+3N	0.468605	0.13503	0.696284	0.144865	6.65804	64	7.37916e-09	0.000228422		0		+3N
31437	AM867211	0	+3N	0.269829	0.095912	0.474096	0.115105	7.91508	64	4.55054e-11	1.43255e-06		0		+3N
29014	AM867317	0	+3N	0.174892	0.0836699	0.358702	0.132417	6.8514	58	5.20515e-09	0.000161365		0		+3N
1344	AM867988	0	+3N	-0.0471676	0.253442	0.552924	0.27106	9.3644	64	1.3145e-13	4.18288e-09		0		+3N
38935	AM868814	0	+3N	0.00857374	0.164922	0.253684	0.172743	5.94034	64	1.28139e-07	0.00389772		0		+3N
41008	AM868873	0	+3N	-0.393528	0.114236	-0.194673	0.13179	6.61365	64	8.81838e-09	0.000272717		0		+3N
31153	AM869043	0	+3N	0.470182	0.124993	0.793776	0.186365	8.40983	59	1.11313e-11	3.51694e-07		0		+3N
40248	AM869151	0	+3N	0.60456	0.182607	0.89145	0.151002	6.9714	60	2.79877e-09	8.6983e-05		0		+3N
35703	AM869323	0	+3N	-1.69263	0.169809	-1.22331	0.283525	8.29927	56	2.49392e-11	7.86332e-07		0		+3N
44739	AM854005	0	+3N	-0.892008	0.3321	-0.271348	0.497919	6.04836	59	1.07484e-07	0.00327321		0		+3N
30516	BQ426627	0	+3N	0.780989	0.222127	1.15728	0.231886	6.78232	64	4.47666e-09	0.000138897		0		+3N
17535	AM854054	0	+3N	-0.102456	0.307845	0.384506	0.317172	6.3745	64	2.29569e-08	0.000706452		0		+3N
21112	BQ426754	0	+3N	-0.352972	0.380777	0.640861	0.502318	9.17225	62	3.7681e-13	1.19777e-08		0		+3N
5331	BQ426782	0	+3N	0.242881	0.218425	0.554468	0.221527	5.79298	64	2.28232e-07	0.00691156		0		+3N
7959	BQ426879	0	+3N	-0.350553	0.331031	0.0980134	0.300984	5.78483	62	2.56395e-07	0.00775311		0		+3N
35059	BQ426967	0	+3N	0.320402	0.158864	0.589623	0.20072	6.11268	63	6.82157e-08	0.00208453		0		+3N
40676	BQ427013	0	+3N	0.248175	0.166483	0.502416	0.178151	6.03807	64	8.72119e-08	0.00265979		0		+3N
16790	BQ427089	0	+3N	1.22823	0.146572	1.41667	0.116168	5.79625	59	2.80984e-07	0.00849049		0		+3N
34034	BQ427188	0	+3N	1.25384	0.115838	1.42753	0.0901338	6.80519	58	6.22187e-09	0.000192766		0		+3N
36240	CB617541	0	+3N	-0.59902	0.103907	-0.433068	0.116503	6.16246	64	5.33339e-08	0.00163314		0		+3N
8996	CD526880	0	+3N	-0.535967	0.147796	-0.0894357	0.219622	9.83655	59	4.75175e-14	1.51348e-09		0		+3N
35861	CU681535	0	+3N	-1.32087	0.63356	0.836462	0.888764	11.513	61	0	0		0		+3N
69	CU681696	0	+3N	-0.782059	0.270195	-0.448818	0.163651	6.03741	50	1.91466e-07	0.00580679		0		+3N
2013	CU681724	0	+3N	-1.13861	0.62323	0.0014915	0.595204	7.64153	63	1.51236e-10	4.74776e-06		0		+3N
4886	CU682222	0	+3N	-0.0585871	0.184421	0.354813	0.32439	6.48046	54	2.86765e-08	0.000881458		0		+3N
40105	AM854201	0	+3N	-0.147171	0.135179	0.0671743	0.136527	6.45219	64	1.68346e-08	0.000518875		0		+3N
29153	CU683515	0	+3N	-0.684381	0.927173	0.825608	0.399854	8.51701	41	1.3068e-10	4.10466e-06		0		+3N
8967	AM854292	0	+3N	0.22117	0.133292	0.424832	0.118282	6.59053	62	1.09383e-08	0.000337874		0		+3N
210	CU684188	0	+3N	-0.0762986	0.171104	0.170622	0.0689164	7.61799	40	2.62337e-09	8.15448e-05		0		+3N
5842	CU684458	0	+3N	-0.468632	0.24674	-0.0469558	0.267897	6.70677	64	6.06692e-09	0.00018799		0		+3N
40276	CU684716	0	+3N	-0.437366	0.0730134	-0.211081	0.111121	9.92911	59	3.35287e-14	1.06823e-09		0		+3N
27195	CU684722	0	+3N	-0.0276025	0.243742	0.325566	0.14374	7.13962	49	4.0328e-09	0.00012517		0		+3N
13062	CU685021	0	+3N	-0.898869	1.17596	0.705243	0.57961	6.98009	44	1.22262e-08	0.000377422		0		+3N
31908	CU685090	0	+3N	-0.827769	0.227856	-0.404493	0.299444	6.54349	62	1.31761e-08	0.000406628		0		+3N
38255	CU686393	0	+3N	0.58048	0.174135	0.884333	0.170073	7.21415	64	7.82291e-10	2.44333e-05		0		+3N
19292	CU984082	0	+3N	-0.0774945	0.229347	0.259566	0.211649	6.23373	63	4.23389e-08	0.00129862		0		+3N
36816	CU984329	0	+3N	-1.30471	0.276092	-0.93715	0.113875	7.00581	40	1.84085e-08	0.000567129		0		+3N
37546	CU994117	(sp:Q9X6U2) D-beta-hydroxybutyrate dehydrogenase OS=Ralstonia eutropha (strain ATCC 17699 / H16 / DSM 428 / Stanier 337) GN=hbdH1 PE=3 SV=2	-3N	1.43808	0.917281	-0.374175	1.34811	6.4798	60	1.91578e-08	0.000590042		1	-1.81225	-3N
26515	AM859910	predicted protein [Nematostella vectensis]	-3N	0.788635	0.262198	-0.437628	1.10822	6.35462	38	1.85935e-07	0.0056396		1	-1.22626	-3N
39223	FP009391	hypothetical protein DORLON_02997 [Dorea longicatena DSM 13814]	-3N	1.28081	0.601039	0.298281	0.637031	6.49509	64	1.41808e-08	0.000437464		1	-0.982532	-3N
39803	FP004039	phage integrase [Frankia sp, CcI3]	-3N	1.01921	0.632695	0.106285	0.662836	5.76665	64	2.5293e-07	0.00764985		1	-0.912924	-3N
31144	CU684063	PREDICTED: similar to predicted protein [Hydra magnipapillata]	-3N	1.37098	0.21195	0.554254	0.40054	10.5548	52	1.55431e-14	4.95468e-10		1	-0.816727	-3N
21924	BM986690	(sp:A5E4P1) Protein PXR1 OS=Lodderomyces elongisporus GN=PXR1 PE=3 SV=1	-3N	-0.236275	0.579572	-1.03176	0.300391	6.95679	45	1.18102e-08	0.000364651		1	-0.795485	-3N
43610	CU987577	(sp:P80311) Peptidyl-prolyl cis-trans isomerase B OS=Bos taurus GN=PPIB PE=1 SV=4	-3N	-0.818073	0.277607	-1.4859	0.587045	6.03274	49	2.08373e-07	0.00631497		1	-0.667829	-3N
19524	EX956379	Talaromyces stipitatus ATCC 10500 hypothetical protein, mRNA	-3N	0.719063	0.499733	0.0522371	0.335346	6.35297	53	4.94355e-08	0.00151451		1	-0.666826	-3N
19094	CU998513	Drosophila erecta 5,8S ribosomal RNA (Dere5,8SrRNA:GG25416), rRNA	-3N	2.35808	0.239153	1.72542	0.284127	9.88799	64	1.64313e-14	5.23764e-10		1	-0.632664	-3N
15051	FP011629	(sp:Q66H76) Paxillin OS=Rattus norvegicus GN=Pxn PE=1 SV=1	-3N	0.14523	0.231338	-0.480203	0.546481	6.19119	46	1.49587e-07	0.00454444		1	-0.625433	-3N
5415	CU682838	(sp:Q92113) Steroid 17-alpha-hydroxylase/17,20 lyase OS=Squalus acanthias GN=CYP17A1 PE=2 SV=1	-3N	0.51368	0.504745	-0.100552	0.323612	5.86886	51	3.2894e-07	0.00992806		1	-0.614233	-3N
27178	AM868160	(sp:P80022) Extracellular ribonuclease LE OS=Solanum lycopersicum PE=1 SV=2	-3N	0.18392	0.385881	-0.428623	0.478802	5.78714	64	2.33494e-07	0.00706927		1	-0.612543	-3N
41838	CU686132	(sp:O57683) Splicing factor 3B subunit 1 OS=Xenopus laevis GN=sf3b1 PE=2 SV=1	-3N	0.120837	0.332736	-0.480258	0.322941	7.4906	64	2.55003e-10	7.9913e-06		1	-0.601096	-3N
24244	CU996508	(sp:O43295) SLIT-ROBO Rho GTPase-activating protein 3 OS=Homo sapiens GN=SRGAP3 PE=1 SV=3	-3N	0.786076	0.218105	0.193327	0.258086	10.1811	64	5.10703e-15	1.62899e-10		1	-0.592749	-3N
44769	FP003934	Homo sapiens 18S ribosomal RNA (LOC100008588), non-coding RNA	-3N	2.46729	0.109482	1.87479	0.294271	11.101	43	3.30846e-14	1.05411e-09		1	-0.592501	-3N
14761	FP000217	(sp:Q06704) Golgin IMH1 OS=Saccharomyces cerevisiae GN=IMH1 PE=1 SV=1	-3N	0.690156	0.235313	0.109946	0.383622	7.5313	57	4.14054e-10	1.2957e-05		1	-0.58021	-3N
5032	CU683161	(sp:A2ASS6) Titin OS=Mus musculus GN=Ttn PE=1 SV=1	-3N	0.975564	0.289681	0.415134	0.19437	9.21122	53	1.3729e-12	4.35375e-08		1	-0.56043	-3N
39666	FP008722	hypothetical protein TTHERM_00155300 [Tetrahymena thermophila]	-3N	-0.699026	0.297117	-1.25867	0.394966	6.58829	62	1.10357e-08	0.000340838		1	-0.559648	-3N
27769	FP000554	Populus trichocarpa predicted protein, mRNA	-3N	-0.754816	0.392457	-1.29562	0.350422	5.9284	62	1.47056e-07	0.00446802		1	-0.540807	-3N
13157	FP002471	(sp:Q8WZ42) Titin OS=Homo sapiens GN=TTN PE=1 SV=2	-3N	1.65859	0.269902	1.11818	0.196591	9.29435	56	6.05294e-13	1.92253e-08		1	-0.54041	-3N
17086	CU989092	(sp:Q03610) Uncharacterized protein ZC84,1 OS=Caenorhabditis elegans GN=ZC84,1 PE=2 SV=6	-3N	-0.721159	0.352489	-1.25798	0.412312	5.74221	64	2.7821e-07	0.0084075		1	-0.536825	-3N
10515	FP007451	(sp:Q6ZP82) Coiled-coil domain-containing protein 141 OS=Homo sapiens GN=CCDC141 PE=1 SV=1	-3N	1.52364	0.180942	0.987221	0.175044	12.311	64	0	0		1	-0.536423	-3N
25139	CU683257	(sp:Q9R1K2) Teneurin-2 OS=Rattus norvegicus GN=Odz2 PE=2 SV=2	-3N	1.15203	0.198127	0.630787	0.188759	11.0017	63	2.22045e-16	7.087e-12		1	-0.52124	-3N
16358	FP012175	(sp:A2ASS6) Titin OS=Mus musculus GN=Ttn PE=1 SV=1	-3N	1.51708	0.25983	0.99599	0.212811	8.93169	60	1.2863e-12	4.07964e-08		1	-0.521085	-3N
3272	AM863689	(sp:Q9CZJ2) Heat shock 70 kDa protein 12B OS=Mus musculus GN=Hspa12b PE=1 SV=1	-3N	0.476653	0.196379	-0.0304441	0.458679	5.96948	46	3.21733e-07	0.00971185		1	-0.507097	-3N
8315	EW778597	(sp:P17140) Collagen alpha-2(IV) chain OS=Caenorhabditis elegans GN=let-2 PE=1 SV=2	-3N	0.594676	0.276156	0.0880201	0.181141	8.79225	52	7.28639e-12	2.30439e-07		1	-0.506656	-3N
32790	FP000452	(sp:A2ASS6) Titin OS=Mus musculus GN=Ttn PE=1 SV=1	-3N	1.29326	0.220179	0.792694	0.174064	10.2592	58	1.19904e-14	3.82302e-10		1	-0.500565	1
21283	AM860885	(sp:O08807) Peroxiredoxin-4 OS=Mus musculus GN=Prdx4 PE=1 SV=1	-3N	-0.501006	0.310593	-0.994894	0.36061	6.02032	64	9.35348e-08	0.00285122		1	-0.493888	-3N
4364	FP002138	(sp:Q8WZ42) Titin OS=Homo sapiens GN=TTN PE=1 SV=2	-3N	1.4134	0.258472	0.926887	0.179496	8.87016	54	3.9897e-12	1.26334e-07		1	-0.486508	-3N
43673	CU997239	(sp:P58195) Phospholipid scramblase 1 OS=Rattus norvegicus GN=Plscr1 PE=1 SV=1	-3N	-1.19193	0.233527	-1.67625	0.374925	6.40355	57	3.11457e-08	0.000956734		1	-0.484325	-3N
15845	FP006231	(sp:Q9Z207) Protein diaphanous homolog 3 OS=Mus musculus GN=Diaph3 PE=2 SV=1	-3N	0.0533675	0.278831	-0.429872	0.290997	6.93963	64	2.37422e-09	7.38382e-05		1	-0.483239	-3N
34864	FP005615	(sp:Q9I7U4) Titin OS=Drosophila melanogaster GN=sls PE=1 SV=3	-3N	0.679502	0.206151	0.196597	0.130455	11.3372	51	1.55431e-15	4.95997e-11		1	-0.482904	-3N
14925	AM860424	(sp:A2ASS6) Titin OS=Mus musculus GN=Ttn PE=1 SV=1	-3N	0.932777	0.256112	0.453204	0.18774	8.67399	56	6.09379e-12	1.92783e-07		1	-0.479573	-3N
44386	FP003207	(sp:Q71LX4) Talin-2 OS=Mus musculus GN=Tln2 PE=1 SV=2	-3N	-0.949869	0.247856	-1.42202	0.260261	7.6044	64	1.60669e-10	5.04258e-06		1	-0.472152	-3N
20865	CU989015	(sp:Q7SXZ1) GPI mannosyltransferase 3 OS=Danio rerio GN=pigb PE=2 SV=1	-3N	0.134774	0.183906	-0.324681	0.381013	6.36865	49	6.30843e-08	0.00192943		1	-0.459455	-3N
30512	CU997312	(sp:Q19269) Zinc metalloproteinase nas-14 OS=Caenorhabditis elegans GN=nas-14 PE=2 SV=2	-3N	0.511907	0.293764	0.0529231	0.172024	7.71179	49	5.28343e-10	1.65239e-05		1	-0.458984	-3N
8019	CU997059	(sp:O57683) Splicing factor 3B subunit 1 OS=Xenopus laevis GN=sf3b1 PE=2 SV=1	-3N	0.20529	0.205618	-0.247798	0.110252	11.0923	46	1.35447e-14	4.31833e-10		1	-0.453089	-3N
10925	FP006263	(sp:Q8NCJ5) SPRY domain-containing protein 3 OS=Homo sapiens GN=SPRYD3 PE=1 SV=2	-3N	0.96438	0.197726	0.51572	0.186542	9.53095	63	7.88258e-14	2.50926e-09		1	-0.44866	-3N
28013	CU994286	(sp:P79896) Alcohol dehydrogenase class-3 OS=Sparus aurata PE=2 SV=1	-3N	-1.06353	0.215885	-1.5064	0.364127	6.11526	56	9.86463e-08	0.00300566		1	-0.442869	-3N
44907	CU984457	(sp:Q9GKL8) Cathepsin L1 OS=Cercopithecus aethiops GN=CTSL1 PE=1 SV=1	-3N	-1.05941	0.230264	-1.49947	0.346549	6.16928	59	6.76046e-08	0.00206613		1	-0.440067	-3N
19873	CU683483	(sp:Q62504) Msx2-interacting protein OS=Mus musculus GN=Spen PE=1 SV=2	-3N	1.28034	0.16145	0.841786	0.105243	13.0402	52	0	0		1	-0.438553	-3N
16826	CU685899	(sp:Q8VHX6) Filamin-C OS=Mus musculus GN=Flnc PE=1 SV=3	-3N	-0.0531519	0.326806	-0.489134	0.167103	6.7797	45	2.16366e-08	0.000665995		1	-0.435982	-3N
14193	AM867598	(sp:Q93Y23) Flavin-containing monooxygenase FMO GS-OX4 OS=Arabidopsis thaliana GN=FMOGS-OX4 PE=2 SV=1	-3N	0.743048	0.278027	0.307313	0.324738	5.91396	64	1.42125e-07	0.0043196		1	-0.435734	-3N
44072	AM863694	(sp:Q90744) Alpha-N-acetylgalactosaminidase OS=Gallus gallus GN=NAGA PE=1 SV=1	-3N	-0.427963	0.255865	-0.862611	0.303902	6.3504	64	2.5272e-08	0.000777342		1	-0.434647	-3N
27553	AM855284	(sp:Q9CWN7) Uncharacterized protein C2orf29 homolog OS=Mus musculus GN=D1Bwg0212e PE=2 SV=1	-3N	-0.0437078	0.144483	-0.473604	0.156517	11.6904	64	0	0		1	-0.429896	-3N
40159	FP008049	(sp:Q49YE0) Putative universal stress protein SSP1056 OS=Staphylococcus saprophyticus subsp, saprophyticus (strain ATCC 15305 / DSM 20229) GN=SSP1056 PE=3 SV=1	-3N	-1.11998	0.135096	-1.54762	0.307511	7.47583	47	1.55831e-09	4.85616e-05		1	-0.427637	-3N
11986	CU997997	(sp:Q5PPM5) Transcription factor HES-1 OS=Xenopus tropicalis GN=hes1 PE=2 SV=1	-3N	-1.04246	0.209945	-1.46932	0.367735	5.89621	54	2.50042e-07	0.00756353		1	-0.426858	-3N
6602	FP003291	(sp:Q8CQD9) Accumulation-associated protein OS=Staphylococcus epidermidis (strain ATCC 12228) GN=SE_0175 PE=4 SV=1	-3N	1.3516	0.301888	0.928952	0.23678	6.33586	58	3.78481e-08	0.00116167		1	-0.422648	-3N
10109	CU685972	(sp:A2ASS6) Titin OS=Mus musculus GN=Ttn PE=1 SV=1	-3N	0.00533885	0.156916	-0.417153	0.124901	12.1199	59	0	0		1	-0.422492	-3N
31161	ES789574	(sp:Q557E7) E3 ubiquitin-protein ligase cblA OS=Dictyostelium discoideum GN=cblA-1 PE=1 SV=1	-3N	0.936289	0.240104	0.514661	0.329635	6.01951	62	1.03176e-07	0.00314304		1	-0.421628	-3N
20050	CU998689	(sp:Q80X50) Ubiquitin-associated protein 2-like OS=Mus musculus GN=Ubap2l PE=1 SV=1	-3N	1.65766	0.138315	1.23938	0.168764	11.133	64	2.22045e-16	7.087e-12		1	-0.418281	-3N
7071	AM869380	(sp:Q05793) Basement membrane-specific heparan sulfate proteoglycan core protein OS=Mus musculus GN=Hspg2 PE=1 SV=1	-3N	0.637397	0.308774	0.219146	0.196816	6.54302	51	2.86845e-08	0.000881674		1	-0.418251	-3N
18015	FP009038	(sp:Q9UNW9) RNA-binding protein Nova-2 OS=Homo sapiens GN=NOVA2 PE=1 SV=1	-3N	1.85126	0.196739	1.43598	0.185001	8.87932	63	1.04761e-12	3.32416e-08		1	-0.415286	-3N
35417	EW778234	PREDICTED: similar to putative tyrosine recombinase [Danio rerio]	-3N	-0.0712007	0.312557	-0.484742	0.143006	6.85704	42	2.32813e-08	0.000716365		1	-0.413541	-3N
43900	CU991739	(sp:Q29HY3) Cdc42 homolog OS=Drosophila pseudoobscura pseudoobscura GN=Cdc42 PE=3 SV=1	-3N	-1.12901	0.205022	-1.53955	0.293334	6.68441	60	8.61857e-09	0.000266581		1	-0.410533	-3N
17286	CU986516	(sp:Q80TR8) Protein VPRBP OS=Mus musculus GN=Vprbp PE=2 SV=4	-3N	-1.12673	0.167612	-1.53679	0.370342	5.92091	48	3.31052e-07	0.00999083		1	-0.410067	-3N
16674	AM237657	PREDICTED: similar to pol polyprotein [Danio rerio]	-3N	-0.388044	0.167657	-0.797906	0.196871	9.19754	64	2.56017e-13	8.14212e-09		1	-0.409862	-3N
7541	AM856780	(sp:Q0IIF9) Cytochrome P450 2U1 OS=Bos taurus GN=CYP2U1 PE=2 SV=1	-3N	0.295841	0.283519	-0.112933	0.201347	6.74737	55	9.77707e-09	0.00030216		1	-0.408775	-3N
43487	AM855961	(sp:O16011) Protein muscleblind OS=Drosophila melanogaster GN=mbl PE=1 SV=2	-3N	0.943374	0.266842	0.538354	0.250727	6.38699	63	2.30885e-08	0.000710455		1	-0.40502	-3N
30318	FP010469	(sp:Q71LX4) Talin-2 OS=Mus musculus GN=Tln2 PE=1 SV=2	-3N	1.98882	0.246591	1.5838	0.119882	8.42539	43	1.19402e-10	3.75138e-06		1	-0.405019	-3N
15787	CU994769	(sp:P53441) Caltractin OS=Naegleria gruberi GN=CTN PE=2 SV=1	-3N	-1.34457	0.279473	-1.74913	0.273537	5.97895	64	1.10089e-07	0.00335154		1	-0.404566	-3N
39311	AM857650	(sp:A2VCW9) Alpha-aminoadipic semialdehyde synthase, mitochondrial OS=Rattus norvegicus GN=Aass PE=2 SV=1	-3N	0.438941	0.24421	0.0349034	0.19987	7.37044	60	5.83016e-10	1.82268e-05		1	-0.404038	-3N
26516	CB617496	(sp:P49760) Dual specificity protein kinase CLK2 OS=Homo sapiens GN=CLK2 PE=1 SV=1	-3N	0.316918	0.217116	-0.0868292	0.15628	8.66541	55	7.27818e-12	2.30194e-07		1	-0.403747	-3N
41078	AM868806	(sp:Q6DCV1) Amyloid beta A4 precursor protein-binding family B member 1-interacting protein OS=Xenopus laevis GN=apbb1ip PE=2 SV=2	-3N	-1.01888	0.215635	-1.41975	0.309737	6.18999	60	5.90361e-08	0.00180674		1	-0.400877	-3N
14350	AM869461	(sp:Q80V70) Multiple epidermal growth factor-like domains 6 OS=Mus musculus GN=Megf6 PE=2 SV=3	-3N	-0.372401	0.29139	-0.772643	0.215357	6.34548	56	4.14421e-08	0.00127128		1	-0.400243	-3N
18439	AM856239	(sp:P31643) Sodium- and chloride-dependent taurine transporter OS=Rattus norvegicus GN=Slc6a6 PE=2 SV=1	-3N	1.03414	0.18218	0.640618	0.196007	8.51689	64	3.96794e-12	1.25649e-07		1	-0.393519	-3N
44087	AM857820	(sp:Q8K0H5) Transcription initiation factor TFIID subunit 10 OS=Mus musculus GN=Taf10 PE=1 SV=1	-3N	1.03108	0.195839	0.638132	0.206942	7.98434	64	3.43521e-11	1.08247e-06		1	-0.392948	-3N
19764	AM869345	Pc21g02490 [Penicillium chrysogenum Wisconsin 54-1255]	-3N	0.106293	0.241654	-0.284922	0.228169	6.79747	63	4.49931e-09	0.000139595		1	-0.391215	-3N
21042	AM867513	(sp:O75095) Multiple epidermal growth factor-like domains 6 OS=Homo sapiens GN=MEGF6 PE=2 SV=4	-3N	0.356452	0.237658	-0.0345572	0.204707	7.18406	61	1.11811e-09	3.48759e-05		1	-0.391009	-3N
16932	CU686207	(sp:P24733) Myosin heavy chain, striated muscle OS=Aequipecten irradians PE=1 SV=1	-3N	0.729412	0.217979	0.340324	0.205432	7.50105	63	2.66363e-10	8.34622e-06		1	-0.389087	-3N
10757	AM858873	(sp:Q5U504) Kelch repeat and BTB domain-containing protein 5 OS=Xenopus laevis GN=kbtbd5 PE=2 SV=1	-3N	-0.324288	0.21923	-0.711531	0.157205	8.24102	55	3.53619e-11	1.11415e-06		1	-0.387242	-3N
44549	CU996980	(sp:O15990) Arginine kinase OS=Liolophura japonica PE=2 SV=1	-3N	0.273289	0.250806	-0.113502	0.235087	6.49656	63	1.49436e-08	0.000460891		1	-0.386791	-3N
17357	EW779142	(sp:Q91ZX7) Prolow-density lipoprotein receptor-related protein 1 OS=Mus musculus GN=Lrp1 PE=1 SV=1	-3N	0.0831603	0.302881	-0.303343	0.21904	5.93737	56	1.92162e-07	0.0058273		1	-0.386504	-3N
42408	CU998538	(sp:Q17R31) Putative deoxyribonuclease TATDN3 OS=Homo sapiens GN=TATDN3 PE=1 SV=1	-3N	0.108326	0.264714	-0.277099	0.132197	7.43252	44	2.66897e-09	8.29569e-05		1	-0.385426	-3N
23308	CU994977	(sp:Q9UBK8) Methionine synthase reductase, mitochondrial OS=Homo sapiens GN=MTRR PE=1 SV=2	-3N	-0.834257	0.173657	-1.21924	0.32943	6.05452	52	1.57902e-07	0.00479549		1	-0.384978	-3N
33025	EW779394	(sp:Q94887) Neurexin-4 OS=Drosophila melanogaster GN=Nrx-IV PE=1 SV=2	-3N	0.304066	0.260617	-0.0788225	0.238289	6.25681	62	4.07808e-08	0.00125103		1	-0.382888	-3N
35062	AM862794	(sp:P20825) Retrovirus-related Pol polyprotein from transposon 297 OS=Drosophila melanogaster GN=pol PE=4 SV=1	-3N	0.63643	0.160445	0.256965	0.142804	10.1886	62	7.10543e-15	2.26613e-10		1	-0.379465	-3N
10157	FP007355	(sp:Q86WI1) Fibrocystin-L OS=Homo sapiens GN=PKHD1L1 PE=2 SV=2	-3N	0.327475	0.299547	-0.0517944	0.209378	5.95483	54	2.01466e-07	0.00610664		1	-0.379269	-3N
11721	CU683736	(sp:Q9TRY9) Beta-galactosidase OS=Canis familiaris GN=GLB1 PE=2 SV=3	-3N	0.218384	0.188127	-0.160787	0.16153	8.81202	61	1.78635e-12	5.66344e-08		1	-0.379171	-3N
3007	AM858273	(sp:Q8CBA2) Schlafen family member 5 OS=Mus musculus GN=Slfn5 PE=2 SV=2	-3N	-0.703709	0.222225	-1.08285	0.286772	6.07657	63	7.86134e-08	0.00239952		1	-0.379137	-3N
5064	AJ565739	(sp:Q9ESN6) Tripartite motif-containing protein 2 OS=Mus musculus GN=Trim2 PE=1 SV=1	-3N	0.930201	0.216877	0.551655	0.15045	8.22813	54	4.23321e-11	1.333e-06		1	-0.378546	-3N
14209	CU685674	(sp:Q8WN91) Protocadherin-21 OS=Bos taurus GN=PCDH21 PE=2 SV=1	-3N	0.0120288	0.225689	-0.363598	0.218311	6.91182	64	2.65621e-09	8.25631e-05		1	-0.375627	-3N
14116	CU991558	(sp:O75533) Splicing factor 3B subunit 1 OS=Homo sapiens GN=SF3B1 PE=1 SV=3	-3N	1.1247	0.20627	0.751685	0.262545	6.49426	63	1.50808e-08	0.000465108		1	-0.373012	-3N
21799	FP001999	(sp:Q95ZJ1) Polypeptide N-acetylgalactosaminyltransferase 5 OS=Caenorhabditis elegans GN=gly-5 PE=1 SV=2	-3N	1.56923	0.211229	1.19721	0.220971	7.04378	64	1.55876e-09	4.85741e-05		1	-0.372016	-3N
24020	CU990721	(sp:Q6P8Y1) Calcyphosin-like protein OS=Mus musculus GN=Capsl PE=2 SV=4	-3N	-0.968624	0.154038	-1.33854	0.305322	6.33932	51	6.00965e-08	0.00183877		1	-0.369912	-3N
24667	AM854662	(sp:A1L3F5) C-Maf-inducing protein OS=Xenopus laevis GN=cmip PE=2 SV=1	-3N	-0.452021	0.204312	-0.819837	0.198214	7.46609	64	2.81667e-10	8.82435e-06		1	-0.367815	-3N
1624	CU683408	(sp:Q91437) CAD protein OS=Squalus acanthias GN=CAD PE=2 SV=1	-3N	0.532972	0.179136	0.165674	0.147224	9.11974	60	6.21059e-13	1.97248e-08		1	-0.367298	-3N
8228	CU994005	(sp:Q96MN5) Uncharacterized protein C1orf83 OS=Homo sapiens GN=C1orf83 PE=1 SV=1	-3N	0.664076	0.208263	0.297876	0.112271	8.84131	46	1.75655e-11	5.54385e-07		1	-0.366201	-3N
38052	FP001315	conserved hypothetical protein [Vibrio cholerae 1587]	-3N	0.924374	0.213487	0.561821	0.176902	7.52972	60	3.115e-10	9.75555e-06		1	-0.362553	-3N
42024	FP005625	(sp:Q8BV57) Scavenger receptor cysteine-rich domain-containing protein LOC284297 homolog OS=Mus musculus PE=2 SV=1	-3N	0.340292	0.271276	-0.0195989	0.187771	6.25817	54	6.55583e-08	0.00200425		1	-0.359891	-3N
14530	DV736465	hypothetical protein DDB_G0291223 [Dictyostelium discoideum AX4]	-3N	0.297753	0.179675	-0.061031	0.127425	9.34902	55	5.87752e-13	1.86694e-08		1	-0.358784	-3N
5360	FP005097	(sp:Q9I7F7) Tyrosine-protein kinase PR2 OS=Drosophila melanogaster GN=PR2 PE=1 SV=3	-3N	1.04832	0.157027	0.691092	0.0894091	11.3025	48	3.9968e-15	1.27506e-10		1	-0.357229	-3N
27053	AM864595	(sp:Q99105) Myosin heavy chain, embryonic smooth muscle isoform (Fragment) OS=Oryctolagus cuniculus PE=2 SV=1	-3N	-0.485802	0.156236	-0.842498	0.317498	5.90978	50	3.02185e-07	0.00912568		1	-0.356695	-3N
31148	CU683486	(sp:Q80TL7) Protein MON2 homolog OS=Mus musculus GN=Mon2 PE=2 SV=2	-3N	0.55891	0.149393	0.202697	0.0813873	11.9625	46	1.11022e-15	3.54305e-11		1	-0.356213	-3N
24171	CU685420	Trypanosoma brucei TREU927 transposase of Tn10 partial mRNA	-3N	-0.983437	0.197558	-1.33834	0.222146	6.92095	64	2.56012e-09	7.95839e-05		1	-0.354906	-3N
42741	AM862127	(sp:O16025) Allene oxide synthase-lipoxygenase protein OS=Plexaura homomalla PE=1 SV=1	-3N	0.382317	0.243051	0.0274257	0.167656	6.89512	54	6.09834e-09	0.000188951		1	-0.354891	-3N
36126	FP009287	(sp:B5DE69) Chromodomain-helicase-DNA-binding protein 8 OS=Xenopus tropicalis GN=chd8 PE=2 SV=2	-3N	0.811924	0.197217	0.458021	0.130926	8.57029	53	1.38884e-11	4.38597e-07		1	-0.353904	-3N
26473	AM853205	(sp:Q55FI1) 4-aminobutyrate aminotransferase OS=Dictyostelium discoideum GN=gabT PE=3 SV=1	-3N	-0.616646	0.141997	-0.969333	0.201829	8.3269	61	1.20681e-11	3.81208e-07		1	-0.352687	-3N
9570	EW779082	(sp:Q9JLT0) Myosin-10 OS=Rattus norvegicus GN=Myh10 PE=1 SV=1	-3N	1.25486	0.114048	0.902788	0.18099	9.60935	57	1.58762e-13	5.05069e-09		1	-0.352075	-3N
30723	CU996257	(sp:Q5U4T7) Protein bicaudal C homolog 1-B OS=Xenopus laevis GN=bicc1-B PE=2 SV=1	-3N	0.340104	0.169814	-0.0115994	0.186768	8.07334	64	2.39377e-11	7.54972e-07		1	-0.351704	-3N
28668	BQ426682	(sp:Q69YN4) Protein virilizer homolog OS=Homo sapiens GN=KIAA1429 PE=1 SV=2	-3N	0.229629	0.111455	-0.121866	0.137089	11.5561	64	0	0		1	-0.351495	-3N
10048	AM858737	(sp:P49753) Acyl-coenzyme A thioesterase 2, mitochondrial OS=Homo sapiens GN=ACOT2 PE=1 SV=6	-3N	-0.21587	0.259852	-0.56516	0.23227	5.7803	62	2.60915e-07	0.00788799		1	-0.34929	-3N
24579	AM855837	(sp:Q9XZC8) Semaphorin-2A OS=Schistocerca gregaria GN=SEMA-2A PE=2 SV=1	-3N	1.01777	0.183512	0.669235	0.173737	7.96498	63	4.10829e-11	1.29378e-06		1	-0.348536	-3N
43809	CU683573	(sp:O88563) Canalicular multispecific organic anion transporter 2 OS=Rattus norvegicus GN=Abcc3 PE=2 SV=1	-3N	0.704367	0.221806	0.3559	0.206173	6.64266	63	8.35099e-09	0.000258321		1	-0.348466	-3N
6123	FP002385	(sp:Q9I7F7) Tyrosine-protein kinase PR2 OS=Drosophila melanogaster GN=PR2 PE=1 SV=3	-3N	1.03788	0.15871	0.690146	0.0799138	11.1671	44	1.9984e-14	6.36851e-10		1	-0.347729	-3N
18636	CU998619	(sp:Q2PFW9) RNA-binding protein Nova-1 OS=Macaca fascicularis GN=NOVA1 PE=2 SV=1	-3N	1.33462	0.184117	0.986962	0.168573	8.03679	62	3.41642e-11	1.07658e-06		1	-0.347655	-3N
5616	FP003620	hypothetical protein BRAFLDRAFT_124295 [Branchiostoma floridae]	-3N	0.474418	0.110854	0.127072	0.148159	10.923	62	4.44089e-16	1.41736e-11		1	-0.347346	-3N
31971	FP010580	(sp:Q09863) Stress response protein nst1 OS=Schizosaccharomyces pombe GN=nst1 PE=1 SV=1	-3N	1.01648	0.214683	0.670675	0.210202	6.6517	64	7.56937e-09	0.000234272		1	-0.345805	-3N
2748	FP000400	(sp:Q8C8N2) Protein SCAI OS=Mus musculus GN=Scai PE=1 SV=2	-3N	0.444171	0.0665672	0.0990633	0.113452	15.3385	55	0	0		1	-0.345108	-3N
19815	AM863512	(sp:Q9BYW2) Histone-lysine N-methyltransferase SETD2 OS=Homo sapiens GN=SETD2 PE=1 SV=2	-3N	1.16985	0.193433	0.824785	0.185436	7.43881	63	3.4226e-10	1.07151e-05		1	-0.345062	-3N
40679	AM862584	(sp:Q9NFT7) Hexokinase type 2 OS=Drosophila melanogaster GN=Hex-t2 PE=2 SV=4	-3N	0.291907	0.172875	-0.0516095	0.251772	6.55652	60	1.42045e-08	0.000438182		1	-0.343517	-3N
8429	FP009282	(sp:O01367) Protein held out wings OS=Drosophila melanogaster GN=how PE=1 SV=1	-3N	1.23451	0.170598	0.894038	0.185062	7.83568	64	6.28164e-11	1.97583e-06		1	-0.34047	-3N
19519	FP008170	(sp:Q5ZKP6) Adenosine deaminase OS=Gallus gallus GN=ADA PE=2 SV=1	-3N	0.148039	0.173605	-0.191672	0.132386	8.94418	57	1.90492e-12	6.03784e-08		1	-0.339711	-3N
10134	CU996484	(sp:Q80Z70) Protein sel-1 homolog 1 OS=Rattus norvegicus GN=Sel1l PE=2 SV=2	-3N	0.383387	0.144075	0.0440229	0.170673	8.81855	64	1.17395e-12	3.72436e-08		1	-0.339364	-3N
28331	FP005067	(sp:Q4U4S6) Xin actin-binding repeat-containing protein 2 OS=Mus musculus GN=Xirp2 PE=1 SV=1	-3N	0.622096	0.181471	0.284647	0.189073	7.45208	64	2.98141e-10	9.33866e-06		1	-0.337449	-3N
5265	AM868247	(sp:O60500) Nephrin OS=Homo sapiens GN=NPHS1 PE=1 SV=1	-3N	0.438482	0.169114	0.102437	0.127656	9.11454	57	1.00409e-12	3.18657e-08		1	-0.336045	-3N
24707	AM867106	hypothetical protein BRAFLDRAFT_72928 [Branchiostoma floridae]	-3N	0.337659	0.168116	0.00358844	0.200171	7.41823	64	3.4203e-10	1.07083e-05		1	-0.334071	-3N
44081	FP012124	(sp:Q6DH26) Mediator of RNA polymerase II transcription subunit 31 OS=Danio rerio GN=med31 PE=2 SV=2	-3N	-1.07624	0.24727	-1.40955	0.227062	5.72985	63	3.04019e-07	0.00918076		1	-0.333306	-3N
818	AM237723	hypothetical protein BRAFLDRAFT_89480 [Branchiostoma floridae]	-3N	0.354031	0.263452	0.0207538	0.149566	6.28923	48	9.05153e-08	0.00275999		1	-0.333277	-3N
6233	EW777907	(sp:Q6P3W7) SCY1-like protein 2 OS=Homo sapiens GN=SCYL2 PE=1 SV=1	-3N	0.698027	0.167756	0.364821	0.137846	8.83513	60	1.87161e-12	5.93264e-08		1	-0.333207	-3N
30454	FP008794	(sp:Q91Z69) SLIT-ROBO Rho GTPase-activating protein 1 OS=Mus musculus GN=Srgap1 PE=1 SV=2	-3N	0.798749	0.222001	0.467411	0.132438	7.33363	49	2.02131e-09	6.29071e-05		1	-0.331338	-3N
21416	AM859404	(sp:P26007) Integrin alpha-6 OS=Gallus gallus GN=ITGA6 PE=2 SV=1	-3N	0.263716	0.136019	-0.0672583	0.117525	10.6117	61	1.77636e-15	5.66835e-11		1	-0.330975	-3N
12041	EW779146	(sp:Q9VJ87) Pre-mRNA-splicing factor CWC22 homolog OS=Drosophila melanogaster GN=ncm PE=1 SV=3	-3N	1.56959	0.185819	1.24038	0.183555	7.28578	64	5.85207e-10	1.82948e-05		1	-0.329206	-3N
822	AM854193	(sp:A2AAE1) Uncharacterized protein KIAA1109 OS=Mus musculus GN=Kiaa1109 PE=1 SV=3	-3N	-0.143527	0.107471	-0.471986	0.138955	10.8728	63	4.44089e-16	1.41736e-11		1	-0.32846	-3N
28583	CU999621	(sp:Q5ZMC2) Myosin-Ig OS=Gallus gallus GN=MYO1G PE=2 SV=1	-3N	0.947696	0.202024	0.620067	0.179037	6.99898	62	2.15896e-09	6.71697e-05		1	-0.327629	-3N
26427	FP003874	(sp:Q7TPH6) Probable E3 ubiquitin-protein ligase MYCBP2 OS=Mus musculus GN=Mycbp2 PE=1 SV=2	-3N	1.46823	0.0884622	1.142	0.110621	13.3836	63	0	0		1	-0.326236	-3N
28234	CU990949	(sp:P20740) Ovostatin OS=Gallus gallus PE=1 SV=3	-3N	-1.17528	0.188731	-1.50061	0.232439	6.3118	64	2.94722e-08	0.000905679		1	-0.325334	-3N
12786	FP004636	(sp:Q9BVL4) Selenoprotein O OS=Homo sapiens GN=SELO PE=2 SV=3	-3N	0.665115	0.21652	0.340317	0.0910501	7.87313	40	1.17556e-09	3.66644e-05		1	-0.324798	-3N
6462	FP005070	GJ11094 [Drosophila virilis]	-3N	0.219581	0.237466	-0.103995	0.194765	6.06539	60	9.55204e-08	0.00291117		1	-0.323576	-3N
32182	AM866313	(sp:Q05397) Focal adhesion kinase 1 OS=Homo sapiens GN=PTK2 PE=1 SV=2	-3N	0.660716	0.148862	0.3372	0.129027	9.46555	61	1.39666e-13	4.44417e-09		1	-0.323516	-3N
30784	CU994710	(sp:Q61425) Hydroxyacyl-coenzyme A dehydrogenase, mitochondrial OS=Mus musculus GN=Hadh PE=1 SV=2	-3N	-0.486482	0.141905	-0.807807	0.143579	9.20597	64	2.4758e-13	7.87427e-09		1	-0.321325	-3N
12715	EW778003	(sp:P04412) Epidermal growth factor receptor OS=Drosophila melanogaster GN=Egfr PE=1 SV=3	-3N	0.776318	0.250808	0.459386	0.177787	5.91711	55	2.18898e-07	0.0066324		1	-0.316932	1
10268	FP000141	(sp:Q62901) Arginine-glutamic acid dipeptide repeats protein OS=Rattus norvegicus GN=Rere PE=2 SV=2	-3N	1.43524	0.203353	1.11955	0.181242	6.684	62	7.55302e-09	0.000233781		1	-0.315694	-3N
2197	BQ426765	(sp:Q14974) Importin subunit beta-1 OS=Homo sapiens GN=KPNB1 PE=1 SV=2	-3N	0.856928	0.232204	0.54154	0.198097	5.95372	61	1.39788e-07	0.00424898		1	-0.315388	-3N
12900	CU683452	(sp:P24733) Myosin heavy chain, striated muscle OS=Aequipecten irradians PE=1 SV=1	-3N	1.08588	0.206878	0.770871	0.194404	6.40701	63	2.1326e-08	0.00065652		1	-0.315005	-3N
21430	AM858915	(sp:O75925) E3 SUMO-protein ligase PIAS1 OS=Homo sapiens GN=PIAS1 PE=1 SV=2	-3N	0.271365	0.172924	-0.043021	0.155011	7.8086	62	8.50313e-11	2.6733e-06		1	-0.314386	-3N
35659	CU998872	hypothetical protein BRAFLDRAFT_199108 [Branchiostoma floridae]	-3N	1.03227	0.163001	0.718163	0.0832337	9.79558	45	9.89209e-13	3.13945e-08		1	-0.314106	-3N
16767	FP011487	(sp:A5D7L5) Zinc transporter ZIP14 OS=Bos taurus GN=SLC39A14 PE=2 SV=1	-3N	0.53717	0.171148	0.224468	0.109578	8.8149	51	7.92411e-12	2.50544e-07		1	-0.312702	-3N
27537	AM867202	(sp:Q6ZRS2) Helicase SRCAP OS=Homo sapiens GN=SRCAP PE=1 SV=2	-3N	1.45128	0.0775413	1.1387	0.10805	13.6884	61	0	0		1	-0.312582	-3N
11646	AM853603	(sp:Q04202) Transposable element Tcb2 transposase OS=Caenorhabditis briggsae PE=3 SV=1	-3N	0.651716	0.107689	0.339284	0.109547	11.7646	64	0	0		1	-0.312432	-3N
7105	DW713861	(sp:Q2TAQ1) Putative elongator complex protein 1 OS=Xenopus laevis GN=ikbkap PE=2 SV=1	-3N	1.26079	0.214896	0.948431	0.13762	7.01214	51	5.20754e-09	0.000161434		1	-0.312356	-3N
6933	FP007526	(sp:Q8WZ42) Titin OS=Homo sapiens GN=TTN PE=1 SV=2	-3N	0.251682	0.16956	-0.06047	0.110416	8.84035	52	6.13465e-12	1.9407e-07		1	-0.312152	-3N
32948	AM863227	(sp:Q6MG49) Large proline-rich protein BAT3 OS=Rattus norvegicus GN=Bat3 PE=1 SV=1	-3N	1.09915	0.148525	0.787525	0.161262	8.23394	64	1.24796e-11	3.94167e-07		1	-0.311627	-3N
7218	CU998798	(sp:B2RY04) Dedicator of cytokinesis protein 5 OS=Mus musculus GN=Dock5 PE=1 SV=1	-3N	1.28972	0.191684	0.978922	0.10929	8.0531	48	1.83092e-10	5.74415e-06		1	-0.3108	-3N
18814	FP005069	(sp:O00423) Echinoderm microtubule-associated protein-like 1 OS=Homo sapiens GN=EML1 PE=1 SV=3	-3N	0.665355	0.175336	0.355122	0.166404	7.41205	63	3.81202e-10	1.19309e-05		1	-0.310233	-3N
35858	FP008321	(sp:Q9Y485) DmX-like protein 1 OS=Homo sapiens GN=DMXL1 PE=1 SV=2	-3N	0.99159	0.120996	0.681925	0.100363	11.343	60	2.22045e-16	7.087e-12		1	-0.309665	-3N
22544	FP006075	(sp:P13395) Spectrin alpha chain OS=Drosophila melanogaster GN=alpha-Spec PE=1 SV=2	-3N	1.35715	0.108559	1.04784	0.0950953	12.356	61	0	0		1	-0.309308	-3N
13919	AM866928	(sp:Q4U2R1) Probable E3 ubiquitin-protein ligase HERC2 OS=Mus musculus GN=Herc2 PE=1 SV=2	-3N	-0.0636001	0.100867	-0.372904	0.0876025	13.3449	61	0	0		1	-0.309304	-3N
41012	BQ426778	(sp:P11029) Acetyl-CoA carboxylase OS=Gallus gallus GN=ACAC PE=1 SV=1	-3N	0.0349392	0.188295	-0.274322	0.155028	7.3002	60	7.68627e-10	2.40081e-05		1	-0.309261	-3N
25950	AM863895	PREDICTED: similar to SP1070 CG9138-PA [Acyrthosiphon pisum]	-3N	-0.0926717	0.163733	-0.401593	0.15461	7.92175	63	4.88987e-11	1.53918e-06		1	-0.308921	-3N
66	CU993010	hypothetical protein BRAFLDRAFT_95073 [Branchiostoma floridae]	-3N	0.541408	0.213314	0.232766	0.181425	6.35007	61	2.99295e-08	0.000919553		1	-0.308643	-3N
7005	AM865434	(sp:Q80WP8) Glutamate decarboxylase-like protein 1 OS=Mus musculus GN=Gadl1 PE=2 SV=3	-3N	0.681435	0.218558	0.373538	0.223369	5.69956	64	3.28443e-07	0.00991338		1	-0.307896	-3N
16765	FP010110	(sp:P20936) Ras GTPase-activating protein 1 OS=Homo sapiens GN=RASA1 PE=1 SV=1	-3N	-0.409746	0.104881	-0.717252	0.231161	7.11011	48	4.986e-09	0.000154616		1	-0.307505	-3N
20029	FP006194	hypothetical protein BRAFLDRAFT_131151 [Branchiostoma floridae]	-3N	0.82793	0.12299	0.52066	0.0838442	11.8394	54	2.22045e-16	7.087e-12		1	-0.30727	-3N
39521	FP001140	(sp:Q8VD04) GRIP1-associated protein 1 OS=Mus musculus GN=Gripap1 PE=1 SV=1	-3N	0.810081	0.135998	0.503873	0.193651	7.53963	61	2.72992e-10	8.55283e-06		1	-0.306208	-3N
38429	EW778415	(sp:Q9Y6W5) Wiskott-Aldrich syndrome protein family member 2 OS=Homo sapiens GN=WASF2 PE=1 SV=3	-3N	0.669705	0.155712	0.364095	0.0910824	9.68986	49	5.6688e-13	1.80081e-08		1	-0.30561	-3N
29586	CU685775	(sp:A2ASS6) Titin OS=Mus musculus GN=Ttn PE=1 SV=1	-3N	-0.235801	0.184221	-0.538268	0.144687	7.42675	58	5.62059e-10	1.75745e-05		1	-0.302467	-3N
23868	AM868360	(sp:Q8VHI3) GDP-fucose protein O-fucosyltransferase 2 OS=Mus musculus GN=Pofut2 PE=2 SV=1	-3N	0.289647	0.135228	-0.0117792	0.153734	8.53685	64	3.66041e-12	1.15921e-07		1	-0.301426	-3N
9991	CU686248	(sp:Q8K093) Thyrotropin-releasing hormone-degrading ectoenzyme OS=Mus musculus GN=Trhde PE=2 SV=1	-3N	-0.633811	0.239653	-0.935153	0.170513	5.88103	55	2.50242e-07	0.00756933		1	-0.301342	-3N
16083	FP010511	(sp:O17320) Actin OS=Crassostrea gigas PE=2 SV=1	-3N	-0.766851	0.182333	-1.06762	0.227733	5.99055	63	1.10149e-07	0.00335326		1	-0.300766	-3N
18732	BQ426295	(sp:Q5RAZ4) Putative pre-mRNA-splicing factor ATP-dependent RNA helicase DHX15 OS=Pongo abelii GN=DHX15 PE=2 SV=2	-3N	0.419333	0.123238	0.118836	0.136716	9.4617	64	8.90399e-14	2.83423e-09		1	-0.300497	-3N
19456	FP005455	PREDICTED: Danio rerio similar to Thymoma viral proto-oncogene 3 (LOC100149794), mRNA	-3N	0.223219	0.10667	-0.0771956	0.191584	8.01668	54	9.27189e-11	2.91425e-06		1	-0.300415	-3N
33886	FP004866	(sp:O35115) Four and a half LIM domains protein 2 OS=Rattus norvegicus GN=Fhl2 PE=1 SV=1	-3N	0.393391	0.183645	0.0934084	0.220201	6.07383	64	7.57329e-08	0.00231228		1	-0.299982	-3N
18944	AM859716	(sp:Q8K4C0) Dimethylaniline monooxygenase [N-oxide-forming] 5 OS=Rattus norvegicus GN=Fmo5 PE=1 SV=3	-3N	0.246637	0.166829	-0.0532891	0.149449	7.72377	62	1.19362e-10	3.75024e-06		1	-0.299926	-3N
32351	FP000295	(sp:Q9NW08) DNA-directed RNA polymerase III subunit RPC2 OS=Homo sapiens GN=POLR3B PE=1 SV=2	-3N	0.353054	0.151705	0.0540117	0.101743	9.38658	53	7.33857e-13	2.33014e-08		1	-0.299043	-3N
1893	FP000106	(sp:Q8BX70) Vacuolar protein sorting-associated protein 13C OS=Mus musculus GN=Vps13c PE=1 SV=2	-3N	0.72253	0.153637	0.423956	0.105835	9.18076	54	1.2883e-12	4.08585e-08		1	-0.298574	-3N
28998	CU989994	(sp:Q5HZV9) Protein phosphatase 1 regulatory subunit 7 OS=Rattus norvegicus GN=Ppp1r7 PE=1 SV=1	-3N	-0.507382	0.159979	-0.805877	0.23756	6.07757	59	9.61117e-08	0.00292891		1	-0.298496	-3N
28591	CU998922	(sp:P16086) Spectrin alpha chain, brain OS=Rattus norvegicus GN=Sptan1 PE=1 SV=2	-3N	0.742826	0.126929	0.445452	0.165181	8.30204	63	1.05842e-11	3.3445e-07		1	-0.297374	-3N
12914	CU995411	eIF4GI protein, putative [Ixodes scapularis]	-3N	0.450344	0.140589	0.153699	0.0852845	10.3249	50	5.41789e-14	1.72533e-09		1	-0.296645	-3N
562	BQ427213	(sp:Q0VD23) Fox-1 homolog C OS=Bos taurus PE=2 SV=1	-3N	0.776778	0.15786	0.480319	0.151134	7.83594	63	6.9091e-11	2.17291e-06		1	-0.296459	-3N
5698	CU998336	(sp:P19623) Spermidine synthase OS=Homo sapiens GN=SRM PE=1 SV=1	-3N	0.411	0.202859	0.114747	0.154594	6.67667	57	1.09807e-08	0.00033915		1	-0.296254	-3N
15410	FP000339	(sp:P0CB14) Metalloproteinase kistomin OS=Agkistrodon rhodostoma PE=1 SV=1	-3N	1.37069	0.17528	1.07493	0.112047	8.1443	51	8.64802e-11	2.71876e-06		1	-0.295763	-3N
43786	FP004416	predicted protein [Nematostella vectensis]	-3N	-0.999842	0.152006	-1.29546	0.240486	6.06665	58	1.05795e-07	0.00322208		1	-0.295618	-3N
2452	FP003473	(sp:P55013) Solute carrier family 12 member 2 OS=Squalus acanthias GN=SLC12A2 PE=1 SV=1	-3N	-0.245012	0.125801	-0.54062	0.151834	8.70478	64	1.8574e-12	5.88815e-08		1	-0.295608	-3N
22747	FP008799	(sp:Q969V6) MKL/myocardin-like protein 1 OS=Homo sapiens GN=MKL1 PE=1 SV=1	-3N	1.90443	0.115135	1.61085	0.143092	9.28708	64	1.78968e-13	5.69297e-09		1	-0.293575	-3N
25448	FP008809	(sp:Q5THJ4) Vacuolar protein sorting-associated protein 13D OS=Homo sapiens GN=VPS13D PE=1 SV=1	-3N	1.36239	0.231086	1.06998	0.0977947	6.63535	40	6.0578e-08	0.00185326		1	-0.292409	-3N
11751	AM865216	(sp:Q6NTN5) Myotubularin-related protein 13 OS=Xenopus laevis GN=sbf2 PE=2 SV=1	-3N	0.665264	0.124591	0.372955	0.121851	9.69362	64	3.55271e-14	1.13186e-09		1	-0.292309	-3N
1588	FP007168	conserved hypothetical protein [Lactobacillus vaginalis ATCC 49540]	-3N	-0.361322	0.214465	-0.653075	0.109067	6.92061	45	1.33642e-08	0.000412393		1	-0.291753	-3N
29460	AM860134	(sp:Q5R6Y2) Protein cereblon OS=Pongo abelii GN=CRBN PE=2 SV=1	-3N	0.582817	0.141429	0.292677	0.112982	9.22229	59	4.87832e-13	1.55014e-08		1	-0.29014	-3N
26498	FP011008	haloacid dehalogenase-like hydrolase family protein [Brugia malayi]	-3N	0.594047	0.153922	0.303952	0.138668	8.07764	62	2.90228e-11	9.14885e-07		1	-0.290095	-3N
33717	EW778671	(sp:Q8VE97) Splicing factor, arginine/serine-rich 4 OS=Mus musculus GN=Sfrs4 PE=2 SV=1	-3N	0.483077	0.153407	0.193	0.119514	8.57803	58	6.63247e-12	2.09798e-07		1	-0.290076	-3N
10122	AM868108	(sp:Q68CP9) AT-rich interactive domain-containing protein 2 OS=Homo sapiens GN=ARID2 PE=1 SV=2	-3N	0.148743	0.0924737	-0.1409	0.109934	11.7031	64	0	0		1	-0.289643	-3N
33313	CU685245	(sp:Q8BKT3) GC-rich sequence DNA-binding factor OS=Mus musculus GN=Tcf9 PE=1 SV=2	-3N	1.07703	0.174725	0.788063	0.205216	6.22157	64	4.21896e-08	0.00129412		1	-0.28897	-3N
19807	FP007960	(sp:Q8R1S4) Metastasis suppressor protein 1 OS=Mus musculus GN=Mtss1 PE=1 SV=1	-3N	1.36526	0.144317	1.0776	0.120709	8.80566	60	2.09854e-12	6.65049e-08		1	-0.287658	-3N
3725	AM859207	(sp:O00763) Acetyl-CoA carboxylase 2 OS=Homo sapiens GN=ACACB PE=1 SV=2	-3N	0.192124	0.108586	-0.0946252	0.1758	8.10567	57	4.58922e-11	1.44469e-06		1	-0.286749	-3N
24809	FP011985	(sp:O60583) Cyclin-T2 OS=Homo sapiens GN=CCNT2 PE=1 SV=2	-3N	1.86272	0.208437	1.57607	0.124082	6.76101	49	1.55624e-08	0.000479915		1	-0.286652	-3N
21968	FP007235	(sp:Q923W9) Disintegrin and metalloproteinase domain-containing protein 33 OS=Mus musculus GN=Adam33 PE=1 SV=2	-3N	0.751775	0.181531	0.465388	0.0928053	8.01766	45	3.24902e-10	1.01733e-05		1	-0.286387	-3N
5632	AM867523	(sp:Q6XPS3) Phosphatidylinositol-3,4,5-trisphosphate 3-phosphatase TPTE2 OS=Homo sapiens GN=TPTE2 PE=1 SV=2	-3N	-0.163233	0.143781	-0.44923	0.101262	9.33316	55	6.22835e-13	1.97806e-08		1	-0.285997	-3N
11345	FP007260	(sp:Q812A2) SLIT-ROBO Rho GTPase-activating protein 3 OS=Mus musculus GN=Srgap3 PE=1 SV=1	-3N	0.466832	0.195226	0.182222	0.177622	6.22189	62	4.6771e-08	0.00143339		1	-0.28461	-3N
5290	FP010951	(sp:P11799) Myosin light chain kinase, smooth muscle OS=Gallus gallus PE=1 SV=2	-3N	0.91159	0.170966	0.627077	0.127251	7.66976	57	2.43443e-10	7.63022e-06		1	-0.284513	-3N
16478	FP011875	(sp:Q99PV0) Pre-mRNA-processing-splicing factor 8 OS=Mus musculus GN=Prpf8 PE=1 SV=2	-3N	1.35345	0.14695	1.06908	0.112767	8.82589	58	2.57239e-12	8.14984e-08		1	-0.284373	-3N
15185	CU685663	(sp:Q5SZK8) FRAS1-related extracellular matrix protein 2 OS=Homo sapiens GN=FREM2 PE=1 SV=2	-3N	0.624126	0.120297	0.340156	0.123465	9.53069	64	6.77236e-14	2.15632e-09		1	-0.28397	-3N
32753	CU682613	(sp:Q7SZ59) Ras-like protein family member 12 OS=Danio rerio GN=RASL12 PE=2 SV=1	-3N	-0.188106	0.110836	-0.472035	0.170777	8.13826	58	3.59359e-11	1.13213e-06		1	-0.283928	-3N
9825	FP001465	(sp:Q86SG6) Serine/threonine-protein kinase Nek8 OS=Homo sapiens GN=NEK8 PE=1 SV=1	-3N	0.0862127	0.102745	-0.197186	0.163475	8.5704	57	7.8233e-12	2.47365e-07		1	-0.283399	-3N
41258	AM862156	(sp:Q8BPM0) Disheveled-associated activator of morphogenesis 1 OS=Mus musculus GN=Daam1 PE=2 SV=3	-3N	0.467551	0.222121	0.185016	0.143413	6.12264	52	1.232e-07	0.00374824		1	-0.282534	-3N
14123	FP008363	(sp:A6H619) PHD and RING finger domain-containing protein 1 OS=Mus musculus GN=Phrf1 PE=1 SV=2	-3N	0.523708	0.0920508	0.241718	0.124016	10.6262	62	1.33227e-15	4.25153e-11		1	-0.28199	-3N
34946	AM863756	(sp:P18652) Ribosomal protein S6 kinase 2 alpha OS=Gallus gallus GN=RPS6KA PE=2 SV=1	-3N	0.500316	0.126755	0.219414	0.0773086	10.8292	50	1.02141e-14	3.25695e-10		1	-0.280902	-3N
21528	AM855743	(sp:Q9VVE5) RNA-binding protein Musashi homolog Rbp6 OS=Drosophila melanogaster GN=Rbp6 PE=1 SV=3	-3N	0.094456	0.194113	-0.184939	0.205559	5.72131	64	3.01791e-07	0.00911407		1	-0.279395	-3N
18942	FP007147	(sp:P40852) Phosphoglycolate phosphatase, chromosomal OS=Ralstonia eutropha (strain ATCC 17699 / H16 / DSM 428 / Stanier 337) GN=cbbZC PE=3 SV=1	-3N	0.651563	0.181275	0.372186	0.146201	6.9038	59	3.93514e-09	0.000122151		1	-0.279378	-3N
21376	CU986725	(sp:Q5RBL0) Protein YIPF1 OS=Pongo abelii GN=YIPF1 PE=2 SV=1	-3N	-0.911695	0.143067	-1.19105	0.238865	5.8635	56	2.53211e-07	0.00765786		1	-0.279352	-3N
27929	AM857645	(sp:Q90511) Translation initiation factor eIF-2B subunit beta OS=Takifugu rubripes GN=eif2b2 PE=3 SV=1	-3N	-0.828378	0.127564	-1.10686	0.154337	8.07583	64	2.36979e-11	7.47433e-07		1	-0.27848	-3N
42123	U10334	(sp:P08775) DNA-directed RNA polymerase II subunit RPB1 OS=Mus musculus GN=Polr2a PE=1 SV=3	-3N	-0.0627832	0.112794	-0.339822	0.138628	9.00416	64	5.56222e-13	1.76706e-08		1	-0.277038	-3N
12490	CU987085	(sp:A1L1S5) Forkhead box protein F1 OS=Danio rerio GN=foxf1 PE=2 SV=1	-3N	-0.436887	0.146944	-0.713178	0.198164	6.51814	62	1.45648e-08	0.000449222		1	-0.276291	-3N
39766	AJ535669	(sp:Q25410) Putative molluscan insulin-related peptide(s) receptor OS=Lymnaea stagnalis PE=2 SV=1	-3N	0.561147	0.191941	0.286366	0.171094	6.16331	62	5.88384e-08	0.00180093		1	-0.274781	-3N
24456	AM866642	(sp:P23470) Receptor-type tyrosine-protein phosphatase gamma OS=Homo sapiens GN=PTPRG PE=1 SV=4	-3N	0.312195	0.104872	0.0382324	0.13284	9.40862	63	1.27898e-13	4.06996e-09		1	-0.273963	-3N
31298	CU987680	(sp:Q5R8V1) Protein CASP OS=Pongo abelii GN=CUTL1 PE=2 SV=1	-3N	-0.719473	0.136906	-0.99301	0.224063	6.08594	57	1.03976e-07	0.00316721		1	-0.273537	-3N
42504	FP007469	(sp:Q9Z1N3) Myosin-IXa OS=Rattus norvegicus GN=Myo9a PE=1 SV=1	-3N	0.895679	0.0967572	0.625195	0.119965	10.1961	64	4.88498e-15	1.55821e-10		1	-0.270484	-3N
15438	FP007324	(sp:Q6NRT0) Casein kinase I isoform gamma-1 OS=Xenopus laevis GN=csnk1g1 PE=2 SV=1	-3N	1.22579	0.0856988	0.955824	0.106994	11.4429	63	0	0		1	-0.269963	-3N
3004	AM864391	(sp:Q5ZKA2) Isoleucyl-tRNA synthetase, mitochondrial OS=Gallus gallus GN=IARS2 PE=2 SV=1	-3N	-0.00650405	0.126024	-0.276282	0.136465	8.41254	64	6.05271e-12	1.9149e-07		1	-0.269778	-3N
1674	AM862946	PREDICTED: similar to reticulon 4 isoform B2 [Strongylocentrotus purpuratus]	-3N	0.734925	0.118556	0.465306	0.131858	8.81277	64	1.20171e-12	3.81217e-08		1	-0.269619	-3N
15042	AM864284	(sp:Q9WTX6) Cullin-1 OS=Mus musculus GN=Cul1 PE=1 SV=1	-3N	0.624737	0.0847	0.356483	0.100643	11.8369	64	0	0		1	-0.268254	-3N
10096	AM868810	(sp:Q8TDM6) Disks large homolog 5 OS=Homo sapiens GN=DLG5 PE=1 SV=4	-3N	0.76904	0.176751	0.501459	0.200237	5.80897	64	2.1441e-07	0.00649685		1	-0.267581	-3N
24032	FP010804	(sp:Q3TLH4) BAT2 domain-containing protein 1 OS=Mus musculus GN=Bat2d1 PE=1 SV=2	-3N	1.45757	0.183644	1.19034	0.191204	5.83358	64	1.9474e-07	0.00590412		1	-0.26723	-3N
21127	AM863741	hypothetical protein BRAFLDRAFT_80711 [Branchiostoma floridae]	-3N	0.531235	0.174393	0.264353	0.177818	6.19851	64	4.62326e-08	0.00141708		1	-0.266882	-3N
8744	AM862599	hypothetical protein BRAFLDRAFT_84838 [Branchiostoma floridae]	-3N	0.454373	0.187235	0.187825	0.134267	6.64173	55	1.45533e-08	0.000448883		1	-0.266548	-3N
7036	AM861995	(sp:Q14CX7) N-terminal acetyltransferase B complex subunit MDM20 OS=Homo sapiens GN=MDM20 PE=1 SV=1	-3N	0.0460291	0.144855	-0.220066	0.149041	7.40759	64	3.57123e-10	1.1179e-05		1	-0.266095	-3N
17047	BQ426717	conserved hypothetical protein [Pediculus humanus corporis]	-3N	0.186053	0.130657	-0.0798319	0.129518	8.35487	64	7.64477e-12	2.41751e-07		1	-0.265885	-3N
7084	AM859350	(sp:Q6P2A1) Histone-lysine N-methyltransferase PRDM9 OS=Danio rerio GN=prdm9 PE=2 SV=1	-3N	1.0746	0.171016	0.80892	0.188148	6.05487	64	8.16191e-08	0.0024902		1	-0.265682	-3N
22468	CU994318	(sp:Q9BUQ8) Probable ATP-dependent RNA helicase DDX23 OS=Homo sapiens GN=DDX23 PE=1 SV=3	-3N	0.187709	0.110596	-0.0778827	0.217297	6.38303	51	5.12834e-08	0.00157076		1	-0.265592	-3N
29542	CU684531	(sp:Q13085) Acetyl-CoA carboxylase 1 OS=Homo sapiens GN=ACACA PE=1 SV=2	-3N	0.045047	0.21324	-0.220368	0.123494	6.15962	48	1.42958e-07	0.00434479		1	-0.265415	-3N
35958	AM854873	Caenorhabditis elegans Non-muscle MYosin family member (nmy-1) (nmy-1) mRNA, complete cds	-3N	-0.41503	0.126185	-0.679416	0.139617	8.14162	64	1.81464e-11	5.72681e-07		1	-0.264386	-3N
15847	CU685470	(sp:Q6X6Z7) Tektin-3 OS=Mus musculus GN=Tekt3 PE=2 SV=1	-3N	0.157351	0.159279	-0.10679	0.145494	7.06545	62	1.65642e-09	5.16007e-05		1	-0.26414	-3N
25714	FP002192	(sp:Q3UP38) EF-hand calcium-binding domain-containing protein 4B OS=Mus musculus GN=Efcab4b PE=2 SV=1	-3N	1.19962	0.16283	0.935782	0.169599	6.49451	64	1.42138e-08	0.000438452		1	-0.263838	-3N
9009	EW778850	PREDICTED: similar to apoptosis antagonizing transcription factor [Tribolium castaneum]	-3N	0.710015	0.139289	0.446214	0.124491	8.14459	62	2.2216e-11	7.00893e-07		1	-0.263801	-3N
19590	AM867554	(sp:O08815) STE20-like serine/threonine-protein kinase OS=Rattus norvegicus GN=Slk PE=1 SV=1	-3N	0.946004	0.131819	0.684092	0.0871461	9.50061	53	4.89164e-13	1.55432e-08		1	-0.261912	-3N
24532	FP011400	PREDICTED: similar to KIAA1769 protein [Strongylocentrotus purpuratus]	-3N	1.61975	0.179133	1.35857	0.195878	5.70088	64	3.26752e-07	0.00986267		1	-0.261186	-3N
14464	CU999024	(sp:O54829) Regulator of G-protein signaling 7 OS=Mus musculus GN=Rgs7 PE=1 SV=1	-3N	1.26716	0.151628	1.00674	0.092397	8.39476	50	4.10276e-11	1.29208e-06		1	-0.260425	-3N
25075	AM864654	(sp:Q969U6) F-box/WD repeat-containing protein 5 OS=Homo sapiens GN=FBXW5 PE=1 SV=1	-3N	0.69705	0.159664	0.437497	0.117403	7.52262	56	4.73649e-10	1.48153e-05		1	-0.259553	-3N
7684	FP000467	(sp:P79403) Neutral alpha-glucosidase AB OS=Sus scrofa GN=GANAB PE=1 SV=1	-3N	0.614832	0.175697	0.355531	0.0907853	7.48487	45	1.95704e-09	6.09228e-05		1	-0.259301	-3N
2674	AM868050	(sp:P20585) DNA mismatch repair protein Msh3 OS=Homo sapiens GN=MSH3 PE=1 SV=3	-3N	-0.0826116	0.138123	-0.341881	0.138211	7.67231	64	1.21952e-10	3.83087e-06		1	-0.25927	-3N
26633	AM856892	(sp:P18484) AP-2 complex subunit alpha-2 OS=Rattus norvegicus GN=Ap2a2 PE=1 SV=3	-3N	1.12958	0.0827423	0.871655	0.0865019	12.471	64	0	0		1	-0.257922	-3N
21066	FP001424	(sp:Q8TGM6) Protein TAR1 OS=Saccharomyces cerevisiae GN=TAR1 PE=2 SV=1	-3N	-0.0389493	0.172261	-0.295822	0.145837	6.55644	61	1.33269e-08	0.000411255		1	-0.256873	-3N
25627	FP002530	(sp:Q7RTX9) Monocarboxylate transporter 14 OS=Homo sapiens GN=SLC16A14 PE=2 SV=1	-3N	0.593866	0.158736	0.337084	0.155414	6.68034	64	6.74668e-09	0.000208938		1	-0.256782	-3N
43206	FP000941	(sp:P10605) Cathepsin B OS=Mus musculus GN=Ctsb PE=1 SV=2	-3N	-1.07724	0.171097	-1.33288	0.184348	5.88703	64	1.5796e-07	0.00479709		1	-0.255648	-3N
3926	FP000212	(sp:Q2PFW9) RNA-binding protein Nova-1 OS=Macaca fascicularis GN=NOVA1 PE=2 SV=1	-3N	-0.0987046	0.188712	-0.354261	0.138986	6.26334	56	5.64994e-08	0.00172978		1	-0.255557	-3N
7679	FP006430	(sp:Q29L50) Polycomb protein Sfmbt OS=Drosophila pseudoobscura pseudoobscura GN=Sfmbt PE=3 SV=2	-3N	0.308011	0.124964	0.0529065	0.137473	7.95665	64	3.84399e-11	1.21082e-06		1	-0.255105	-3N
12004	CU683662	(sp:P13395) Spectrin alpha chain OS=Drosophila melanogaster GN=alpha-Spec PE=1 SV=2	-3N	0.732261	0.124701	0.477164	0.100254	9.17452	59	5.85532e-13	1.85994e-08		1	-0.255097	-3N
2394	FP011783	(sp:O95819) Mitogen-activated protein kinase kinase kinase kinase 4 OS=Homo sapiens GN=MAP4K4 PE=1 SV=2	-3N	0.611978	0.0855808	0.358082	0.081794	12.3884	63	0	0		1	-0.253896	-3N
26984	AM858868	(sp:Q803A7) O-phosphoseryl-tRNA(Sec) selenium transferase OS=Danio rerio GN=sepsecs PE=2 SV=1	-3N	0.778552	0.141115	0.524977	0.185295	6.33289	63	2.86089e-08	0.000879409		1	-0.253574	-3N
41840	AM862805	(sp:Q16760) Diacylglycerol kinase delta OS=Homo sapiens GN=DGKD PE=1 SV=4	-3N	0.642737	0.164843	0.389558	0.0980735	7.55176	49	9.31394e-10	2.90716e-05		1	-0.253179	-3N
5817	EF627977	(sp:Q6RWA9) Sodium/potassium-transporting ATPase subunit alpha OS=Taenia solium PE=2 SV=1	-3N	1.32673	0.113402	1.0737	0.138776	8.20014	64	1.43123e-11	4.5194e-07		1	-0.253028	-3N
43733	FP001716	(sp:P35458) Dynactin subunit 1 OS=Gallus gallus GN=DCTN1 PE=2 SV=2	-3N	1.25579	0.0853254	1.00337	0.123961	9.77689	60	4.996e-14	1.59118e-09		1	-0.252417	-3N
14887	AM859686	(sp:Q6GPP1) Telomere length regulation protein TEL2 homolog OS=Xenopus laevis GN=telo2 PE=2 SV=2	-3N	0.159006	0.146583	-0.0932004	0.135149	7.30093	63	5.96267e-10	1.86387e-05		1	-0.252207	-3N
24434	AM854091	(sp:P70610) Double C2-like domain-containing protein beta OS=Rattus norvegicus GN=Doc2b PE=1 SV=2	-3N	-0.162	0.131293	-0.413874	0.122768	8.09005	63	2.4829e-11	7.82884e-07		1	-0.251874	-3N
11929	CU991062	(sp:Q9HCF6) Transient receptor potential cation channel subfamily M member 3 OS=Homo sapiens GN=TRPM3 PE=2 SV=3	-3N	0.163307	0.130656	-0.0884017	0.152326	7.27707	64	6.06244e-10	1.895e-05		1	-0.251709	-3N
16585	AM857108	(sp:Q5W0Q7) Ubiquitin-specific peptidase-like protein 1 OS=Homo sapiens GN=USPL1 PE=2 SV=1	-3N	0.635857	0.168985	0.384203	0.117257	7.01965	54	3.82812e-09	0.000118844		1	-0.251654	-3N
25054	BQ426823	(sp:Q5R686) CAP-Gly domain-containing linker protein 3 OS=Pongo abelii GN=CLIP3 PE=2 SV=1	-3N	0.534645	0.151108	0.283002	0.161947	6.57928	64	1.01216e-08	0.000312728		1	-0.251643	-3N
21651	FP089711	(sp:O17502) Actin, muscle OS=Branchiostoma lanceolatum PE=2 SV=1	-3N	0.741066	0.105964	0.489577	0.120694	9.0802	64	4.09894e-13	1.30281e-08		1	-0.251488	-3N
42302	AM859504	(sp:Q9UNX4) WD repeat-containing protein 3 OS=Homo sapiens GN=WDR3 PE=1 SV=1	-3N	0.448994	0.145818	0.198695	0.0960974	8.21506	52	5.82956e-11	1.83415e-06		1	-0.250299	-3N
27486	CU997101	(sp:Q8MI68) Methylmalonyl-CoA mutase, mitochondrial OS=Sus scrofa GN=MUT PE=2 SV=2	-3N	1.2748	0.155168	1.0246	0.200428	5.73963	63	2.92723e-07	0.0088423		1	-0.250195	-3N
30759	FP004776	(sp:A2RSQ0) DENN domain-containing protein 5B OS=Mus musculus GN=Dennd5b PE=1 SV=2	-3N	0.187526	0.138344	-0.0626594	0.120952	7.8487	61	8.01206e-11	2.51915e-06		1	-0.250185	-3N
1178	AM866383	(sp:Q5ZJK1) THO complex subunit 5 homolog OS=Gallus gallus GN=THOC5 PE=2 SV=1	-3N	0.753187	0.152369	0.503883	0.125828	7.26409	60	8.8595e-10	2.76567e-05		1	-0.249304	-3N
32453	AM864940	(sp:Q5VUA4) Zinc finger protein 318 OS=Homo sapiens GN=ZNF318 PE=1 SV=2	-3N	0.842588	0.106075	0.593718	0.113598	9.27275	64	1.89404e-13	6.02456e-09		1	-0.24887	-3N
2960	EW779479	(sp:P83510) Traf2 and NCK-interacting protein kinase OS=Mus musculus GN=Tnik PE=1 SV=2	-3N	0.239983	0.101725	-0.00877481	0.111961	9.52877	64	6.81677e-14	2.17039e-09		1	-0.248758	-3N
21403	BQ426756	(sp:P18395) Cold shock domain-containing protein E1 OS=Rattus norvegicus GN=Csde1 PE=2 SV=1	-3N	1.08708	0.133914	0.838373	0.135671	7.546	64	2.03655e-10	6.38745e-06		1	-0.24871	-3N
5599	EU108713	(sp:Q92576) PHD finger protein 3 OS=Homo sapiens GN=PHF3 PE=1 SV=3	-3N	1.21779	0.101108	0.969125	0.148994	8.05207	60	3.99407e-11	1.25789e-06		1	-0.248668	-3N
29415	EW779296	(sp:Q9Y236) Oxidative stress-induced growth inhibitor 2 OS=Homo sapiens GN=OSGIN2 PE=2 SV=1	-3N	0.597078	0.157506	0.348547	0.136579	6.87132	61	3.85381e-09	0.000119638		1	-0.24853	-3N
12776	ES789136	(sp:Q27319) Gelsolin, cytoplasmic OS=Homarus americanus PE=1 SV=1	-3N	0.996224	0.163657	0.748212	0.172958	6.02993	64	9.00567e-08	0.00274619		1	-0.248011	-3N
24365	AM861883	(sp:Q6PFM9) WD repeat-containing protein 48 OS=Danio rerio GN=wdr48 PE=2 SV=2	-3N	-0.124859	0.132501	-0.372869	0.185849	6.32913	61	3.24832e-08	0.000997527		1	-0.24801	-3N
25022	FP001043	(sp:Q8BH60) Golgi-associated PDZ and coiled-coil motif-containing protein OS=Mus musculus GN=Gopc PE=1 SV=1	-3N	0.494526	0.0967575	0.246868	0.133053	8.765	61	2.1485e-12	6.80861e-08		1	-0.247658	-3N
36830	FP091045	(sp:Q64512) Tyrosine-protein phosphatase non-receptor type 13 OS=Mus musculus GN=Ptpn13 PE=1 SV=2	-3N	0.783396	0.144272	0.535953	0.109655	7.8484	57	1.22764e-10	3.85625e-06		1	-0.247443	-3N
42498	FP008986	(sp:Q52KI8) Serine/arginine repetitive matrix protein 1 OS=Mus musculus GN=Srrm1 PE=1 SV=1	-3N	0.902816	0.127106	0.655682	0.160297	7.02091	63	1.83762e-09	5.72253e-05		1	-0.247134	-3N
6099	EW779198	(sp:P28166) Zinc finger protein 1 OS=Drosophila melanogaster GN=zfh1 PE=1 SV=2	-3N	0.366937	0.186904	0.120298	0.11815	6.38846	51	5.02828e-08	0.00154026		1	-0.246639	-3N
18391	FP006608	predicted protein [Nematostella vectensis]	-3N	0.195192	0.134104	-0.0507847	0.0999576	8.44954	57	1.23788e-11	3.90996e-07		1	-0.245977	-3N
22996	AM868474	(sp:Q96DT7) Zinc finger and BTB domain-containing protein 10 OS=Homo sapiens GN=ZBTB10 PE=1 SV=1	-3N	0.341143	0.124195	0.0956723	0.149132	7.34321	64	4.63671e-10	1.45041e-05		1	-0.24547	-3N
17974	CU987664	(sp:P42568) Protein AF-9 OS=Homo sapiens GN=MLLT3 PE=1 SV=2	-3N	-0.544676	0.147048	-0.789634	0.16046	6.52035	64	1.28175e-08	0.000395587		1	-0.244958	-3N
17873	AM869255	(sp:Q02870) DNA excision repair protein haywire OS=Drosophila melanogaster GN=hay PE=2 SV=2	-3N	0.0268591	0.190944	-0.21803	0.131422	6.06034	54	1.36457e-07	0.00414884		1	-0.244889	-3N
452	AM863070	(sp:Q8NA58) Poly(A)-specific ribonuclease PARN-like domain-containing protein 1 OS=Homo sapiens GN=PNLDC1 PE=2 SV=2	-3N	0.696013	0.114824	0.451223	0.123622	8.40282	64	6.29563e-12	1.9915e-07		1	-0.244789	-3N
12882	CU685251	(sp:Q6P4U0) Thrombospondin type-1 domain-containing protein 7B OS=Mus musculus GN=Thsd7b PE=1 SV=1	-3N	0.407983	0.122878	0.163319	0.135301	7.75681	64	8.65292e-11	2.72022e-06		1	-0.244664	-3N
2480	FP005263	(sp:P98158) Low-density lipoprotein receptor-related protein 2 OS=Rattus norvegicus GN=Lrp2 PE=1 SV=1	-3N	1.6857	0.178454	1.44146	0.129413	6.36209	56	3.89224e-08	0.00119433		1	-0.244232	-3N
815	BQ426264	GA15383 [Drosophila pseudoobscura pseudoobscura]	-3N	0.214623	0.164176	-0.0296078	0.142453	6.4764	61	1.8247e-08	0.000562209		1	-0.24423	-3N
14904	CU682761	(sp:Q9JME5) AP-3 complex subunit beta-2 OS=Mus musculus GN=Ap3b2 PE=1 SV=2	-3N	0.621421	0.0840992	0.378045	0.10862	10.3019	63	3.77476e-15	1.20426e-10		1	-0.243376	-3N
31562	FP004177	(sp:Q4V887) Zinc transporter ZIP6 OS=Rattus norvegicus GN=Slc39a6 PE=2 SV=1	-3N	1.00833	0.164798	0.765137	0.14556	6.37756	62	2.53648e-08	0.00078017		1	-0.24319	-3N
22310	FP010113	(sp:Q5BKW7) Ectonucleotide pyrophosphatase/phosphodiesterase family member 6 OS=Danio rerio GN=enpp6 PE=2 SV=1	-3N	-0.053389	0.140206	-0.296472	0.159375	6.64044	64	7.9194e-09	0.000245042		1	-0.243083	-3N
667	CU999796	(sp:O88307) Sortilin-related receptor OS=Mus musculus GN=Sorl1 PE=2 SV=2	-3N	0.898832	0.153381	0.656166	0.098256	7.63185	51	5.48865e-10	1.71635e-05		1	-0.242666	-3N
12681	BG467430	(sp:A7Y2X0) Sodium- and chloride-dependent glycine transporter 2 OS=Xenopus laevis GN=slc6a5 PE=2 SV=1	-3N	-0.219128	0.113037	-0.461724	0.128546	8.21809	64	1.33074e-11	4.20273e-07		1	-0.242596	-3N
5853	FP001492	(sp:Q7YQM3) Transcriptional regulator ATRX OS=Pongo pygmaeus GN=ATRX PE=2 SV=1	-3N	1.05487	0.177285	0.813181	0.161096	5.82152	62	2.22507e-07	0.00674041		1	-0.241693	-3N
7163	BQ426677	(sp:Q14444) Caprin-1 OS=Homo sapiens GN=CAPRIN1 PE=1 SV=2	-3N	1.0188	0.122328	0.777407	0.119124	8.16954	64	1.6203e-11	5.11449e-07		1	-0.241392	-3N
2637	AM856777	(sp:Q86VS8) Protein Hook homolog 3 OS=Homo sapiens GN=HOOK3 PE=1 SV=2	-3N	0.598521	0.173108	0.357149	0.105977	6.80707	50	1.20261e-08	0.000371295		1	-0.241372	-3N
21431	FP000293	(sp:Q5T4S7) E3 ubiquitin-protein ligase UBR4 OS=Homo sapiens GN=UBR4 PE=1 SV=1	-3N	0.867214	0.133063	0.626184	0.111599	7.99383	60	5.02045e-11	1.58009e-06		1	-0.24103	-3N
4963	CU987337	(sp:P11024) NAD(P) transhydrogenase, mitochondrial OS=Bos taurus GN=NNT PE=1 SV=3	-3N	-0.966033	0.0995407	-1.2066	0.184178	6.72705	53	1.23997e-08	0.000382741		1	-0.240564	-3N
24860	FP002858	(sp:Q66JB7) RNA-binding protein 9 OS=Xenopus tropicalis GN=rbm9 PE=2 SV=1	-3N	0.970596	0.117691	0.730049	0.100042	8.9721	61	9.53904e-13	3.0275e-08		1	-0.240547	-3N
20893	CU684224	(sp:Q9I7U4) Titin OS=Drosophila melanogaster GN=sls PE=1 SV=3	-3N	-0.104564	0.145395	-0.345001	0.126021	7.20256	61	1.03907e-09	3.2418e-05		1	-0.240437	-3N
20183	AM863097	PREDICTED: similar to nad dependent epimerase/dehydratase [Tribolium castaneum]	-3N	-0.131571	0.148865	-0.371841	0.111719	7.41797	57	6.39688e-10	1.99941e-05		1	-0.24027	-3N
27941	AM866599	(sp:P53668) LIM domain kinase 1 OS=Mus musculus GN=Limk1 PE=1 SV=1	-3N	0.0837587	0.104557	-0.156363	0.106012	9.32744	64	1.52323e-13	4.84645e-09		1	-0.240122	-3N
1207	AM856542	(sp:Q80UP3) Diacylglycerol kinase zeta OS=Mus musculus GN=Dgkz PE=1 SV=1	-3N	0.831812	0.149105	0.592656	0.156114	6.41213	64	1.9756e-08	0.000608385		1	-0.239156	1
24102	FP011444	(sp:P90747) Probable cation-transporting ATPase C10C6,6 OS=Caenorhabditis elegans GN=C10C6,6 PE=2 SV=3	-3N	0.859977	0.158434	0.621797	0.146228	6.37622	63	2.40963e-08	0.000741346		1	-0.23818	-3N
13154	FP009233	(sp:P58165) Plasma membrane calcium-transporting ATPase 2 (Fragment) OS=Oreochromis mossambicus GN=atp2b2 PE=2 SV=1	-3N	0.705168	0.104563	0.467043	0.135306	8.09768	63	2.40787e-11	7.59395e-07		1	-0.238125	-3N
12031	AM863902	(sp:A6QLT2) Myotubularin-related protein 2 OS=Bos taurus GN=MTMR2 PE=2 SV=1	-3N	0.832006	0.0928456	0.595029	0.0992264	10.0984	64	7.10543e-15	2.26613e-10		1	-0.236977	-3N
6433	AM863142	(sp:Q9BZW4) Transmembrane 6 superfamily member 2 OS=Homo sapiens GN=TM6SF2 PE=2 SV=2	-3N	0.232766	0.189525	-0.00255571	0.105648	6.19826	47	1.34791e-07	0.00409845		1	-0.235321	-3N
38884	FP006934	(sp:Q00944) Focal adhesion kinase 1 OS=Gallus gallus GN=PTK2 PE=1 SV=2	-3N	0.473605	0.125341	0.238403	0.126727	7.63174	64	1.43786e-10	4.51458e-06		1	-0.235202	-3N
9230	FP003278	hypothetical protein BRAFLDRAFT_130685 [Branchiostoma floridae]	-3N	0.351033	0.116096	0.116342	0.138551	7.53679	64	2.1141e-10	6.6296e-06		1	-0.234691	-3N
16519	AJ547620	(sp:Q9Y4G8) Rap guanine nucleotide exchange factor 2 OS=Homo sapiens GN=RAPGEF2 PE=1 SV=1	-3N	0.258686	0.147063	0.0240217	0.121137	7.09113	60	1.74878e-09	5.4471e-05		1	-0.234664	-3N
42906	CU998789	(sp:Q8CFE4) SCY1-like protein 2 OS=Mus musculus GN=Scyl2 PE=1 SV=1	-3N	0.483844	0.17336	0.24959	0.143255	5.99762	60	1.24e-07	0.00377232		1	-0.234255	-3N
12484	FP005225	(sp:Q16513) Serine/threonine-protein kinase N2 OS=Homo sapiens GN=PKN2 PE=1 SV=1	-3N	1.05517	0.151223	0.821109	0.121194	6.94976	59	3.29025e-09	0.000102215		1	-0.234063	-3N
12102	FP009220	(sp:Q66H54) UPF0518 protein FAM160A2 OS=Rattus norvegicus GN=Fam160a2 PE=1 SV=1	-3N	0.216058	0.132379	-0.0173996	0.153289	6.68666	64	6.57748e-09	0.000203724		1	-0.233458	-3N
40750	FP005605	(sp:Q6PBU5) Growth hormone-regulated TBC protein 1-A OS=Danio rerio GN=grtp1a PE=2 SV=1	-3N	0.646747	0.149951	0.413474	0.168239	6.0004	64	1.01174e-07	0.00308256		1	-0.233273	-3N
19145	AM854874	(sp:Q6P9B9) Integrator complex subunit 5 OS=Homo sapiens GN=INTS5 PE=1 SV=1	-3N	0.090638	0.171762	-0.142414	0.120854	6.36829	55	4.06525e-08	0.00124718		1	-0.233052	-3N
2560	CU996585	(sp:Q01617) Protein couch potato OS=Drosophila melanogaster GN=cpo PE=1 SV=3	-3N	0.19345	0.135095	-0.0390613	0.0833734	8.3849	50	4.24811e-11	1.3376e-06		1	-0.232511	-3N
35380	FP001591	(sp:Q9JM04) Importin-13 OS=Rattus norvegicus GN=Ipo13 PE=2 SV=1	-3N	0.425944	0.157956	0.194005	0.124656	6.63043	58	1.22058e-08	0.000376819		1	-0.231939	-3N
15368	EW779053	(sp:Q80TB7) Zinc finger SWIM domain-containing protein 6 (Fragment) OS=Mus musculus GN=Zswim6 PE=2 SV=2	-3N	0.807658	0.126038	0.576161	0.122152	7.62091	64	1.5025e-10	4.71709e-06		1	-0.231498	F
12784	FP000763	PREDICTED: Apis mellifera similar to Heterogeneous nuclear ribonucleoprotein H (hnRNP H) (FTP-3) (LOC727086), mRNA	-3N	1.37366	0.105401	1.14226	0.155187	7.192	60	1.17637e-09	3.66874e-05		1	-0.231405	-3N
10514	FP005773	(sp:Q9BE31) Rho GTPase-activating protein 12 OS=Macaca fascicularis GN=ARHGAP12 PE=2 SV=1	-3N	1.51399	0.161191	1.284	0.11127	6.73617	54	1.10455e-08	0.00034113		1	-0.229988	-3N
6222	AM862998	(sp:Q6PG95) Protein cramped-like OS=Mus musculus GN=Cramp1l PE=2 SV=2	-3N	0.412086	0.113927	0.182775	0.144368	7.24748	63	7.39328e-10	2.30966e-05		1	-0.229311	-3N
6902	AM864527	class A rhodopsin-like G-protein coupled receptor GPRnna13, putative [Pediculus humanus corporis]	-3N	0.841462	0.12662	0.612809	0.101198	8.11652	59	3.47686e-11	1.09552e-06		1	-0.228653	-3N
30009	AM869525	(sp:Q9BTC8) Metastasis-associated protein MTA3 OS=Homo sapiens GN=MTA3 PE=1 SV=2	-3N	0.606063	0.135797	0.377559	0.128941	7.04743	63	1.65208e-09	5.14673e-05		1	-0.228504	-3N
28655	AM855877	(sp:Q8JHF2) Beta-1,3-N-acetylglucosaminyltransferase lunatic fringe OS=Danio rerio GN=lfng PE=2 SV=2	-3N	0.712081	0.110927	0.483815	0.114317	8.29147	64	9.88365e-12	3.12353e-07		1	-0.228266	-3N
40797	FP005015	(sp:Q9V4A7) Plexin-B OS=Drosophila melanogaster GN=plexB PE=1 SV=2	-3N	0.602523	0.138673	0.37459	0.116555	7.24754	60	9.45538e-10	2.95112e-05		1	-0.227934	-3N
40294	FP011830	(sp:Q9I8D1) Myosin-VI OS=Gallus gallus GN=MYO6 PE=1 SV=1	-3N	0.342628	0.162169	0.114913	0.131885	6.27052	59	4.57988e-08	0.00140401		1	-0.227716	-3N
28408	AM855539	(sp:Q7YQM3) Transcriptional regulator ATRX OS=Pongo pygmaeus GN=ATRX PE=2 SV=1	-3N	0.661809	0.163962	0.434446	0.136944	6.12947	60	7.45981e-08	0.002278		1	-0.227363	-3N
18107	EW779260	(sp:Q6UXK5) Leucine-rich repeat neuronal protein 1 OS=Homo sapiens GN=LRRN1 PE=1 SV=1	-3N	0.240744	0.146329	0.0139114	0.136195	6.55055	63	1.20549e-08	0.000372171		1	-0.226833	-3N
41998	FP004697	(sp:Q5RBM8) RNA-binding protein 12 OS=Pongo abelii GN=RBM12 PE=2 SV=1	-3N	0.174667	0.105856	-0.0521504	0.145834	7.32883	61	6.29889e-10	1.96884e-05		1	-0.226817	-3N
41359	AM863173	(sp:Q1LUS8) Ran-binding protein 10 OS=Danio rerio GN=ranbp10 PE=3 SV=1	-3N	0.492238	0.0961592	0.267171	0.087326	9.99718	62	1.5099e-14	4.81342e-10		1	-0.225067	-3N
26778	AM864304	(sp:Q5RKH7) Transmembrane protein C2orf18 homolog OS=Rattus norvegicus PE=2 SV=1	-3N	0.427124	0.156303	0.202115	0.126991	6.43087	59	2.4668e-08	0.000758862		1	-0.225009	-3N
23145	AM868127	(sp:Q6URK4) Heterogeneous nuclear ribonucleoprotein A3 OS=Rattus norvegicus GN=Hnrnpa3 PE=1 SV=1	-3N	1.99936	0.093477	1.77506	0.0814711	10.4277	61	3.55271e-15	1.13346e-10		1	-0.224306	-3N
16817	FP005082	(sp:P13395) Spectrin alpha chain OS=Drosophila melanogaster GN=alpha-Spec PE=1 SV=2	-3N	0.946203	0.0896188	0.722797	0.0777046	10.8559	61	6.66134e-16	2.12597e-11		1	-0.223405	-3N
3898	FP009376	(sp:O00329) Phosphatidylinositol-4,5-bisphosphate 3-kinase catalytic subunit delta isoform OS=Homo sapiens GN=PIK3CD PE=1 SV=2	-3N	0.720144	0.162405	0.496761	0.132617	6.1328	59	7.77665e-08	0.00237398		1	-0.223382	-3N
25610	AM863186	(sp:Q78T81) Protein FAM102A OS=Mus musculus GN=Fam102a PE=1 SV=1	-3N	0.450569	0.118219	0.228817	0.110123	7.92361	63	4.85323e-11	1.5277e-06		1	-0.221752	-3N
11974	CU984344	(sp:Q5VVJ2) Histone H2A deubiquitinase MYSM1 OS=Homo sapiens GN=MYSM1 PE=1 SV=1	-3N	-0.445573	0.111233	-0.667052	0.0883118	8.97124	59	1.27565e-12	4.04597e-08		1	-0.221479	-3N
13975	AM861970	(sp:Q9Y8H7) Spermidine synthase OS=Neurospora crassa GN=spe-3 PE=3 SV=1	-3N	0.365566	0.111858	0.144505	0.0970095	8.6055	61	4.02256e-12	1.27366e-07		1	-0.221061	-3N
12479	FP010148	(sp:P13395) Spectrin alpha chain OS=Drosophila melanogaster GN=alpha-Spec PE=1 SV=2	-3N	1.51463	0.0995883	1.29484	0.0961172	9.17467	63	3.23297e-13	1.02786e-08		1	-0.219788	-3N
37619	FP007404	(sp:P39098) Mannosyl-oligosaccharide 1,2-alpha-mannosidase IB OS=Mus musculus GN=Man1a2 PE=2 SV=1	-3N	0.74379	0.113858	0.524019	0.124162	7.55776	64	1.94161e-10	6.09045e-06		1	-0.219771	-3N
7906	AM855552	(sp:Q92545) Transmembrane protein 131 OS=Homo sapiens GN=TMEM131 PE=1 SV=2	-3N	0.786024	0.10102	0.566476	0.0839617	9.62483	60	8.90399e-14	2.83423e-09		1	-0.219548	-3N
39087	AM858869	(sp:P11369) Retrovirus-related Pol polyprotein LINE-1 OS=Mus musculus GN=Pol PE=1 SV=2	-3N	-0.0149764	0.122458	-0.23405	0.126274	7.20623	64	8.0779e-10	2.52273e-05		1	-0.219074	-3N
30105	AM869122	(sp:Q922B6) E3 ubiquitin-protein ligase TRAF7 OS=Mus musculus GN=Traf7 PE=1 SV=1	-3N	0.0728123	0.119768	-0.145964	0.148554	6.6609	64	7.29473e-09	0.00022583		1	-0.218776	-3N
32603	AM866922	(sp:Q99105) Myosin heavy chain, embryonic smooth muscle isoform (Fragment) OS=Oryctolagus cuniculus PE=2 SV=1	-3N	1.48476	0.103674	1.26689	0.0675814	10.0886	52	7.66054e-14	2.43881e-09		1	-0.217872	-3N
11677	AM855478	(sp:O01761) Muscle M-line assembly protein unc-89 OS=Caenorhabditis elegans GN=unc-89 PE=1 SV=3	-3N	0.298109	0.104005	0.0803921	0.102622	8.61325	64	2.68785e-12	8.51484e-08		1	-0.217717	-3N
39376	AM864158	(sp:Q5SSH7) Zinc finger ZZ-type and EF-hand domain-containing protein 1 OS=Mus musculus GN=Zzef1 PE=1 SV=2	-3N	0.66332	0.14111	0.445933	0.147008	6.17407	64	5.09362e-08	0.00156018		1	-0.217387	-3N
18541	AM863352	(sp:Q6A009) RING finger protein 160 OS=Mus musculus GN=Rnf160 PE=1 SV=2	-3N	0.325908	0.114302	0.10862	0.132586	7.20089	64	8.25445e-10	2.5777e-05		1	-0.217288	-3N
1926	CU999439	(sp:Q96N67) Dedicator of cytokinesis protein 7 OS=Homo sapiens GN=DOCK7 PE=1 SV=4	-3N	0.680215	0.0752699	0.463086	0.13612	8.16921	53	6.01141e-11	1.89113e-06		1	-0.217129	-3N
25525	FP001776	(sp:P38935) DNA-binding protein SMUBP-2 OS=Homo sapiens GN=IGHMBP2 PE=1 SV=2	-3N	0.880584	0.129477	0.663492	0.0918213	7.85012	55	1.53111e-10	4.80584e-06		1	-0.217092	-3N
19897	CU681812	(sp:Q921M3) Splicing factor 3B subunit 3 OS=Mus musculus GN=Sf3b3 PE=2 SV=1	-3N	0.305207	0.139128	0.0881235	0.155957	6.02123	64	9.32012e-08	0.00284114		1	-0.217084	-3N
4415	AM858612	(sp:Q99JT2) Serine/threonine-protein kinase MST4 OS=Mus musculus GN=Mst4 PE=2 SV=1	-3N	1.12015	0.0973434	0.903653	0.074851	10.1361	58	1.88738e-14	6.01527e-10		1	-0.216493	-3N
30157	AM855122	(sp:Q80UM3) NMDA receptor-regulated protein 1 OS=Mus musculus GN=Narg1 PE=1 SV=1	-3N	1.3156	0.16893	1.10028	0.112207	6.08655	53	1.31807e-07	0.00400837		1	-0.215322	-3N
19523	AM859056	(sp:Q9VQQ9) Exocyst complex component 2 OS=Drosophila melanogaster GN=sec5 PE=1 SV=1	-3N	0.393667	0.106439	0.178939	0.0882962	8.94089	60	1.24123e-12	3.93718e-08		1	-0.214728	-3N
10178	FP008906	(sp:Q6PAL8) DENN domain-containing protein 5A OS=Mus musculus GN=Dennd5a PE=1 SV=1	-3N	0.251283	0.1251	0.0366388	0.158486	6.17898	63	5.25444e-08	0.00160912		1	-0.214644	-3N
33409	BQ427178	Paxillin, putative [Ixodes scapularis]	-3N	0.648907	0.15963	0.434556	0.113665	6.27883	55	5.6836e-08	0.00174003		1	-0.21435	-3N
30893	AJ565474	hypothetical protein AaeL_AAEL013387 [Aedes aegypti]	-3N	0.424501	0.152612	0.210466	0.119676	6.34741	58	3.62103e-08	0.00111162		1	-0.214034	-3N
41168	EW778658	(sp:Q63ZT8) 10-formyltetrahydrofolate dehydrogenase OS=Xenopus tropicalis GN=aldh1l1 PE=2 SV=1	-3N	0.497131	0.128721	0.283167	0.130196	6.75907	64	4.91583e-09	0.000152455		1	-0.213964	-3N
1846	CU996516	(sp:Q9NDJ2) Helicase domino OS=Drosophila melanogaster GN=dom PE=1 SV=2	-3N	2.24119	0.0824517	2.02792	0.131189	8.03696	57	5.96689e-11	1.87724e-06		1	-0.213272	-3N
38094	AM854363	(sp:P49790) Nuclear pore complex protein Nup153 OS=Homo sapiens GN=NUP153 PE=1 SV=2	-3N	1.47851	0.126112	1.26617	0.0943084	7.74776	57	1.80523e-10	5.66391e-06		1	-0.21234	-3N
19252	FP000110	(sp:Q8MIT6) Rho-associated protein kinase 1 (Fragment) OS=Bos taurus GN=ROCK1 PE=1 SV=1	-3N	1.46092	0.0882327	1.24872	0.115209	8.50475	63	4.69003e-12	1.48449e-07		1	-0.212195	-3N
20078	CU987267	(sp:Q6DFM9) Mitochondrial import receptor subunit TOM20 homolog OS=Xenopus tropicalis GN=tomm20 PE=2 SV=1	-3N	0.414074	0.141622	0.201917	0.156059	5.83367	64	1.94675e-07	0.00590234		1	-0.212157	-3N
3956	CU683043	(sp:Q5ZI87) Tubulin-specific chaperone D OS=Gallus gallus GN=TBCD PE=2 SV=1	-3N	-0.00603705	0.0895541	-0.21762	0.154586	6.92544	55	4.99707e-09	0.000154954		1	-0.211583	-3N
25857	CU992330	(sp:Q5T4S7) E3 ubiquitin-protein ligase UBR4 OS=Homo sapiens GN=UBR4 PE=1 SV=1	-3N	-0.165898	0.156214	-0.377402	0.129648	5.99945	60	1.23129e-07	0.00374621		1	-0.211504	-3N
14888	CU999965	(sp:Q99323) Myosin heavy chain, non-muscle OS=Drosophila melanogaster GN=zip PE=1 SV=2	-3N	1.42411	0.0979884	1.2128	0.0757628	9.80929	58	6.30607e-14	2.00791e-09		1	-0.211311	-3N
22023	CU685283	(sp:O42478) Transducin-like enhancer protein 4 OS=Xenopus laevis GN=tle4 PE=1 SV=2	-3N	0.22627	0.146036	0.0155619	0.153468	5.75744	64	2.62169e-07	0.00792564		1	-0.210708	-3N
22918	CU681657	(sp:P34838) Cytochrome c oxidase subunit 1 OS=Anopheles gambiae GN=COI PE=3 SV=1	-3N	-0.0769365	0.129792	-0.287423	0.152236	6.10527	64	6.68823e-08	0.00204439		1	-0.210486	-3N
39467	AM867775	PREDICTED: similar to cytochrome P450, family 3, subfamily A, polypeptide 65 [Ciona intestinalis]	-3N	-0.0463218	0.151412	-0.256544	0.118439	6.28941	58	4.52153e-08	0.00138617		1	-0.210222	-3N
41755	FP011119	(sp:Q8TAQ2) SWI/SNF complex subunit SMARCC2 OS=Homo sapiens GN=SMARCC2 PE=1 SV=1	-3N	1.11234	0.108566	0.902136	0.110827	7.83795	64	6.22411e-11	1.95779e-06		1	-0.210207	-3N
36552	FP005896	(sp:P13607) Sodium/potassium-transporting ATPase subunit alpha OS=Drosophila melanogaster GN=Atpalpha PE=1 SV=3	-3N	1.18719	0.111858	0.977122	0.144822	6.67544	63	7.32709e-09	0.000226825		1	-0.210064	-3N
6991	AM859216	(sp:Q3SY69) Probable 10-formyltetrahydrofolate dehydrogenase ALDH1L2 OS=Homo sapiens GN=ALDH1L2 PE=1 SV=2	-3N	0.937039	0.145383	0.727366	0.148821	5.83031	64	1.97246e-07	0.0059797		1	-0.209672	-3N
10180	AM861461	(sp:O88741) Ganglioside-induced differentiation-associated protein 1 OS=Mus musculus GN=Gdap1 PE=1 SV=1	-3N	-0.747803	0.117879	-0.957001	0.129059	6.93438	64	2.42497e-09	7.54094e-05		1	-0.209199	-3N
17767	AM868575	PREDICTED: similar to Loss of heterozygosity, 12, chromosomal region 1 homolog (human) [Strongylocentrotus purpuratus]	-3N	0.0950113	0.126142	-0.113376	0.111032	7.14982	62	1.18308e-09	3.68943e-05		1	-0.208388	-3N
41847	EW778952	(sp:O60462) Neuropilin-2 OS=Homo sapiens GN=NRP2 PE=1 SV=2	-3N	0.0631936	0.140251	-0.145124	0.146801	5.93879	64	1.28917e-07	0.00392115		1	-0.208318	-3N
22176	CU999902	predicted protein [Nematostella vectensis]	-3N	1.63635	0.0845499	1.42825	0.170777	6.40171	50	5.17815e-08	0.00158596		1	-0.208097	-3N
30943	FP006470	(sp:Q98930) Sortilin-related receptor (Fragment) OS=Gallus gallus GN=SORL1 PE=2 SV=1	-3N	1.24638	0.158973	1.03841	0.0760546	6.72969	43	3.17323e-08	0.000974691		1	-0.207971	-3N
20525	AM856657	(sp:Q5QJ74) Tubulin-specific chaperone cofactor E-like protein OS=Homo sapiens GN=TBCEL PE=2 SV=2	-3N	0.932494	0.13169	0.72577	0.0918923	7.38674	54	9.70229e-10	3.02789e-05		1	-0.206725	-3N
7414	AM861482	(sp:Q704S8) Carnitine O-acetyltransferase OS=Rattus norvegicus GN=Crat PE=1 SV=1	-3N	0.312507	0.0904413	0.106268	0.144328	7.0707	57	2.42591e-09	7.5436e-05		1	-0.206238	-3N
33769	FP008211	(sp:Q5ZJ85) U4/U6 small nuclear ribonucleoprotein Prp3 OS=Gallus gallus GN=PRPF3 PE=2 SV=1	-3N	0.135328	0.136554	-0.0707577	0.115026	6.64881	60	9.90568e-09	0.000306105		1	-0.206086	-3N
34439	CU682325	(sp:Q8CFI7) DNA-directed RNA polymerase II subunit RPB2 OS=Mus musculus GN=Polr2b PE=2 SV=2	-3N	0.397924	0.122688	0.192377	0.165328	5.81063	62	2.32072e-07	0.00702645		1	-0.205547	-3N
32015	AM859470	(sp:Q32NW2) Leukocyte receptor cluster member 8 homolog OS=Xenopus laevis GN=leng8 PE=2 SV=1	-3N	0.350973	0.0988184	0.145974	0.10044	8.4155	64	5.98055e-12	1.89213e-07		1	-0.204999	-3N
41411	FP007184	(sp:Q8CHI8) E1A-binding protein p400 OS=Mus musculus GN=Ep400 PE=1 SV=2	-3N	1.24332	0.0757927	1.03867	0.146445	7.27057	51	2.03508e-09	6.33316e-05		1	-0.204646	-3N
44393	CU684783	(sp:Q9VF87) Cytoplasmic FMR1-interacting protein OS=Drosophila melanogaster GN=Sra-1 PE=1 SV=1	-3N	0.429572	0.159109	0.225175	0.0697302	6.70235	41	4.34421e-08	0.0013322		1	-0.204398	-3N
31854	AM869516	(sp:Q65Z40) Wings apart-like protein homolog OS=Mus musculus GN=Wapal PE=1 SV=1	-3N	0.759358	0.0999282	0.55523	0.131314	7.19584	62	9.84579e-10	3.07238e-05		1	-0.204128	-3N
7333	FP003725	(sp:Q6GQD1) Cytoplasmic FMR1-interacting protein 2 OS=Xenopus laevis GN=cyfip2 PE=2 SV=1	-3N	1.3073	0.0917096	1.10345	0.0925743	9.0473	64	4.67626e-13	1.48612e-08		1	-0.203854	-3N
8543	FP009633	PREDICTED: similar to CG16973-PE [Strongylocentrotus purpuratus]	-3N	1.30803	0.099545	1.10465	0.103738	8.18679	64	1.51084e-11	4.76956e-07		1	-0.203378	-3N
12745	FP009488	(sp:Q8C0Y0) Serine/threonine-protein phosphatase 4 regulatory subunit 4 OS=Mus musculus GN=Ppp4r4 PE=2 SV=1	-3N	1.09309	0.140908	0.890094	0.0937162	6.87656	53	7.12633e-09	0.000220638		1	-0.202993	-3N
1432	FP003981	(sp:Q63054) Islet cell autoantigen 1 OS=Rattus norvegicus GN=Ica1 PE=2 SV=2	-3N	0.521299	0.107025	0.318382	0.147379	6.48681	61	1.75174e-08	0.000539852		1	-0.202917	-3N
7162	FP007617	(sp:Q2TCH3) ATP-citrate synthase OS=Ovis aries GN=ACLY PE=2 SV=1	-3N	-0.0289031	0.161556	-0.23138	0.10691	5.99109	53	1.87066e-07	0.00567373		1	-0.202477	-3N
16706	AM861502	(sp:O70546) Lysine-specific demethylase 6A OS=Mus musculus GN=Kdm6a PE=1 SV=2	-3N	0.352955	0.107051	0.150975	0.119373	7.30135	64	5.49431e-10	1.71807e-05		1	-0.20198	-3N
43369	CU987438	(sp:Q92547) DNA topoisomerase 2-binding protein 1 OS=Homo sapiens GN=TOPBP1 PE=1 SV=2	-3N	-0.305373	0.132409	-0.506818	0.14873	5.86456	64	1.72501e-07	0.00523473		1	-0.201445	-3N
40438	AM854079	(sp:Q969J3) Loss of heterozygosity 12 chromosomal region 1 protein OS=Homo sapiens GN=LOH12CR1 PE=1 SV=1	-3N	0.137124	0.127495	-0.0637545	0.141769	6.10627	64	6.66196e-08	0.00203643		1	-0.200878	-3N
8138	CU999476	(sp:Q5VZK9) Leucine-rich repeat-containing protein 16A OS=Homo sapiens GN=LRRC16A PE=1 SV=1	-3N	1.37765	0.0965904	1.17767	0.0770976	9.31035	59	3.4861e-13	1.10827e-08		1	-0.199985	-3N
32358	FP004768	(sp:Q2KN98) Cytospin-A OS=Mus musculus GN=Cytsa PE=1 SV=1	-3N	1.36058	0.117406	1.16066	0.165942	5.72959	61	3.31072e-07	0.0099911		1	-0.199923	-3N
35851	AM867158	(sp:Q92542) Nicastrin OS=Homo sapiens GN=NCSTN PE=1 SV=2	-3N	0.488521	0.106777	0.289061	0.0892435	8.25479	60	1.80329e-11	5.69119e-07		1	-0.19946	-3N
8982	AM867605	(sp:Q96K76) Ubiquitin carboxyl-terminal hydrolase 47 OS=Homo sapiens GN=USP47 PE=1 SV=2	-3N	1.13474	0.0666241	0.93584	0.114776	8.7636	55	5.05818e-12	1.60091e-07		1	-0.198897	-3N
5102	CU684642	(sp:Q8CGF7) Transcription elongation regulator 1 OS=Mus musculus GN=Tcerg1 PE=1 SV=2	-3N	-0.261853	0.0905467	-0.460283	0.117487	7.77958	63	8.67082e-11	2.72576e-06		1	-0.19843	-3N
16058	AF051320	(sp:Q5ZJB4) Inhibitor of nuclear factor kappa-B kinase subunit alpha OS=Gallus gallus GN=CHUK PE=2 SV=1	-3N	1.53005	0.0866739	1.3332	0.116963	7.87039	62	6.64213e-11	2.08915e-06		1	-0.196859	-3N
13680	AM869130	(sp:O35343) Importin subunit alpha-4 OS=Mus musculus GN=Kpna4 PE=2 SV=1	-3N	-0.123491	0.0845458	-0.319748	0.152195	6.59643	54	1.861e-08	0.0005733		1	-0.196258	-3N
22588	CU684223	(sp:Q96PE3) Type I inositol-3,4-bisphosphate 4-phosphatase OS=Homo sapiens GN=INPP4A PE=1 SV=1	-3N	0.171541	0.126303	-0.0239686	0.0912484	7.2046	56	1.5887e-09	4.95024e-05		1	-0.19551	-3N
21988	ES789465	Drosophila persimilis GL12984 (DperGL12984), mRNA	-3N	-0.23539	0.122381	-0.430731	0.0859444	7.4961	55	5.8053e-10	1.81497e-05		1	-0.195341	-3N
34461	FP008301	(sp:Q3TUF7) YEATS domain-containing protein 2 OS=Mus musculus GN=Yeats2 PE=2 SV=2	-3N	0.710131	0.128108	0.515361	0.108591	6.68145	61	8.14987e-09	0.000252157		1	-0.19477	-3N
18274	AM861397	(sp:Q92636) Protein FAN OS=Homo sapiens GN=NSMAF PE=2 SV=2	-3N	0.0989587	0.11778	-0.0954295	0.130394	6.41124	64	1.98267e-08	0.000610544		1	-0.194388	-3N
41914	FP000124	(sp:Q29502) Serine/threonine-protein kinase PAK 2 OS=Oryctolagus cuniculus GN=PAK2 PE=2 SV=1	-3N	0.824592	0.119085	0.630488	0.0972289	7.26793	59	9.51445e-10	2.96946e-05		1	-0.194104	-3N
39365	AM860977	(sp:O70305) Ataxin-2 OS=Mus musculus GN=Atxn2 PE=1 SV=1	-3N	1.16715	0.122108	0.973873	0.12977	6.28047	64	3.33853e-08	0.0010252		1	-0.193281	-3N
7046	FP005003	(sp:Q02780) Nuclear factor 1 A-type OS=Mus musculus GN=Nfia PE=1 SV=1	-3N	0.796747	0.0996709	0.603782	0.110798	7.50436	64	2.41149e-10	7.55905e-06		1	-0.192965	-3N
10690	AM864632	(sp:Q9H270) Vacuolar protein sorting-associated protein 11 homolog OS=Homo sapiens GN=VPS11 PE=1 SV=1	-3N	0.60407	0.141336	0.411398	0.0840821	6.70293	49	1.91463e-08	0.000589744		1	-0.192671	-3N
44479	AM862711	(sp:Q5R7X2) U2-associated protein SR140 OS=Pongo abelii GN=SR140 PE=2 SV=1	-3N	0.727359	0.0954092	0.53479	0.100285	8.05304	64	2.5993e-11	8.19533e-07		1	-0.192569	-3N
22084	FP009077	(sp:Q9ULJ8) Neurabin-1 OS=Homo sapiens GN=PPP1R9A PE=1 SV=2	-3N	1.7641	0.0767122	1.57165	0.0924419	9.30185	64	1.68754e-13	5.36823e-09		1	-0.192451	-3N
12688	EW778586	(sp:A1L3F5) C-Maf-inducing protein OS=Xenopus laevis GN=cmip PE=2 SV=1	-3N	1.36628	0.11365	1.1749	0.128994	6.45485	64	1.66566e-08	0.000513406		1	-0.191379	-3N
10428	AM854442	(sp:P55080) Microfibrillar-associated protein 1 OS=Gallus gallus GN=MFAP1 PE=2 SV=1	-3N	-0.602778	0.104385	-0.793899	0.0824569	8.26468	58	2.20859e-11	6.9681e-07		1	-0.191121	-3N
3781	CU995200	(sp:P25439) ATP-dependent helicase brm OS=Drosophila melanogaster GN=brm PE=1 SV=2	-3N	1.46701	0.11424	1.27624	0.122325	6.60055	64	9.29433e-09	0.000287316		1	-0.190774	-3N
16255	EW777561	(sp:Q99323) Myosin heavy chain, non-muscle OS=Drosophila melanogaster GN=zip PE=1 SV=2	-3N	1.59888	0.0755982	1.40916	0.0816846	9.87303	64	1.73195e-14	5.52024e-10		1	-0.189715	-3N
9478	CU989117	(sp:P49963) Signal recognition particle 19 kDa protein OS=Drosophila melanogaster GN=Srp19 PE=2 SV=2	-3N	-0.457776	0.12864	-0.647208	0.140326	5.76494	64	2.54613e-07	0.00769976		1	-0.189433	-3N
31029	AM866289	(sp:O15021) Microtubule-associated serine/threonine-protein kinase 4 OS=Homo sapiens GN=MAST4 PE=1 SV=3	-3N	0.326101	0.147126	0.136907	0.109787	5.92152	57	1.93318e-07	0.00586218		1	-0.189194	-3N
41886	CU998377	(sp:Q8CGS4) Charged multivesicular body protein 3 OS=Rattus norvegicus GN=Vps24 PE=1 SV=3	-3N	-0.589855	0.0613575	-0.778718	0.112123	8.6489	53	1.04365e-11	3.29795e-07		1	-0.188863	-3N
26849	FP009381	(sp:Q6AXM7) HBS1-like protein OS=Rattus norvegicus GN=Hbs1l PE=2 SV=1	-3N	0.992031	0.093888	0.803228	0.104223	7.80058	64	7.24416e-11	2.27822e-06		1	-0.188803	-3N
35094	CU685617	(sp:Q54XQ8) Luc7-like protein OS=Dictyostelium discoideum GN=crop PE=3 SV=1	-3N	1.63379	0.074762	1.44557	0.110019	8.25019	60	1.83606e-11	5.79425e-07		1	-0.188224	-3N
10891	CU997955	(sp:Q9NQT5) Exosome complex exonuclease RRP40 OS=Homo sapiens GN=EXOSC3 PE=1 SV=3	-3N	-0.351697	0.105303	-0.539659	0.1314	6.48592	63	1.55889e-08	0.000480714		1	-0.187962	-3N
27277	CU684979	(sp:Q5T0N5) Formin-binding protein 1-like OS=Homo sapiens GN=FNBP1L PE=1 SV=2	-3N	1.59274	0.104078	1.40499	0.0926569	7.77041	62	9.90588e-11	3.11332e-06		1	-0.187748	-3N
11699	CU986638	(sp:P19336) Protein CEF-10 OS=Gallus gallus GN=CCN1 PE=2 SV=1	-3N	-0.0584808	0.133454	-0.244375	0.126156	5.84559	63	1.93979e-07	0.00588204		1	-0.185894	-3N
23684	FP000108	(sp:Q9H3P7) Golgi resident protein GCP60 OS=Homo sapiens GN=ACBD3 PE=1 SV=4	-3N	1.69375	0.0959145	1.50882	0.121116	6.95693	63	2.37538e-09	7.38718e-05		1	-0.18493	-3N
8658	EW777937	(sp:Q96P53) WD repeat and FYVE domain-containing protein 2 OS=Homo sapiens GN=WDFY2 PE=2 SV=2	-3N	0.846279	0.0928383	0.661695	0.0708135	9.08698	57	1.11355e-12	3.53308e-08		1	-0.184583	-3N
30654	AM855678	(sp:Q53T59) HCLS1-binding protein 3 OS=Homo sapiens GN=HS1BP3 PE=1 SV=1	-3N	-0.406351	0.0775736	-0.590412	0.0866215	9.17522	64	2.79998e-13	8.90366e-09		1	-0.184061	-3N
40330	CU998734	(sp:P11047) Laminin subunit gamma-1 OS=Homo sapiens GN=LAMC1 PE=1 SV=3	-3N	0.738431	0.0914575	0.554675	0.121619	7.02611	62	1.93767e-09	6.03235e-05		1	-0.183756	-3N
12472	AM863768	(sp:A0JP85) CCR4-NOT transcription complex subunit 1 OS=Xenopus tropicalis GN=cnot1 PE=2 SV=1	-3N	0.706046	0.119122	0.522338	0.132256	5.98174	64	1.08884e-07	0.00331552		1	-0.183709	-3N
29169	FP006886	(sp:O88664) Serine/threonine-protein kinase TAO1 OS=Rattus norvegicus GN=Taok1 PE=1 SV=1	-3N	0.719999	0.10161	0.537048	0.119893	6.75589	64	4.97919e-09	0.00015441		1	-0.182951	-3N
24757	EW778556	(sp:P61107) Ras-related protein Rab-14 OS=Rattus norvegicus GN=Rab14 PE=2 SV=3	-3N	0.0086395	0.119234	-0.174124	0.11374	6.40626	63	2.13897e-08	0.000658459		1	-0.182763	-3N
298	FP004654	(sp:O75165) DnaJ homolog subfamily C member 13 OS=Homo sapiens GN=DNAJC13 PE=1 SV=4	-3N	1.01861	0.102093	0.83676	0.0826702	7.96699	59	6.22233e-11	1.9573e-06		1	-0.181847	-3N
10734	FP009883	hypothetical protein CNK03050 [Cryptococcus neoformans var, neoformans JEC21]	-3N	1.20012	0.0876503	1.0196	0.157345	5.86471	54	2.80773e-07	0.0084844		1	-0.180519	-3N
8154	FP001862	hypothetical protein BRAFLDRAFT_81797 [Branchiostoma floridae]	-3N	1.45215	0.0915249	1.27257	0.111463	7.23093	64	7.30869e-10	2.28331e-05		1	-0.179576	-3N
2353	FP000237	(sp:O10341) Uncharacterized 29,3 kDa protein OS=Orgyia pseudotsugata multicapsid polyhedrosis virus GN=ORF92 PE=4 SV=1	-3N	1.41294	0.0820712	1.23455	0.11348	7.41738	61	4.43362e-10	1.38719e-05		1	-0.178391	-3N
23767	CU991641	(sp:Q4R930) ADP-ribosylation factor-like protein 2-binding protein OS=Macaca fascicularis GN=ARL2BP PE=2 SV=1	-3N	0.939053	0.10208	0.760908	0.0964817	7.32424	63	5.42852e-10	1.69772e-05		1	-0.178146	-3N
1477	BQ427355	(sp:P52735) Guanine nucleotide exchange factor VAV2 OS=Homo sapiens GN=VAV2 PE=1 SV=2	-3N	0.231005	0.102979	0.0530844	0.104443	7.01617	64	1.74284e-09	5.42894e-05		1	-0.17792	-3N
28698	AM856042	(sp:Q6NWC6) Cleavage and polyadenylation specificity factor subunit 6 OS=Danio rerio GN=cpsf6 PE=2 SV=1	-3N	0.672951	0.100316	0.495305	0.0950873	7.42248	63	3.65523e-10	1.14416e-05		1	-0.177645	-3N
37097	FP001687	(sp:O94973) AP-2 complex subunit alpha-2 OS=Homo sapiens GN=AP2A2 PE=1 SV=2	-3N	1.14167	0.104774	0.965523	0.108424	6.76022	64	4.89321e-09	0.000151758		1	-0.176147	-3N
1348	AM864198	PREDICTED: similar to ENSANGP00000007994 [Nasonia vitripennis]	-3N	0.206146	0.129348	0.0301727	0.0956243	6.28435	56	5.21952e-08	0.00159858		1	-0.175973	-3N
26070	CU682729	(sp:P11442) Clathrin heavy chain 1 OS=Rattus norvegicus GN=Cltc PE=1 SV=3	-3N	0.499664	0.118514	0.32375	0.128166	5.83708	64	1.92094e-07	0.00582545		1	-0.175914	-3N
13162	FP011201	(sp:P49916) DNA ligase 3 OS=Homo sapiens GN=LIG3 PE=1 SV=2	-3N	0.270385	0.0833227	0.0948479	0.135308	6.45264	57	2.5832e-08	0.000794514		1	-0.175537	-3N
16179	AM858382	(sp:Q03591) Complement factor H-related protein 1 OS=Homo sapiens GN=CFHR1 PE=1 SV=2	-3N	0.463133	0.125341	0.287703	0.107797	6.11527	61	7.47538e-08	0.00228268		1	-0.17543	-3N
8527	AM865313	(sp:Q3TDQ1) Dolichyl-diphosphooligosaccharide--protein glycosyltransferase subunit STT3B OS=Mus musculus GN=Stt3b PE=1 SV=2	-3N	1.60825	0.11625	1.43293	0.13261	5.76525	64	2.54315e-07	0.00769099		1	-0.17532	-3N
27419	FP004307	(sp:Q7KHA1) Phosphoglucomutase OS=Drosophila simulans GN=Pgm PE=3 SV=1	-3N	0.470577	0.101461	0.295262	0.0712268	8.11564	55	5.65326e-11	1.77897e-06		1	-0.175315	-3N
2854	CU987246	PREDICTED: similar to domino CG9696-PD, isoform D [Apis mellifera]	-3N	1.19187	0.0862197	1.01661	0.114308	7.12175	62	1.32327e-09	4.12529e-05		1	-0.175263	-3N
40388	AM855119	(sp:B4N9T4) Leucine-rich repeat protein soc-2 homolog OS=Drosophila willistoni GN=Sur-8 PE=3 SV=1	-3N	0.713585	0.0966982	0.538371	0.100982	7.25312	64	6.68022e-10	2.08777e-05		1	-0.175214	-3N
32541	AM865940	(sp:Q3ZBT2) F-box only protein 9 OS=Bos taurus GN=FBXO9 PE=2 SV=1	-3N	0.164986	0.115843	-0.00928642	0.114674	6.1805	64	4.96538e-08	0.00152109		1	-0.174273	-3N
1150	AM862510	(sp:P16086) Spectrin alpha chain, brain OS=Rattus norvegicus GN=Sptan1 PE=1 SV=2	-3N	0.281946	0.119503	0.108183	0.106027	6.27225	62	3.83817e-08	0.00117786		1	-0.173762	-3N
9862	CU991261	(sp:O55126) Protein NipSnap homolog 2 OS=Mus musculus GN=Gbas PE=2 SV=1	-3N	0.0505913	0.107123	-0.122658	0.0980951	6.88309	62	3.42478e-09	0.000106377		1	-0.173249	-3N
4800	CU998565	(sp:Q9Z0W5) Protein kinase C and casein kinase substrate in neurons protein 1 OS=Rattus norvegicus GN=Pacsin1 PE=1 SV=1	-3N	1.36676	0.133707	1.19421	0.105551	5.82677	58	2.62625e-07	0.00793915		1	-0.172554	-3N
15539	FP002225	(sp:P43378) Tyrosine-protein phosphatase non-receptor type 9 OS=Homo sapiens GN=PTPN9 PE=1 SV=1	-3N	0.618217	0.102897	0.446406	0.110496	6.59008	64	9.693e-09	0.000299582		1	-0.171811	-3N
23595	AM869477	(sp:Q7T2F6) WD repeat and SOCS box-containing protein 1 OS=Danio rerio GN=wsb1 PE=2 SV=1	-3N	0.868436	0.0977446	0.696754	0.0904343	7.44175	63	3.38231e-10	1.059e-05		1	-0.171682	-3N
12578	AM862219	(sp:Q5R5L7) Arrestin domain-containing protein 3 OS=Pongo abelii GN=ARRDC3 PE=2 SV=1	-3N	-0.164753	0.130032	-0.33584	0.111079	5.76437	61	2.8976e-07	0.00875424		1	-0.171088	-3N
26180	FP011950	tyrosine kinase, putative [Ixodes scapularis]	-3N	1.26138	0.091438	1.09398	0.0907854	7.51048	64	2.35237e-10	7.37397e-06		1	-0.167395	-3N
38813	FP008992	PREDICTED: hypothetical protein [Strongylocentrotus purpuratus]	-3N	0.331597	0.106903	0.164595	0.0897281	6.89194	60	3.8228e-09	0.000118683		1	-0.167002	-3N
9411	AM855526	(sp:Q6QI06) Rapamycin-insensitive companion of mTOR OS=Mus musculus GN=Rictor PE=1 SV=1	-3N	0.398993	0.124882	0.234003	0.108766	5.74295	61	3.14562e-07	0.00949693		1	-0.16499	-3N
5769	AM863023	(sp:Q93Y23) Flavin-containing monooxygenase FMO GS-OX4 OS=Arabidopsis thaliana GN=FMOGS-OX4 PE=2 SV=1	-3N	-0.00692793	0.11355	-0.171695	0.0835538	6.71325	56	1.02925e-08	0.000317977		1	-0.164767	-3N
22250	CU999108	(sp:P22366) Myeloid differentiation primary response protein MyD88 OS=Mus musculus GN=Myd88 PE=1 SV=3	-3N	0.782928	0.130736	0.620778	0.0718485	6.21082	47	1.29008e-07	0.00392379		1	-0.162151	-3N
14634	AM866180	hypothetical protein BRAFLDRAFT_126225 [Branchiostoma floridae]	-3N	0.0886537	0.110467	-0.0734138	0.112336	5.9501	64	1.23312e-07	0.00375153		1	-0.162067	-3N
25314	FP000229	(sp:A9JRI0) HEAT repeat-containing protein 6 OS=Danio rerio GN=heatr6 PE=2 SV=1	-3N	0.403576	0.112321	0.241765	0.108769	5.9796	64	1.09805e-07	0.00334301		1	-0.161811	-3N
36802	CU683415	(sp:Q8K0V4) CCR4-NOT transcription complex subunit 3 OS=Mus musculus GN=Cnot3 PE=1 SV=1	-3N	0.861759	0.087619	0.701093	0.0871033	7.51826	64	2.27919e-10	7.1455e-06		1	-0.160666	-3N
24143	CU998320	(sp:Q1JPZ7) Pre-mRNA-processing factor 39 OS=Danio rerio GN=prpf39 PE=2 SV=2	-3N	-0.19085	0.0974394	-0.351407	0.10545	6.4774	64	1.52209e-08	0.000469412		1	-0.160557	-3N
13784	ES789891	(sp:P07837) Actin, muscle-type A2 OS=Bombyx mori PE=3 SV=1	-3N	0.493033	0.113023	0.332818	0.115404	5.73766	64	2.83181e-07	0.00855633		1	-0.160214	-3N
32130	CU683135	(sp:A0JP85) CCR4-NOT transcription complex subunit 1 OS=Xenopus tropicalis GN=cnot1 PE=2 SV=1	-3N	0.204272	0.113416	0.0442146	0.112563	5.79073	64	2.30245e-07	0.00697183		1	-0.160057	-3N
15505	CU987917	(sp:Q9VW26) Ornithine aminotransferase, mitochondrial OS=Drosophila melanogaster GN=Oat PE=2 SV=1	-3N	1.10668	0.112208	0.946852	0.0844127	6.54094	57	1.8445e-08	0.000568236		1	-0.159825	-3N
9736	FP000092	(sp:Q8VDD5) Myosin-9 OS=Mus musculus GN=Myh9 PE=1 SV=4	-3N	1.63484	0.0979535	1.47603	0.0913585	6.84506	63	3.71905e-09	0.000115473		1	-0.158815	-3N
23131	BQ426761	(sp:Q9QY73) Transmembrane protein 59 OS=Mus musculus GN=Tmem59 PE=1 SV=2	-3N	0.739554	0.0844266	0.580992	0.111285	6.60338	62	1.03957e-08	0.000321133		1	-0.158562	-3N
36360	AM863177	(sp:Q6P0G8) Pleckstrin homology domain-containing family J member 1 OS=Danio rerio GN=plekhj1 PE=2 SV=1	-3N	0.0173847	0.0760131	-0.139571	0.117205	6.5566	58	1.62176e-08	0.00050002		1	-0.156955	-3N
31650	CU996144	(sp:Q9CT10) Ran-binding protein 3 OS=Mus musculus GN=Ranbp3 PE=1 SV=2	-3N	0.352098	0.104506	0.195526	0.112365	5.90929	64	1.44755e-07	0.00439882		1	-0.156573	-3N
22510	FP010002	(sp:Q5R5W5) Vacuolar protein sorting-associated protein VTA1 homolog OS=Pongo abelii GN=VTA1 PE=2 SV=1	-3N	0.499535	0.0770798	0.344662	0.107484	6.81962	61	4.72653e-09	0.000146617		1	-0.154874	-3N
31307	CU997305	(sp:Q8WPW2) Probable pyridoxine biosynthesis SNZERR OS=Suberites domuncula GN=SNZERR PE=2 SV=2	-3N	0.152282	0.100796	0.000148353	0.0909892	6.46332	62	1.80867e-08	0.000557304		1	-0.152133	-3N
39167	FP010409	(sp:Q9CYC6) mRNA-decapping enzyme 2 OS=Mus musculus GN=Dcp2 PE=1 SV=1	-3N	0.395239	0.116569	0.244045	0.0956883	5.77159	60	2.94718e-07	0.00890167		1	-0.151194	-3N
10349	AM863858	(sp:Q6PD03) Serine/threonine-protein phosphatase 2A 56 kDa regulatory subunit alpha isoform OS=Mus musculus GN=Ppp2r5a PE=1 SV=1	-3N	0.690331	0.0621424	0.539389	0.0825575	8.49905	62	5.41167e-12	1.71252e-07		1	-0.150942	-3N
24189	AM862676	(sp:P49756) RNA-binding protein 25 OS=Homo sapiens GN=RBM25 PE=1 SV=3	-3N	1.2874	0.0880716	1.13708	0.0767475	7.41748	61	4.43185e-10	1.38668e-05		1	-0.150318	-3N
17385	AM866054	(sp:P48426) Phosphatidylinositol-5-phosphate 4-kinase type-2 alpha OS=Homo sapiens GN=PIP4K2A PE=1 SV=2	-3N	1.04798	0.113519	0.897839	0.0807795	6.18556	55	8.05572e-08	0.00245812		1	-0.150138	-3N
16330	AM858359	(sp:A2A690) Protein TANC2 OS=Mus musculus GN=Tanc2 PE=1 SV=1	-3N	0.297798	0.0835919	0.149133	0.0830011	7.29596	64	5.61561e-10	1.75595e-05		1	-0.148665	-3N
19926	FP002276	(sp:Q9Z1Y4) Thyroid receptor-interacting protein 6 OS=Mus musculus GN=Trip6 PE=1 SV=1	-3N	0.434892	0.0793964	0.287645	0.0929312	6.99007	64	1.93663e-09	6.02932e-05		1	-0.147247	-3N
6432	AM867661	hypothetical protein BRAFLDRAFT_85147 [Branchiostoma floridae]	-3N	-0.0208006	0.0974907	-0.167532	0.103182	5.98432	64	1.07783e-07	0.0032821		1	-0.146732	-3N
2048	FP006405	(sp:Q9UPY6) Wiskott-Aldrich syndrome protein family member 3 OS=Homo sapiens GN=WASF3 PE=2 SV=2	-3N	1.50012	0.105312	1.35784	0.0768402	6.26767	56	5.5585e-08	0.00170184		1	-0.142274	-3N
18339	FP012170	(sp:Q3UMW7) MAP kinase-activated protein kinase 3 OS=Mus musculus GN=Mapkapk3 PE=2 SV=2	-3N	0.898274	0.0867368	0.757412	0.104745	6.0142	64	9.58191e-08	0.00292009		1	-0.140862	-3N
15799	AM862407	(sp:Q5RAE1) Copine-3 OS=Pongo abelii GN=CPNE3 PE=2 SV=1	-3N	0.251761	0.08316	0.11412	0.0928776	6.39966	64	2.07647e-08	0.000639324		1	-0.137641	-3N
7038	EW778487	(sp:Q19417) UPF0392 protein F13G3,3 OS=Caenorhabditis elegans GN=F13G3,3 PE=2 SV=2	-3N	0.530014	0.094399	0.394479	0.0788353	6.34671	60	3.21541e-08	0.000987518		1	-0.135535	-3N
9199	AM861938	(sp:Q8BUV3) Gephyrin OS=Mus musculus GN=Gphn PE=1 SV=1	-3N	0.675621	0.0906503	0.543903	0.0956366	5.78667	64	2.33922e-07	0.00708198		1	-0.131718	-3N
22651	AM856630	(sp:Q28DX0) Queuine tRNA-ribosyltransferase subunit qtrtd1 OS=Xenopus tropicalis GN=qtrtd1 PE=2 SV=1	-3N	0.685894	0.0986922	0.555108	0.0683674	6.24973	54	6.76461e-08	0.00206733		1	-0.130786	-3N
14929	AM855870	(sp:Q96BD0) Solute carrier organic anion transporter family member 4A1 OS=Homo sapiens GN=SLCO4A1 PE=1 SV=2	-3N	-0.190566	0.0870342	-0.318628	0.0893598	5.9396	64	1.28509e-07	0.00390887		1	-0.128062	-3N
3774	EW777430	(sp:Q80ZA5) Sodium-driven chloride bicarbonate exchanger OS=Rattus norvegicus GN=Slc4a10 PE=2 SV=1	-3N	1.66269	0.0919829	1.53472	0.085842	5.87188	63	1.75099e-07	0.00531339		1	-0.127967	-3N
708	AM856741	(sp:Q8IN94) Trithorax group protein osa OS=Drosophila melanogaster GN=osa PE=1 SV=1	-3N	1.55046	0.0929024	1.42318	0.0673302	6.37019	56	3.77491e-08	0.00115867		1	-0.127282	-3N
19604	FP006994	(sp:Q8TC41) Probable E3 ubiquitin-protein ligase RNF217 OS=Homo sapiens GN=RNF217 PE=2 SV=2	-3N	1.30605	0.060411	1.18017	0.0528266	9.04293	61	7.23199e-13	2.29645e-08		1	-0.125882	-3N
25995	AM868157	B-box zinc finger family protein [Trichomonas vaginalis G3]	-3N	1.35132	0.0981045	1.22762	0.0700392	5.89123	55	2.40957e-07	0.00729233		1	-0.123705	-3N
31289	FP010057	(sp:P53992) Protein transport protein Sec24C OS=Homo sapiens GN=SEC24C PE=1 SV=3	-3N	0.808657	0.0891329	0.685561	0.0856349	5.7532	63	2.77721e-07	0.00839299		1	-0.123096	-3N
15293	AM854915	(sp:P53810) Phosphatidylinositol transfer protein alpha isoform OS=Mus musculus GN=Pitpna PE=1 SV=2	-3N	1.19437	0.0694874	1.09128	0.0655305	6.23236	63	4.25692e-08	0.00130564		1	-0.103085	-3N
4009	AM237734	0	-3N	2.03189	0.151326	1.72077	0.154834	8.31319	64	9.05098e-12	2.86102e-07		1		-3N
16518	CU986393	0	-3N	0.34492	0.120904	0.100573	0.141268	7.62468	64	1.47971e-10	4.6457e-06		1		-3N
302	CU986404	0	-3N	0.590158	0.103431	0.362625	0.0779215	10.0972	57	2.64233e-14	8.41952e-10		1		-3N
44640	AM854537	0	-3N	1.18924	0.214995	0.256428	0.517327	9.78334	46	8.13127e-13	2.58111e-08		1		-3N
36797	CU986432	0	-3N	0.809926	0.227611	0.300262	0.415257	6.29947	53	6.02189e-08	0.00184234		1		-3N
16380	AM854542	0	-3N	1.10732	0.105973	0.842098	0.113104	9.90873	64	1.5099e-14	4.81342e-10		1		-3N
11395	CU986632	0	-3N	1.01947	0.102292	0.807838	0.145959	6.91852	61	3.19806e-09	9.93637e-05		1		-3N
24344	CU986633	0	-3N	0.124919	0.276804	-0.278589	0.258567	6.15016	63	5.88624e-08	0.00180154		1		-3N
25842	AM237738	0	-3N	-0.97097	0.224974	-1.36814	0.306726	6.0783	62	8.20345e-08	0.00250263		1		-3N
16636	CU986825	0	-3N	0.245504	0.102032	0.0907358	0.0931028	6.46558	62	1.79256e-08	0.000552359		1		-3N
5267	AM237740	0	-3N	1.48422	0.128641	1.22894	0.10972	8.69969	61	2.77689e-12	8.79663e-08		1		-3N
5068	AM854632	0	-3N	-0.0267059	0.179706	-0.342974	0.138756	8.00924	58	5.91003e-11	1.85941e-06		1		-3N
25687	CU987216	0	-3N	-1.19777	0.220957	-1.65587	0.330412	6.72159	59	7.99384e-09	0.000247337		1		-3N
31027	CU987226	0	-3N	0.764536	0.122461	0.601802	0.0974067	5.9833	59	1.37847e-07	0.00419068		1		-3N
42303	CU987245	0	-3N	-1.29849	0.20882	-1.62933	0.233456	6.12253	64	6.24682e-08	0.00191072		1		-3N
25021	AM237743	0	-3N	0.93645	0.146184	0.566183	0.113878	11.4908	58	2.22045e-16	7.087e-12		1		-3N
6002	CU987257	0	-3N	1.01266	0.122635	0.66195	0.0864345	13.4151	55	0	0		1		-3N
35405	CU987265	0	-3N	0.459211	0.151334	0.18886	0.122576	7.98974	59	5.6948e-11	1.79198e-06		1		-3N
10655	AM854669	0	-3N	-0.16859	0.163805	-0.394419	0.125916	6.28393	58	4.61722e-08	0.00141527		1		-3N
28439	CU987299	0	-3N	0.0310278	0.111199	-0.12637	0.114278	5.71113	64	3.13986e-07	0.00948019		1		-3N
21193	CU987404	0	-3N	-1.21251	0.270053	-1.68019	0.367268	5.97194	62	1.24168e-07	0.0037773		1		-3N
12573	AM237745	0	-3N	0.543633	0.0911984	0.117813	0.14489	14.5228	57	0	0		1		-3N
1826	CU987467	0	-3N	0.236115	0.0983924	-0.0527098	0.151723	9.32059	58	3.93907e-13	1.25207e-08		1		-3N
15932	CU987491	0	-3N	-0.31921	0.194301	-0.672963	0.220119	6.98602	64	1.9686e-09	6.12785e-05		1		-3N
18736	AM854689	0	-3N	-0.00871861	0.0953767	-0.228512	0.1324	7.84415	61	8.15765e-11	2.56485e-06		1		-3N
14876	CU987504	0	-3N	-0.406115	0.252087	-0.860751	0.150481	8.86033	49	9.5306e-12	3.01215e-07		1		-3N
44835	AM237749	0	-3N	0.696507	0.157244	0.409642	0.100746	8.79988	51	8.35621e-12	2.64156e-07		1		-3N
5410	AM854734	0	-3N	0.711923	0.205673	0.395262	0.159453	6.99668	58	2.96902e-09	9.22653e-05		1		-3N
10025	AM854754	0	-3N	0.664658	0.193512	0.26708	0.0829422	10.7541	41	1.66533e-13	5.29776e-09		1		-3N
18330	AM854765	0	-3N	0.675065	0.0892515	0.322783	0.148298	11.8938	56	0	0		1		-3N
11844	AM854770	0	-3N	1.68711	0.0965623	1.27513	0.110725	16.2636	64	0	0		1		-3N
9447	CU988162	0	-3N	1.1892	0.121303	1.02244	0.110519	5.86364	62	1.89044e-07	0.00573351		1		-3N
29048	CU988202	0	-3N	1.39208	0.0889415	1.25865	0.0905797	6.08021	64	7.38455e-08	0.00225524		1		-3N
10723	AM854776	0	-3N	-0.25684	0.122255	-0.595676	0.115712	11.6245	63	0	0		1		-3N
20950	CU988298	0	-3N	0.524022	0.255046	-0.131292	0.294541	9.75642	64	2.75335e-14	8.77301e-10		1		-3N
27164	CU988327	0	-3N	-0.633791	0.0880285	-0.859817	0.18906	6.35899	49	6.52926e-08	0.00199619		1		-3N
44037	CU988430	0	-3N	-1.04397	0.227024	-1.37045	0.20472	6.16112	62	5.93456e-08	0.00181609		1		-3N
40623	AM237756	0	-3N	1.98926	0.114492	1.75927	0.0980089	8.79327	61	1.92268e-12	6.09395e-08		1		-3N
22817	CU988610	0	-3N	0.800782	0.0993094	0.502791	0.0858264	13.0846	61	0	0		1		-3N
986	AM854827	0	-3N	-0.322779	0.135508	-0.493222	0.0948542	5.91297	54	2.3508e-07	0.00711681		1		-3N
4180	AM237757	0	-3N	-0.0741233	0.141732	-0.401851	0.109092	10.5347	58	4.44089e-15	1.41664e-10		1		-3N
2123	CU989098	0	-3N	1.46888	0.0884078	1.18501	0.0682013	14.6173	58	0	0		1		-3N
17168	AM854907	0	-3N	0.532934	0.140463	0.35181	0.102898	5.97452	56	1.67231e-07	0.00507629		1		-3N
43837	CU989244	0	-3N	-0.718893	0.149502	-0.923166	0.126109	6.01622	60	1.15437e-07	0.00351343		1		-3N
15831	CU989314	0	-3N	-0.621097	0.166072	-0.890741	0.200384	6.01572	64	9.5245e-08	0.00290288		1		-3N
13665	CU989431	0	-3N	-0.942174	0.110823	-1.1519	0.166544	6.115	59	8.32629e-08	0.00253977		1		-3N
19953	CU989529	0	-3N	-0.0759283	0.113149	-0.32557	0.123767	8.625	64	2.56328e-12	8.12151e-08		1		-3N
8896	AM854975	0	-3N	0.554732	0.211109	0.283208	0.125883	6.32054	49	7.4878e-08	0.0022864		1		-3N
17219	CU989821	0	-3N	1.12702	0.124524	0.764311	0.0868808	13.7068	54	0	0		1		-3N
19508	AM237766	0	-3N	0.303722	0.213865	-0.0728686	0.120462	8.76995	47	1.85356e-11	5.84929e-07		1		-3N
16599	CU990366	0	-3N	-0.621474	0.0952008	-0.772758	0.0932902	6.55973	64	1.0947e-08	0.000338131		1		-3N
39771	CU990407	0	-3N	-0.411102	0.213717	-0.758002	0.140261	7.77749	52	2.86476e-10	8.97472e-06		1		-3N
4987	CU990482	0	-3N	-0.988391	0.101367	-1.28928	0.247398	6.61366	45	3.81961e-08	0.00117224		1		-3N
41436	AM237773	0	-3N	0.721585	0.0997221	0.38987	0.131793	11.6767	62	0	0		1		-3N
27594	CU990612	0	-3N	0.465167	0.103499	0.317513	0.0926188	6.13181	62	6.65566e-08	0.00203457		1		-3N
5937	CU990735	0	-3N	0.801242	0.152462	0.553793	0.158199	6.51757	64	1.29606e-08	0.000399989		1		-3N
21450	AM237777	0	-3N	-0.294994	0.157871	-0.59782	0.187311	7.17506	64	9.16442e-10	2.86067e-05		1		-3N
37539	AM237778	0	-3N	0.722944	0.107826	0.540956	0.125478	6.38193	64	2.22862e-08	0.000685881		1		-3N
10521	AM855090	0	-3N	-0.220921	0.148368	-0.434755	0.106724	6.71735	55	1.09477e-08	0.000338142		1		-3N
10338	AM237783	0	-3N	1.04601	0.155348	0.724498	0.109331	9.71299	55	1.56763e-13	4.98743e-09		1		-3N
23675	CU991212	0	-3N	0.17498	0.26587	-0.231945	0.158509	7.52169	49	1.03625e-09	3.23311e-05		1		-3N
6081	AM855110	0	-3N	0.668705	0.109618	0.416271	0.127276	8.71847	64	1.75748e-12	5.5721e-08		1		-3N
39832	CU991275	0	-3N	-0.969996	0.145246	-1.22714	0.124478	7.74614	61	1.20326e-10	3.78004e-06		1		-3N
5845	CU991337	0	-3N	0.904741	0.253825	0.483656	0.152091	8.1427	49	1.15705e-10	3.6359e-06		1		-3N
15771	CU991375	0	-3N	-0.540903	0.115647	-0.786083	0.121976	8.44429	64	5.32263e-12	1.6844e-07		1		-3N
10169	CU991393	0	-3N	0.245995	0.155119	0.00560182	0.142078	6.59495	62	1.07489e-08	0.000332032		1		-3N
7124	CU991663	0	-3N	0.50878	0.340875	0.0829129	0.226122	5.968	53	2.03572e-07	0.00616986		1		-3N
20128	AM855169	0	-3N	-0.0310445	0.212534	-0.321907	0.196868	5.79535	63	2.35825e-07	0.00713913		1		1
15803	CU991751	0	-3N	-0.584725	0.0812794	-0.768806	0.126133	7.15987	58	1.57923e-09	4.92088e-05		1		-3N
15727	AM855172	0	-3N	0.802289	0.152877	0.499863	0.192673	7.14612	63	1.11132e-09	3.46675e-05		1		-3N
9214	AM237788	0	-3N	0.297443	0.162152	-0.186735	0.13397	13.2541	60	0	0		1		-3N
22416	CU991989	0	-3N	-0.0649088	0.260962	-0.468243	0.199468	7.05873	57	2.53997e-09	7.8965e-05		1		-3N
11276	AM855210	0	-3N	1.4049	0.184343	1.06064	0.19214	7.48255	64	2.63469e-10	8.25581e-06		1		-3N
24590	CU992126	0	-3N	2.01454	0.0989712	1.73877	0.110412	10.7801	64	4.44089e-16	1.41736e-11		1		-3N
21725	CU992136	0	-3N	0.622716	0.14969	0.345927	0.0867753	9.14855	48	4.29234e-12	1.35887e-07		1		-3N
26713	CU992179	0	-3N	2.10086	0.0899282	1.85383	0.135887	8.84345	59	2.085e-12	6.60778e-08		1		-3N
22624	CU992227	0	-3N	-0.14375	0.106477	-0.354097	0.146955	6.74927	61	6.23835e-09	0.00019327		1		-3N
33377	AM855228	0	-3N	0.588652	0.15612	0.350635	0.108894	7.17495	54	2.14167e-09	6.6636e-05		1		-3N
3994	CU992333	0	-3N	0.643541	0.164244	0.335223	0.177952	7.37491	64	4.07736e-10	1.27597e-05		1		-3N
18948	CU992346	0	-3N	-0.886699	0.177263	-1.2672	0.311753	6.20631	54	7.94718e-08	0.00242532		1		-3N
28025	AM237797	0	-3N	0.930476	0.141673	0.709411	0.110105	7.08483	58	2.11128e-09	6.56968e-05		1		-3N
34840	AM855262	0	-3N	1.60174	0.100411	1.36967	0.0950343	9.69378	63	4.15223e-14	1.32269e-09		1		-3N
4284	CU992614	0	-3N	-0.685278	0.0781203	-0.838447	0.122696	6.1473	58	7.78138e-08	0.00237535		1		-3N
3731	CU992683	0	-3N	1.70522	0.130671	1.48219	0.128404	7.03651	64	1.60525e-09	5.00133e-05		1		-3N
33808	CU992736	0	-3N	1.70474	0.125233	1.52267	0.121528	6.02886	64	9.04392e-08	0.00275776		1		-3N
20546	CU992801	0	-3N	1.49739	0.109622	1.25961	0.133031	8.0104	64	3.09042e-11	9.74007e-07		1		-3N
8176	CU992853	0	-3N	0.0670382	0.185873	-0.238105	0.213119	6.25831	64	3.64598e-08	0.00111924		1		-3N
11160	CU992898	0	-3N	0.104898	0.141629	-0.0850632	0.114893	5.99516	59	1.3174e-07	0.00400649		1		-3N
18166	AM855321	0	-3N	0.772297	0.106636	0.440978	0.149494	10.5094	61	2.66454e-15	8.50173e-11		1		-3N
8128	CU992997	0	-3N	1.75585	0.049932	1.66631	0.0641219	6.4059	63	2.14209e-08	0.000659399		1		-3N
4864	CU993011	0	-3N	1.24325	0.10187	0.901544	0.132598	11.8849	63	0	0		1		-3N
16397	CU993376	0	-3N	-1.05929	0.285027	-1.81722	0.335638	9.98894	64	1.11022e-14	3.54006e-10		1		-3N
33306	AM855378	0	-3N	0.735017	0.200207	0.398124	0.142368	7.87163	55	1.41221e-10	4.43421e-06		1		-3N
40260	CU993544	0	-3N	-0.1171	0.0985385	-0.281249	0.11811	6.19538	64	4.68089e-08	0.00143451		1		-3N
16514	AM855396	0	-3N	0.385648	0.083342	0.232626	0.116121	6.23507	61	4.68964e-08	0.00143714		1		-3N
19506	AM855401	0	-3N	-0.366481	0.150805	-0.725493	0.189653	8.61073	63	3.06666e-12	9.71395e-08		1		-3N
22149	CU993684	0	-3N	1.40286	0.0795101	1.21396	0.104017	8.39173	63	7.38187e-12	2.33452e-07		1		-3N
30472	CU994094	0	-3N	-0.837841	0.118211	-1.08578	0.177731	6.77521	59	6.49014e-09	0.000201025		1		-3N
31332	AM855482	0	-3N	1.17277	0.0969173	0.934831	0.0811115	10.8433	60	8.88178e-16	2.83453e-11		1		-3N
36879	CU994378	0	-3N	0.697706	0.198514	0.36424	0.199361	6.85403	64	3.35333e-09	0.000104168		1		-3N
44558	CU994394	0	-3N	-1.11012	0.29351	-1.64371	0.352624	6.75229	64	5.05181e-09	0.000156631		1		-3N
43135	AM855494	0	-3N	0.092709	0.202519	-0.212563	0.216165	5.96769	64	1.15073e-07	0.00350249		1		-3N
11478	CU994786	0	-3N	0.934979	0.162994	0.623727	0.147391	8.17132	62	1.99687e-11	6.30092e-07		1		-3N
27957	CU994796	0	-3N	1.68195	0.141593	1.34966	0.118065	10.3801	60	5.10703e-15	1.62899e-10		1		-3N
38369	CU994924	0	-3N	0.5858	0.247687	0.139373	0.229865	7.62616	63	1.60901e-10	5.04972e-06		1		-3N
15260	AM855571	0	-3N	-0.164601	0.221822	-0.506849	0.231188	6.18221	64	4.9319e-08	0.00151099		1		-3N
12026	AM855598	0	-3N	0.426715	0.16279	0.199005	0.114341	6.56881	55	1.91464e-08	0.000589727		1		-3N
32490	CU995271	0	-3N	1.84885	0.098273	1.70538	0.0677347	6.8957	54	6.08512e-09	0.000188547		1		-3N
15604	CU995401	0	-3N	-0.961146	0.197203	-1.24175	0.205702	5.69901	64	3.29135e-07	0.00993362		1		-3N
22037	CU995416	0	-3N	0.290922	0.169677	-0.0196836	0.251522	5.96962	59	1.45235e-07	0.0044131		1		-3N
10188	AM855624	0	-3N	0.697803	0.163645	0.362285	0.16499	8.34985	64	7.80176e-12	2.46692e-07		1		-3N
31114	AM855633	0	-3N	-0.379871	0.139179	-0.612848	0.119943	7.30779	61	6.84703e-10	2.13963e-05		1		-3N
18654	CU995637	0	-3N	-0.930233	0.121688	-1.2927	0.291958	6.73307	46	2.29299e-08	0.000705643		1		-3N
43122	CU995725	0	-3N	0.679386	0.09015	0.508951	0.0816516	8.08433	62	2.82572e-11	8.90779e-07		1		-3N
26797	AM855652	0	-3N	1.23012	0.0886592	1.08257	0.0502495	8.27661	48	8.43803e-11	2.65292e-06		1		-3N
5955	AM855655	0	-3N	1.71732	0.0968187	1.44433	0.14407	9.17142	59	5.92415e-13	1.88169e-08		1		-3N
29280	AM855682	0	-3N	-0.611797	0.164968	-0.873188	0.166121	6.4567	64	1.6534e-08	0.000509659		1		-3N
30620	CU996370	0	-3N	-0.433743	0.165774	-0.860669	0.17356	10.2958	64	3.33067e-15	1.06265e-10		1		-3N
4749	CU996753	0	-3N	1.24164	0.0986906	1.01186	0.136161	7.95629	61	5.23042e-11	1.64601e-06		1		-3N
17698	AM855806	0	-3N	0.52695	0.141706	0.210338	0.167977	8.36179	64	7.43339e-12	2.35073e-07		1		-3N
9362	CU996971	0	-3N	-0.46195	0.0667293	-0.607039	0.0733276	8.47942	64	4.61742e-12	1.4616e-07		1		-3N
35522	AM855814	0	-3N	1.48904	0.104065	1.23552	0.129627	8.86149	63	1.12488e-12	3.56879e-08		1		-3N
16829	CU997067	0	-3N	-0.0936687	0.312611	-0.755825	0.560707	6.03544	54	1.49614e-07	0.00454513		1		-3N
10955	CU997641	0	-3N	1.79257	0.0621351	1.56246	0.0912138	12.1557	60	0	0		1		-3N
4261	AM855921	0	-3N	1.38343	0.0709345	1.19557	0.0692961	10.948	64	2.22045e-16	7.087e-12		1		-3N
9624	CU997814	0	-3N	-0.202828	0.227289	-0.639356	0.222449	7.93269	64	4.2367e-11	1.33405e-06		1		-3N
39999	AM855935	0	-3N	0.837794	0.134897	0.656967	0.106422	6.0537	58	1.11139e-07	0.00338318		1		-3N
28660	CU998136	0	-3N	0.359268	0.313025	-0.0930996	0.212551	6.85655	53	7.67474e-09	0.00023751		1		-3N
40041	AM855972	0	-3N	-0.820384	0.421359	-1.45157	0.434	6.03737	64	8.74542e-08	0.00266709		1		-3N
43841	AM855975	0	-3N	-0.355364	0.587958	-1.17958	0.503781	6.13407	61	6.94879e-08	0.00212327		1		-3N
44725	CU998277	0	-3N	-0.949335	0.203033	-1.3962	0.318231	6.9103	58	4.14583e-09	0.000128657		1		-3N
32290	CU998341	0	-3N	1.53712	0.0652587	1.32138	0.121171	9.1774	53	1.54987e-12	4.91418e-08		1		-3N
13339	AM855992	0	-3N	-0.303262	0.342356	-0.73519	0.245966	5.88255	55	2.48832e-07	0.00752765		1		-3N
4008	CU998378	0	-3N	0.306164	0.143227	0.0489051	0.140972	7.39914	64	3.69566e-10	1.15678e-05		1		-3N
6563	CU998450	0	-3N	-0.261995	0.133613	-0.622044	0.265478	7.10008	51	3.78192e-09	0.000117417		1		-3N
12828	AM856005	0	-3N	-0.448799	0.133712	-0.704357	0.130887	7.89352	64	4.96694e-11	1.56334e-06		1		-3N
43131	CU998469	0	-3N	0.0339707	0.252838	-0.337766	0.156225	7.16065	50	3.36501e-09	0.000104527		1		-3N
25615	CU998472	0	-3N	0.306362	0.301055	-0.234066	0.202181	8.54468	53	1.52454e-11	4.81266e-07		1		-3N
3911	CU998539	0	-3N	0.0162796	0.212567	-0.328455	0.166805	7.3381	58	7.92181e-10	2.47414e-05		1		-3N
26337	CU998591	0	-3N	0.757507	0.141549	0.550373	0.149519	5.82411	64	2.02092e-07	0.00612542		1		-3N
34827	CU998607	0	-3N	0.773806	0.116866	0.546293	0.0924397	8.78337	59	2.62768e-12	8.32474e-08		1		-3N
17376	CU998612	0	-3N	0.45849	0.181267	-0.0101203	0.131076	12.0287	56	0	0		1		-3N
7587	CU998690	0	-3N	2.33266	0.0715774	2.12746	0.102453	9.56741	60	1.11022e-13	3.53351e-09		1		-3N
41465	CU998703	0	-3N	0.955174	0.107883	0.68227	0.0877556	11.2953	59	2.22045e-16	7.087e-12		1		-3N
20409	CU998752	0	-3N	0.290194	0.456845	-0.29924	0.354586	5.86091	58	2.30852e-07	0.00698996		1		-3N
3814	CU998846	0	-3N	1.04964	0.13925	0.808685	0.0826153	8.51389	49	3.16271e-11	9.96698e-07		1		-3N
4449	CU998860	0	-3N	0.408123	0.146935	0.182389	0.11344	6.99179	58	3.02572e-09	9.40183e-05		1		-3N
28612	CU998866	0	-3N	0.203359	0.202128	-0.250751	0.184426	9.57658	62	7.72715e-14	2.45994e-09		1		-3N
30994	CU998874	0	-3N	1.38089	0.137507	1.11577	0.120745	8.35286	62	9.68336e-12	3.06033e-07		1		-3N
37499	CU998897	0	-3N	-0.209557	0.208727	-0.522018	0.190339	6.38264	62	2.48615e-08	0.000764765		1		-3N
7573	CU998940	0	-3N	0.949294	0.198895	0.654332	0.193821	6.13765	64	5.88414e-08	0.00180096		1		-3N
27368	CU998942	0	-3N	0.701085	0.117165	0.517169	0.122787	6.27239	64	3.44759e-08	0.00105848		1		-3N
41796	CU998992	0	-3N	0.435544	0.295535	-0.0297058	0.269261	6.71469	62	6.68712e-09	0.0002071		1		-3N
3838	CU998994	0	-3N	0.865324	0.1539	0.637839	0.147026	6.17361	63	5.36686e-08	0.00164328		1		-3N
15078	CU999021	0	-3N	-0.0385525	0.336458	-0.463142	0.174137	6.39801	45	7.9951e-08	0.00243986		1		-3N
44125	CU999176	0	-3N	0.748729	0.123388	0.405452	0.119241	11.5587	63	0	0		1		-3N
13572	CU999250	0	-3N	0.253106	0.213502	-0.0509158	0.204402	5.94161	63	1.33387e-07	0.0040559		1		-3N
61	CU999256	0	-3N	0.161968	0.168202	-0.0839516	0.124587	6.7493	56	8.9761e-09	0.00027755		1		-3N
24348	CU999298	0	-3N	0.93133	0.0986353	0.722998	0.0767321	9.58666	58	1.44773e-13	4.60653e-09		1		-3N
5890	CU999307	0	-3N	0.799835	0.126789	0.589581	0.0775852	8.09666	50	1.17941e-10	3.70582e-06		1		-3N
8777	CU999440	0	-3N	0.468729	0.258492	0.0241963	0.173828	8.18258	53	5.72382e-11	1.80106e-06		1		-3N
13120	CU999479	0	-3N	0.348682	0.168441	0.0404799	0.177611	7.28886	64	5.77952e-10	1.80697e-05		1		-3N
26259	CU999493	0	-3N	0.24247	0.202767	-0.453125	0.143732	16.0637	55	0	0		1		-3N
6612	AM856071	0	-3N	0.548162	0.145763	0.313928	0.117916	7.1903	59	1.2881e-09	4.01615e-05		1		-3N
40443	CU999568	0	-3N	0.535271	0.138724	0.325009	0.0860774	7.37383	50	1.56317e-09	4.871e-05		1		-3N
20484	CU999579	0	-3N	1.28607	0.191452	1.00279	0.172023	6.34882	62	2.84038e-08	0.000873161		1		-3N
43241	CU999606	0	-3N	1.56979	0.116551	1.27586	0.0923445	11.3713	59	2.22045e-16	7.087e-12		1		-3N
29551	CU999623	0	-3N	1.37777	0.243502	0.829792	0.231813	9.41392	63	1.25233e-13	3.98542e-09		1		-3N
18995	CU999630	0	-3N	-0.236967	0.223597	-0.602356	0.265366	6.11166	64	6.5215e-08	0.00199388		1		-3N
13702	CU999631	0	-3N	1.15089	0.0808796	0.884465	0.0756293	13.8916	63	0	0		1		-3N
1596	CU999656	0	-3N	-0.653612	0.203763	-0.957404	0.140872	7.03554	54	3.60734e-09	0.000112011		1		-3N
19178	CU999672	0	-3N	0.458317	0.126894	0.253517	0.0993049	7.30987	58	8.83681e-10	2.75867e-05		1		-3N
13893	CU999674	0	-3N	1.55871	0.102634	1.20738	0.0962761	14.4149	63	0	0		1		-3N
12047	CU999711	0	-3N	0.0723212	0.236079	-0.294077	0.196172	6.87388	60	4.10342e-09	0.000127346		1		-3N
1735	CU999718	0	-3N	-0.313704	0.197458	-0.778586	0.23868	8.71401	64	1.78946e-12	5.67312e-08		1		-3N
20603	CU999732	0	-3N	1.94034	0.12497	1.63971	0.0966203	10.943	58	8.88178e-16	2.83453e-11		1		-3N
8537	CU999776	0	-3N	-0.323033	0.242053	-0.799145	0.208448	8.58957	61	4.2828e-12	1.35589e-07		1		-3N
42345	CU999830	0	-3N	-0.201919	0.158269	-0.591721	0.144535	10.4945	62	2.22045e-15	7.08522e-11		1		-3N
35943	CU999841	0	-3N	0.804651	0.110312	0.597305	0.101087	7.99716	63	3.60896e-11	1.13693e-06		1		-3N
44647	CU999844	0	-3N	1.17213	0.0719723	0.858309	0.0932642	15.4908	63	0	0		1		-3N
16704	CU999863	0	-3N	0.948753	0.205333	0.659885	0.19998	5.82393	64	2.02228e-07	0.00612932		1		-3N
7776	CU999953	0	-3N	0.111526	0.276257	-0.34292	0.314058	6.30022	64	3.08628e-08	0.000948073		1		-3N
40875	CX068791	0	-3N	1.46989	0.0861348	1.26088	0.0769022	10.4399	62	2.66454e-15	8.50173e-11		1		-3N
31070	AM856113	0	-3N	0.660464	0.131288	0.314954	0.111683	11.549	61	0	0		1		-3N
44051	CX739401	0	-3N	-1.14295	0.235269	-1.65072	0.317692	7.47576	62	3.21763e-10	1.00754e-05		1		-3N
37416	DV736401	0	-3N	1.11315	0.140471	0.840042	0.115914	8.63433	60	4.0894e-12	1.29478e-07		1		-3N
22413	DV736674	0	-3N	1.61968	0.10083	1.30632	0.136384	10.7535	62	8.88178e-16	2.83453e-11		1		-3N
7015	DV736724	0	-3N	1.83823	0.21327	1.38355	0.148105	10.0467	54	5.79536e-14	1.84548e-09		1		-3N
5848	DV736923	0	-3N	1.52105	0.059652	1.34905	0.124864	7.29015	49	2.35949e-09	7.33849e-05		1		-3N
22728	DV736948	0	-3N	1.38679	0.121726	1.04199	0.155212	10.1615	63	6.66134e-15	2.12463e-10		1		-3N
18755	DW714006	0	-3N	1.3773	0.0798007	1.1261	0.0740242	13.3215	63	0	0		1		-3N
24148	EE677461	0	-3N	0.649203	0.0994661	0.511159	0.0957146	5.77732	63	2.52916e-07	0.0076497		1		-3N
19892	AM856209	0	-3N	0.0907959	0.121172	-0.212554	0.156238	8.92103	63	8.87068e-13	2.81564e-08		1		-3N
19611	EE677529	0	-3N	-0.076306	0.106015	-0.23142	0.107932	5.93065	64	1.3311e-07	0.00404761		1		-3N
4716	EE677604	0	-3N	0.335425	0.0943257	0.18905	0.109076	5.8882	64	1.57235e-07	0.00477538		1		-3N
25926	AM856236	0	-3N	-0.0854036	0.701675	-1.12751	0.620753	6.41426	62	2.19486e-08	0.000675555		1		-3N
21366	EE677698	0	-3N	0.993047	0.13047	0.521843	0.131327	14.72	64	0	0		1		-3N
45099	EE677776	0	-3N	0.396803	0.168038	0.165799	0.124816	6.34017	56	4.2281e-08	0.00129689		1		-3N
44740	EE677898	0	-3N	-1.0874	0.268	-1.72631	0.420358	7.48146	58	4.54769e-10	1.42265e-05		1		-3N
40512	EE677903	0	-3N	0.7416	0.102647	0.521551	0.0996451	8.88805	64	8.8729e-13	2.81626e-08		1		-3N
15175	EE677910	0	-3N	1.49296	0.154055	1.17262	0.260102	6.19415	56	7.33229e-08	0.00223943		1		-3N
33645	EE677911	0	-3N	-0.0688916	0.170452	-0.294244	0.13803	5.91339	59	1.79979e-07	0.00546001		1		-3N
13529	ES789246	0	-3N	-0.0889779	0.36312	-0.532952	0.213436	6.02942	49	2.10846e-07	0.00638926		1		-3N
18998	ES789248	0	-3N	-1.12516	0.196451	-1.70607	0.493424	6.42981	45	7.17001e-08	0.00219008		1		-3N
44240	ES789548	0	-3N	1.32111	0.07958	1.15684	0.0707384	8.89731	62	1.11511e-12	3.5379e-08		1		-3N
27253	ES789665	0	-3N	0.512668	0.0992305	0.371098	0.0878751	6.15904	62	5.98295e-08	0.00183072		1		-3N
31063	ES789677	0	-3N	0.587469	0.107908	0.372185	0.0929815	8.71019	61	2.66476e-12	8.44195e-08		1		-3N
31405	ES789717	0	-3N	1.10716	0.0831762	0.986264	0.0797122	6.06197	63	8.32529e-08	0.00253955		1		-3N
41004	ES789794	0	-3N	-0.0287923	0.139644	-0.309434	0.185438	7.03392	62	1.87828e-09	5.8484e-05		1		-3N
25537	ES789853	0	-3N	0.195832	0.134418	-0.111094	0.153289	8.73023	64	1.67621e-12	5.31461e-08		1		-3N
34432	ES789953	0	-3N	0.226834	0.0763871	0.105698	0.088102	6.02588	64	9.15056e-08	0.00278991		1		-3N
26150	EW777505	0	-3N	0.863212	0.165825	0.624455	0.157884	6.02279	63	9.70821e-08	0.00295829		1		-3N
6468	EW777717	0	-3N	0.90087	0.118609	0.702455	0.0850192	7.80566	55	1.80965e-10	5.67759e-06		1		-3N
38278	EW777772	0	-3N	0.719726	0.124259	0.508378	0.144601	6.43134	64	1.82971e-08	0.000563734		1		1
30395	EW777805	0	-3N	-0.361014	0.269114	-0.84305	0.246587	7.62119	63	1.64153e-10	5.15146e-06		1		-3N
33959	EW777962	0	-3N	1.44044	0.105622	1.26749	0.137242	5.80774	63	2.24739e-07	0.00680666		1		-3N
10686	EW778024	0	-3N	1.25534	0.127729	0.888431	0.107904	12.6406	60	0	0		1		-3N
42172	EW778052	0	-3N	1.56626	0.115773	1.34997	0.0940529	8.34606	59	1.42544e-11	4.50125e-07		1		-3N
33789	EW778064	0	-3N	1.58047	0.201731	1.32774	0.118299	6.18152	49	1.22821e-07	0.00373696		1		-3N
5338	EW778375	0	-3N	1.95875	0.123458	1.67059	0.0981501	10.5113	59	3.77476e-15	1.20426e-10		1		-3N
39612	EW778417	0	-3N	1.47951	0.182996	1.22442	0.10718	6.88005	49	1.01762e-08	0.000314405		1		-3N
18144	EW778466	0	-3N	0.798077	0.0759347	0.67994	0.0765502	6.33628	64	2.67353e-08	0.000822057		1		-3N
44152	EW778500	0	-3N	0.508987	0.140035	0.241872	0.144748	7.67446	64	1.20892e-10	3.79771e-06		1		-3N
17904	EW778522	0	-3N	1.32357	0.155185	0.974971	0.0816499	11.3515	45	8.43769e-15	2.69078e-10		1		-3N
5266	EW778534	0	-3N	1.42851	0.0829569	1.26342	0.0832608	8.122	64	1.96492e-11	6.2003e-07		1		-3N
14520	EW778591	0	-3N	1.37518	0.114659	1.16413	0.0830573	8.55967	56	9.35763e-12	2.95766e-07		1		-3N
35819	AM856409	0	-3N	1.68472	0.080128	1.52639	0.111346	6.7213	61	6.96548e-09	0.000215693		1		-3N
36034	EW778918	0	-3N	1.07236	0.139654	0.813143	0.0999408	8.6653	55	7.28129e-12	2.30285e-07		1		-3N
20638	EW779297	0	-3N	0.888512	0.109714	0.619458	0.0994504	10.4829	62	2.44249e-15	7.7935e-11		1		-3N
25521	EW779517	0	-3N	-0.206726	0.13188	-0.456835	0.169591	6.76897	63	5.04248e-09	0.000156347		1		-3N
26311	EW779553	0	-3N	0.537408	0.198245	0.293881	0.106435	6.18196	46	1.54438e-07	0.00469059		1		-3N
40091	EX956438	0	-3N	-0.489515	0.175666	-0.776773	0.143288	7.29414	59	8.58945e-10	2.68171e-05		1		-3N
23416	EX956440	0	-3N	-0.0703732	0.144644	-0.28113	0.143431	5.98124	64	1.091e-07	0.00332187		1		-3N
12154	FE192418	0	-3N	0.334938	0.141502	0.0875092	0.117818	7.73849	60	1.3699e-10	4.30191e-06		1		-3N
42799	FE192424	0	-3N	0.899069	0.236335	0.589546	0.128795	6.57017	46	4.02972e-08	0.00123632		1		-3N
40600	FP000028	0	-3N	0.96358	0.140273	0.734835	0.111998	7.33215	59	7.40501e-10	2.31325e-05		1		-3N
8188	FP000046	0	-3N	0.365869	0.0975341	0.156871	0.147444	6.89643	59	4.04976e-09	0.000125692		1		-3N
24565	FP000048	0	-3N	1.47756	0.184285	1.11013	0.22237	7.38682	64	3.88503e-10	1.2159e-05		1		-3N
42465	FP000199	0	-3N	1.10679	0.101472	0.813204	0.109555	11.3876	64	0	0		1		-3N
42069	FP000313	0	-3N	1.253	0.0888232	1.04809	0.125747	7.75394	61	1.16663e-10	3.66591e-06		1		-3N
13056	FP000338	0	-3N	1.05444	0.226735	0.758465	0.132597	6.44506	49	4.80432e-08	0.00147204		1		-3N
10064	FP000361	0	-3N	0.849783	0.218278	0.499162	0.164182	7.37687	57	7.49001e-10	2.33966e-05		1		-3N
12457	FP000367	0	-3N	0.948068	0.128207	0.690259	0.104387	8.9758	59	1.25344e-12	3.97579e-08		1		-3N
8096	FP000388	0	-3N	1.20383	0.0848032	1.05823	0.0843539	7.03736	64	1.59973e-09	4.98429e-05		1		-3N
17732	FP000592	0	-3N	0.569598	0.111263	0.353359	0.137933	7.08908	64	1.29784e-09	4.04628e-05		1		-3N
17078	FP000609	0	-3N	1.47105	0.115872	1.1747	0.117628	10.3816	64	2.44249e-15	7.7935e-11		1		-3N
43887	FP000635	0	-3N	1.10921	0.240479	0.714353	0.148962	7.99163	50	1.7136e-10	5.37711e-06		1		-3N
19312	AM856493	0	-3N	1.61369	0.163589	1.31664	0.12968	8.18607	59	2.65308e-11	8.36462e-07		1		-3N
34765	FP000784	0	-3N	1.03445	0.160291	0.827509	0.0943358	6.36462	49	6.39966e-08	0.00195708		1		-3N
18077	FP000794	0	-3N	1.67642	0.119882	1.36496	0.119834	10.6243	64	8.88178e-16	2.83453e-11		1		-3N
5879	FP000835	0	-3N	2.39109	0.168674	2.09395	0.155496	7.47561	63	2.95105e-10	9.24415e-06		1		-3N
3639	FP000855	0	-3N	1.01479	0.247628	0.625496	0.255217	6.33416	64	2.69611e-08	0.000828973		1		-3N
18630	FP000873	0	-3N	0.674971	0.131409	0.447217	0.1119	7.6028	61	2.12471e-10	6.66245e-06		1		-3N
11732	FP000892	0	-3N	0.703404	0.181314	0.399275	0.197259	6.57574	64	1.02664e-08	0.000317179		1		-3N
11766	FP000900	0	-3N	1.32015	0.165801	1.02483	0.146732	7.69144	62	1.35838e-10	4.26584e-06		1		-3N
21047	FP001012	0	-3N	0.223061	0.764072	-1.0923	0.810222	6.83826	64	3.57345e-09	0.000110966		1		-3N
13535	FP001020	0	-3N	1.23758	0.141111	0.978067	0.13724	7.61809	64	1.51979e-10	4.77077e-06		1		-3N
12266	FP001039	0	-3N	0.0383233	0.149435	-0.223943	0.131538	7.59575	62	1.99153e-10	6.24683e-06		1		-3N
36705	FP001070	0	-3N	1.51857	0.123503	1.23382	0.142587	8.75621	64	1.50946e-12	4.78634e-08		1		-3N
11996	FP001156	0	-3N	1.76203	0.107452	1.61369	0.078072	6.41371	56	3.20245e-08	0.000983567		1		-3N
9557	FP001162	0	-3N	0.560605	0.131834	0.246833	0.113854	10.3815	61	4.21885e-15	1.34585e-10		1		-3N
21252	FP001233	0	-3N	-0.0270021	0.149068	-0.33259	0.132839	8.82673	62	1.47438e-12	4.67525e-08		1		-3N
30610	FP001327	0	-3N	-0.461222	0.151652	-0.699181	0.156961	6.30899	64	2.98036e-08	0.000915744		1		-3N
18432	FP001639	0	-3N	0.24723	0.163798	-0.00769008	0.129449	7.02389	58	2.67244e-09	8.30622e-05		1		-3N
41420	FP001789	0	-3N	0.554624	0.191426	0.280889	0.167528	6.20365	61	5.30046e-08	0.00162311		1		-3N
30409	FP001813	0	-3N	0.417841	0.0766917	0.179297	0.112356	10.223	60	9.10383e-15	2.90312e-10		1		-3N
28191	FP001825	0	-3N	0.456474	0.132756	0.169364	0.16718	7.81615	63	7.48284e-11	2.35298e-06		1		-3N
12926	FP001833	0	-3N	1.7617	0.0966339	1.43156	0.147113	10.9427	59	8.88178e-16	2.83453e-11		1		-3N
42023	FP001897	0	-3N	0.116983	0.166334	-0.184276	0.11188	8.61715	53	1.17129e-11	3.69997e-07		1		-3N
9189	FP001903	0	-3N	0.344444	0.17267	0.075673	0.201981	5.86879	64	1.69665e-07	0.00514952		1		-3N
2938	FP001935	0	-3N	0.175561	0.221465	-0.212067	0.232494	6.98786	64	1.95403e-09	6.0831e-05		1		-3N
24979	FP001936	0	-3N	1.88752	0.113854	1.695	0.110481	7.01212	64	1.77159e-09	5.51796e-05		1		-3N
38087	FP002022	0	-3N	0.562463	0.171834	0.29706	0.110937	7.43469	52	1.00399e-09	3.13274e-05		1		-3N
4386	FP002048	0	-3N	1.50696	0.190821	1.25238	0.148421	6.05572	58	1.10287e-07	0.00335735		1		-3N
14605	FP002127	0	-3N	-0.808368	0.257027	-1.33351	0.435253	6.07304	55	1.22586e-07	0.00372991		1		-3N
26121	FP002181	0	-3N	1.55964	0.0865559	1.40071	0.0900682	7.36298	64	4.27949e-10	1.3391e-05		1		-3N
1894	FP002208	0	-3N	1.10332	0.146068	0.915172	0.116469	5.79441	59	2.82951e-07	0.00854963		1		-3N
30102	FP002213	0	-3N	0.305003	0.140894	0.0372164	0.102916	8.81448	56	3.60201e-12	1.14076e-07		1		-3N
15512	FP002289	0	-3N	0.985772	0.219319	0.66492	0.11318	7.42134	45	2.42759e-09	7.54859e-05		1		-3N
5130	FP002333	0	-3N	0.927814	0.116817	0.614173	0.0950652	11.9867	59	0	0		1		-3N
35681	FP002339	0	-3N	-0.510659	0.185161	-0.789737	0.198291	5.95702	64	1.20008e-07	0.00365207		1		-3N
25259	FP002447	0	-3N	0.45029	0.132731	0.0235296	0.135538	13.0136	64	0	0		1		-3N
7290	FP002452	0	-3N	0.432826	0.289605	0.0759736	0.174838	6.03677	50	1.91902e-07	0.00581982		1		-3N
21822	FP002466	0	-3N	1.62204	0.135506	1.34365	0.108834	9.21723	59	4.9738e-13	1.58038e-08		1		-3N
22210	FP002472	0	-3N	1.36025	0.0978483	1.05711	0.0887734	13.2384	62	0	0		1		-3N
34598	FP002490	0	-3N	1.33637	0.128837	1.12057	0.0871832	7.95494	53	1.32071e-10	4.14822e-06		1		-3N
41339	FP002493	0	-3N	1.65241	0.075367	1.37219	0.107128	12.4645	61	0	0		1		-3N
12225	FP002509	0	-3N	-0.614043	0.141522	-0.874978	0.177762	6.67369	63	7.37849e-09	0.000228409		1		-3N
8190	FP002532	0	-3N	0.907603	0.120492	0.691504	0.158139	6.32255	63	2.98041e-08	0.00091573		1		-3N
2249	AM856628	0	-3N	0.805688	0.247711	0.489284	0.153998	6.21105	50	1.02742e-07	0.00313004		1		-3N
27901	FP002577	0	-3N	0.764011	0.134728	0.552529	0.0767389	7.79804	48	4.45229e-10	1.3929e-05		1		-3N
43654	FP002585	0	-3N	0.775834	0.199245	0.426691	0.142096	8.18974	55	4.2838e-11	1.3488e-06		1		-3N
3811	FP002623	0	-3N	-0.387285	0.117535	-0.593412	0.119624	7.10971	64	1.19393e-09	3.72315e-05		1		-3N
10472	FP002700	0	-3N	1.62178	0.126054	1.26496	0.12368	11.6782	64	0	0		1		-3N
31143	FP002762	0	-3N	1.32827	0.310283	0.833282	0.205606	7.62298	53	4.49194e-10	1.40526e-05		1		-3N
25769	FP002789	0	-3N	0.964709	0.184253	0.620077	0.116086	9.06319	51	3.3038e-12	1.04638e-07		1		-3N
31604	FP002795	0	-3N	1.25249	0.194681	0.82241	0.168341	9.6311	61	7.34968e-14	2.33992e-09		1		-3N
44569	FP002845	0	-3N	0.484336	0.195303	0.114228	0.154819	8.54317	59	6.64224e-12	2.10101e-07		1		-3N
26444	FP002875	0	-3N	0.975301	0.135503	0.703093	0.16132	7.49983	64	2.45622e-10	7.69803e-06		1		-3N
19437	FP002895	0	-3N	0.191486	0.308578	-0.395112	0.328884	7.53161	64	2.15905e-10	6.76992e-06		1		-3N
3817	FP002963	0	-3N	0.942251	0.142789	0.695154	0.133358	7.30152	63	5.94838e-10	1.85946e-05		1		-3N
5703	FP003006	0	-3N	1.62543	0.145431	1.40423	0.139043	6.35034	63	2.66979e-08	0.000820961		1		-3N
696	FP003035	0	-3N	1.99272	0.249484	1.4508	0.188799	9.95472	57	4.44089e-14	1.41451e-09		1		-3N
23351	FP003065	0	-3N	0.352016	0.24278	0.0187041	0.20577	6.03366	61	1.02599e-07	0.00312578		1		-3N
10246	FP003117	0	-3N	0.750839	0.120346	0.475481	0.106331	9.88706	62	2.30926e-14	7.3587e-10		1		-3N
16565	FP003201	0	-3N	1.04992	0.121899	0.77057	0.0907906	10.5596	57	4.88498e-15	1.55821e-10		1		-3N
1376	FP003208	0	-3N	0.719604	0.111461	0.51242	0.127213	7.1038	64	1.22282e-09	3.81288e-05		1		-3N
4608	FP003221	0	-3N	-0.518947	0.16235	-0.778242	0.144831	6.87374	62	3.55455e-09	0.000110383		1		-3N
36969	FP003232	0	-3N	2.01723	0.217168	1.62899	0.176452	7.9862	59	5.77396e-11	1.81678e-06		1		-3N
41732	FP003323	0	-3N	1.01795	0.191608	0.646141	0.135909	9.0846	55	1.54809e-12	4.9087e-08		1		-3N
35289	FP003418	0	-3N	1.10234	0.127662	0.915848	0.0606742	7.52321	43	2.26705e-09	7.05233e-05		1		-3N
43452	AM856708	0	-3N	-0.287064	0.20445	-0.535908	0.130152	5.88128	51	3.14573e-07	0.00949695		1		-3N
39511	FP003462	0	-3N	0.63266	0.121337	0.375474	0.156138	7.56226	63	2.08148e-10	6.52793e-06		1		-3N
43115	FP003561	0	-3N	1.27978	0.221615	0.86933	0.161674	8.59299	56	8.25717e-12	2.61034e-07		1		-3N
38582	FP003565	0	-3N	1.2497	0.143521	1.01006	0.13772	6.95973	63	2.34891e-09	7.3058e-05		1		-3N
40902	FP003641	0	-3N	-0.73654	0.344483	-1.2349	0.251403	6.71118	56	1.03738e-08	0.000320467		1		-3N
9338	FP003648	0	-3N	1.0988	0.0889126	0.789215	0.09561	13.7325	64	0	0		1		-3N
26510	FP003698	0	-3N	1.47023	0.0850443	1.28876	0.0784254	9.05387	63	5.22471e-13	1.65994e-08		1		-3N
18796	FP003803	0	-3N	1.51506	0.218635	1.09628	0.143675	9.17464	52	1.86673e-12	5.91734e-08		1		-3N
44148	FP003845	0	-3N	-0.0806879	0.241642	-0.490528	0.173123	7.91521	55	1.19895e-10	3.76661e-06		1		-3N
15476	FP003856	0	-3N	0.340938	0.167729	-0.199658	0.164385	13.3036	64	0	0		1		-3N
29138	FP003865	0	-3N	2.14053	0.0978055	1.92396	0.131335	7.69674	62	1.32987e-10	4.17673e-06		1		-3N
20649	FP003882	0	-3N	0.276378	0.178083	-0.0341601	0.0960469	8.76717	46	2.24654e-11	7.08692e-07		1		-3N
22055	FP003919	0	-3N	0.362433	0.31293	-0.124484	0.229787	7.20367	56	1.5943e-09	4.96752e-05		1		-3N
16533	FP003988	0	-3N	0.0589694	0.12031	-0.216568	0.120302	9.36404	64	1.3145e-13	4.18288e-09		1		-3N
19689	FP004014	0	-3N	0.607899	0.168872	0.30257	0.135636	8.11171	59	3.54252e-11	1.11611e-06		1		-3N
20736	FP004036	0	-3N	1.1275	0.121152	0.883416	0.0997486	8.95474	60	1.17639e-12	3.73199e-08		1		-3N
40931	FP004038	0	-3N	0.679792	0.145249	0.406937	0.099829	8.88056	54	3.84093e-12	1.21631e-07		1		-3N
14353	FP004122	0	-3N	1.06789	0.0922571	0.874955	0.125568	7.20805	62	9.37735e-10	2.92686e-05		1		-3N
28916	FP004136	0	-3N	1.68171	0.0876777	1.5426	0.0790249	6.79886	62	4.78719e-09	0.000148484		1		-3N
13280	FP004137	0	-3N	0.844382	0.229391	0.4797	0.17489	7.26713	57	1.14141e-09	3.56018e-05		1		-3N
17901	FP004332	0	-3N	0.145633	0.140152	-0.0542647	0.100141	6.66198	55	1.34853e-08	0.000416074		1		-3N
32117	FP004407	0	-3N	0.704696	0.0879448	0.441126	0.137768	9.41334	58	2.77778e-13	8.83333e-09		1		-3N
32183	FP004467	0	-3N	2.2853	0.10323	2.12348	0.120712	5.91142	64	1.4355e-07	0.00436264		1		-3N
14867	FP004516	0	-3N	0.506282	0.194504	0.0885214	0.278884	7.15987	60	1.33473e-09	4.16089e-05		1		-3N
17134	FP004631	0	-3N	1.12911	0.107468	0.854357	0.128673	9.51399	64	7.23865e-14	2.30464e-09		1		-3N
8679	FP004756	0	-3N	0.942897	0.257044	0.554213	0.180607	7.10027	55	2.58394e-09	8.03218e-05		1		-3N
19514	FP004758	0	-3N	0.299721	0.0900927	-0.0164365	0.134059	11.4149	59	2.22045e-16	7.087e-12		1		-3N
39329	FP004783	0	-3N	0.852233	0.064505	0.654219	0.0800429	11.191	64	0	0		1		-3N
367	FP004823	0	-3N	1.39463	0.103488	1.19483	0.0841605	8.62161	59	4.90474e-12	1.5524e-07		1		-3N
22174	FP004832	0	-3N	1.30101	0.111369	1.11346	0.0999074	7.23082	62	8.56237e-10	2.67343e-05		1		-3N
23924	FP005023	0	-3N	1.15071	0.158238	0.811236	0.0726687	11.1117	42	4.39648e-14	1.40041e-09		1		-3N
38542	FP005033	0	-3N	0.91248	0.265012	0.540916	0.263752	5.74546	64	2.74702e-07	0.00830232		1		-3N
21909	FP005105	0	-3N	0.819865	0.0816572	0.650525	0.0964096	7.77851	64	7.92311e-11	2.49126e-06		1		-3N
12491	FP005129	0	-3N	-0.00719882	0.147469	-0.432029	0.172493	10.8621	64	4.44089e-16	1.41736e-11		1		-3N
22721	FP005134	0	-3N	0.862776	0.131938	0.634901	0.0859484	8.29296	52	4.39635e-11	1.38415e-06		1		-3N
9029	FP005206	0	-3N	0.569253	0.306268	-0.821789	0.765111	9.92164	45	6.65024e-13	2.11198e-08		1		-3N
22002	FP005208	0	-3N	1.56199	0.141511	1.26328	0.139163	8.69922	64	1.89959e-12	6.02114e-08		1		-3N
28580	FP005211	0	-3N	1.64678	0.109969	1.48564	0.109026	6.01586	64	9.51924e-08	0.00290137		1		-3N
3645	FP005215	0	-3N	1.12114	0.191229	0.714127	0.132715	10.0321	54	6.10623e-14	1.94434e-09		1		-3N
14652	FP005222	0	-3N	1.39735	0.11244	1.20115	0.119094	6.93534	64	2.41565e-09	7.51218e-05		1		-3N
35708	FP005224	0	-3N	0.0945682	0.362514	-0.619858	0.405992	7.60882	64	1.57809e-10	4.953e-06		1		-3N
8730	FP005248	0	-3N	1.36777	0.063955	1.12707	0.0680952	14.9191	64	0	0		1		-3N
23481	FP005300	0	-3N	0.210932	0.173125	-0.339842	0.21592	11.5635	63	0	0		1		-3N
17968	AM856851	0	-3N	0.493556	0.120676	0.218447	0.0829263	10.7777	54	4.44089e-15	1.41664e-10		1		-3N
40650	FP005352	0	-3N	-0.632393	0.405633	-1.12539	0.240408	5.98152	49	2.49895e-07	0.00755933		1		-3N
17758	FP005355	0	-3N	1.961	0.139732	1.75039	0.132396	6.31865	63	3.02668e-08	0.000929855		1		-3N
12703	FP005491	0	-3N	-0.223118	0.116074	-0.429018	0.133264	6.75736	64	4.94974e-09	0.000153501		1		-3N
4911	FP005517	0	-3N	1.10676	0.111723	0.898944	0.152953	6.38766	62	2.43746e-08	0.000749886		1		-3N
33309	FP005563	0	-3N	1.7701	0.118822	1.52626	0.128606	8.06679	64	2.45832e-11	7.75183e-07		1		-3N
28989	FP005573	0	-3N	0.61071	0.0643838	0.349391	0.152465	9.27565	46	4.20597e-12	1.33165e-07		1		-3N
21893	AM856878	0	-3N	1.30323	0.178904	0.887499	0.120247	11.0583	53	2.22045e-15	7.08522e-11		1		-3N
12695	FP005582	0	-3N	0.68702	0.102662	0.442518	0.144112	8.04902	61	3.62239e-11	1.14113e-06		1		-3N
1795	FP005607	0	-3N	0.717778	0.102182	0.534849	0.0964064	7.5194	63	2.47384e-10	7.75301e-06		1		-3N
45071	FP005722	0	-3N	-0.0673672	0.284317	-0.436335	0.168151	6.3901	49	5.84418e-08	0.0017889		1		-3N
2590	FP005750	0	-3N	1.70255	0.104014	1.51472	0.0947289	7.70375	62	1.29313e-10	4.06186e-06		1		-3N
22718	FP005755	0	-3N	0.267825	0.20582	-0.0262811	0.159055	6.50106	58	2.00787e-08	0.000618265		1		-3N
12066	FP005804	0	-3N	0.233872	0.301458	-0.147396	0.134501	6.58067	42	5.80209e-08	0.00177608		1		-3N
34857	FP005857	0	-3N	1.08498	0.145697	0.819081	0.0967055	8.71657	53	8.16414e-12	2.58101e-07		1		-3N
11107	FP005889	0	-3N	0.386307	0.126956	-0.00257847	0.123823	12.6723	64	0	0		1		-3N
13988	FP005903	0	-3N	1.07438	0.114671	0.896536	0.125393	6.06368	64	7.88281e-08	0.00240591		1		-3N
22599	FP005934	0	-3N	0.0818565	0.125909	-0.115499	0.156109	5.71699	64	3.06908e-07	0.0092674		1		-3N
21684	FP005943	0	-3N	1.08325	0.126415	0.750393	0.15005	9.84686	64	1.93179e-14	6.15642e-10		1		-3N
28321	FP005964	0	-3N	1.46347	0.148286	1.09713	0.125225	10.873	60	8.88178e-16	2.83453e-11		1		-3N
20587	FP006006	0	-3N	1.45376	0.122486	1.1594	0.0918532	11.0477	57	8.88178e-16	2.83453e-11		1		-3N
30362	FP006014	0	-3N	-0.01694	0.136278	-0.327751	0.176952	8.09285	63	2.45515e-11	7.74206e-07		1		-3N
11273	FP006069	0	-3N	1.48936	0.109373	1.16572	0.109552	12.0886	64	0	0		1		-3N
18518	FP006133	0	-3N	0.551837	0.179377	0.210856	0.191569	7.52363	64	2.23011e-10	6.99205e-06		1		1
25504	FP006180	0	-3N	0.259756	0.301066	-0.149652	0.166245	6.80257	47	1.62938e-08	0.000502321		1		-3N
8163	FP006182	0	-3N	1.6488	0.0904237	1.50564	0.0819924	6.76667	62	5.44029e-09	0.000168644		1		-3N
25676	FP006209	0	-3N	1.09311	0.0989997	0.875425	0.0785268	9.91067	59	3.59712e-14	1.14597e-09		1		-3N
10560	FP006276	0	-3N	1.16955	0.116998	0.910828	0.0977834	9.77203	60	5.08482e-14	1.61941e-09		1		-3N
28564	FP006292	0	-3N	-0.621775	0.0928765	-0.8624	0.168715	7.31239	53	1.41734e-09	4.418e-05		1		-3N
11014	FP006323	0	-3N	0.866836	0.147319	0.591519	0.105293	8.72824	55	5.76605e-12	1.8245e-07		1		-3N
17220	FP006327	0	-3N	0.950963	0.182274	0.651178	0.170006	6.94361	63	2.5057e-09	7.79022e-05		1		-3N
29724	FP006337	0	-3N	1.85888	0.137274	1.67676	0.0965876	6.22667	55	6.90842e-08	0.002111		1		-3N
1161	FP006366	0	-3N	0.270876	0.161535	0.0248169	0.130986	6.80972	59	5.67515e-09	0.000175901		1		-3N
8563	FP006417	0	-3N	0.684421	0.181495	0.282812	0.249309	7.5826	61	2.30199e-10	7.21651e-06		1		-3N
11319	FP006447	0	-3N	0.261374	0.127701	0.0627548	0.143704	5.98957	64	1.0558e-07	0.00321587		1		-3N
3730	FP006455	0	-3N	0.0734053	0.17366	-0.294942	0.159045	9.02674	62	6.68798e-13	2.1239e-08		1		-3N
4354	FP006459	0	-3N	0.337738	1.19278	-1.3445	0.253667	7.81812	33	5.20196e-09	0.000161271		1		-3N
44265	FP006504	0	-3N	0.631155	0.153568	0.304264	0.0855076	10.6289	47	4.30767e-14	1.37216e-09		1		-3N
14932	FP006509	0	-3N	1.04129	0.23748	0.597652	0.280204	7.0096	64	1.7897e-09	5.57384e-05		1		-3N
16543	FP006519	0	-3N	0.906137	0.174079	0.489587	0.166865	9.97879	63	1.35447e-14	4.31833e-10		1		-3N
31846	FP006588	0	-3N	0.800478	0.130547	0.567194	0.192197	5.8541	60	2.15043e-07	0.00651579		1		-3N
17347	AM856983	0	-3N	0.553768	0.114474	0.289156	0.123276	9.10989	64	3.63931e-13	1.1569e-08		1		-3N
35823	AM856985	0	-3N	1.03207	0.0774642	0.824262	0.0805863	10.759	64	4.44089e-16	1.41736e-11		1		-3N
4369	FP006620	0	-3N	1.05982	0.12741	0.697526	0.114436	12.2029	62	0	0		1		-3N
7033	FP006642	0	-3N	1.02024	0.190956	0.744872	0.180141	6.05731	63	8.47908e-08	0.00258612		1		-3N
20949	FP006728	0	-3N	0.455873	0.170982	0.210906	0.142751	6.33388	60	3.37975e-08	0.00103778		1		-3N
40710	FP006783	0	-3N	1.21331	0.189043	0.948469	0.0817366	7.32372	41	5.77586e-09	0.000179005		1		-3N
11791	FP006832	0	-3N	-0.574273	0.215743	-0.973957	0.201476	7.81696	63	7.45826e-11	2.34532e-06		1		-3N
11662	FP006939	0	-3N	1.36651	0.0891134	1.09926	0.0982734	11.6739	64	0	0		1		-3N
16287	FP006955	0	-3N	0.815695	0.179175	0.510561	0.15512	7.42084	61	4.37306e-10	1.36833e-05		1		-3N
11164	FP006999	0	-3N	0.25079	0.246638	-0.0781001	0.218605	5.75467	62	2.88025e-07	0.0087024		1		-3N
14286	FP007064	0	-3N	0.0788534	0.10566	-0.158044	0.113487	8.84799	64	1.04272e-12	3.30876e-08		1		-3N
21399	FP007119	0	-3N	0.256887	0.141534	0.0484701	0.136342	6.12696	63	6.44886e-08	0.001972		1		-3N
34253	AM857033	0	-3N	-0.186395	0.130195	-0.381784	0.132693	6.0799	64	7.39378e-08	0.00225799		1		-3N
44213	FP007249	0	-3N	0.429639	0.0963884	0.144204	0.101938	11.7789	64	0	0		1		-3N
4231	FP007253	0	-3N	0.986861	0.268026	0.622684	0.22114	6.0344	60	1.07635e-07	0.0032777		1		-3N
38611	FP007299	0	-3N	0.633258	0.158834	0.422212	0.12462	6.01249	58	1.29983e-07	0.00395331		1		-3N
26928	FP007311	0	-3N	1.5563	0.0707981	1.42371	0.0844814	6.98256	64	1.99627e-09	6.2134e-05		1		-3N
23914	FP007336	0	-3N	0.51157	0.111542	0.270434	0.0981603	9.35722	62	1.82299e-13	5.79874e-09		1		-3N
39398	FP007380	0	-3N	0.371218	0.218818	0.0939956	0.146392	6.03714	53	1.58008e-07	0.00479838		1		-3N
5042	FP007401	0	-3N	0.303857	0.0864114	0.0597087	0.0859072	11.5841	64	0	0		1		-3N
16504	FP007507	0	-3N	0.374642	0.134906	0.16953	0.112972	6.71369	60	7.68578e-09	0.000237844		1		-3N
34224	FP007548	0	-3N	0.620421	0.200088	0.239211	0.174753	8.27229	61	1.49745e-11	4.72744e-07		1		-3N
6078	FP007661	0	-3N	1.00171	0.120914	0.791422	0.160323	6.09276	62	7.75314e-08	0.00236688		1		-3N
12790	FP007770	0	-3N	1.15077	0.116012	0.906563	0.0957328	9.3483	60	2.57128e-13	8.17717e-09		1		-3N
20112	FP007810	0	-3N	-0.500941	0.109746	-0.838873	0.149333	10.6148	62	1.33227e-15	4.25153e-11		1		-3N
32592	FP007917	0	-3N	0.28705	0.188819	-0.103713	0.203411	8.15451	64	1.72218e-11	5.43554e-07		1		-3N
33108	FP007922	0	-3N	0.639733	0.252102	0.288484	0.188832	6.40766	57	3.06615e-08	0.000941921		1		-3N
4520	FP008007	0	-3N	1.01238	0.0893564	0.75511	0.0944233	11.4567	64	0	0		1		-3N
5936	FP008012	0	-3N	0.932393	0.220032	0.450027	0.234289	8.68985	64	1.97264e-12	6.2521e-08		1		-3N
25758	FP008038	0	-3N	0.0871034	0.187798	-0.217073	0.162333	7.06234	61	1.81066e-09	5.63893e-05		1		-3N
10275	FP008120	0	-3N	0.27304	0.149732	-0.0357922	0.178569	7.6928	64	1.12214e-10	3.52645e-06		1		-3N
15676	FP008156	0	-3N	0.362207	0.144493	0.0987384	0.204482	6.13032	61	7.0507e-08	0.00215399		1		-3N
26939	FP008201	0	-3N	-0.402748	0.221377	-0.723279	0.161342	6.71979	56	1.00402e-08	0.000310244		1		-3N
32786	FP008234	0	-3N	1.42763	0.198717	0.95392	0.129098	11.4549	52	6.66134e-16	2.12597e-11		1		-3N
11315	FP008299	0	-3N	0.471166	0.137068	0.243287	0.146631	6.57441	64	1.03213e-08	0.000318857		1		-3N
36341	FP008353	0	-3N	-0.0167141	0.200438	-0.300454	0.138482	6.68151	54	1.3547e-08	0.000417964		1		-3N
27631	FP008362	0	-3N	0.261835	0.195256	-0.0543092	0.121316	7.87435	50	2.60295e-10	8.15687e-06		1		-3N
20384	FP008368	0	-3N	1.17871	0.100128	0.991427	0.112878	7.1962	64	8.4125e-10	2.62672e-05		1		-3N
41048	FP008371	0	-3N	1.37066	0.108946	1.17347	0.0881592	8.09797	59	3.73705e-11	1.17721e-06		1		-3N
23502	FP008404	0	-3N	0.676226	0.133019	0.488978	0.130273	5.81241	64	2.11543e-07	0.00641018		1		-3N
35630	FP008440	0	-3N	0.316375	0.253028	-0.0373696	0.192384	6.3967	57	3.19682e-08	0.00098187		1		-3N
23185	FP008444	0	-3N	0.934828	0.161788	0.66719	0.108178	7.8842	53	1.71355e-10	5.37712e-06		1		-3N
20019	FP008514	0	-3N	0.413539	0.186996	0.0653281	0.180829	7.73422	64	9.48417e-11	2.98087e-06		1		-3N
25532	FP008589	0	-3N	0.55849	0.193088	0.170101	0.12913	9.58619	53	3.61045e-13	1.14776e-08		1		-3N
15334	FP008643	0	-3N	0.938231	0.123519	0.685041	0.103002	9.06618	60	7.63833e-13	2.42509e-08		1		-3N
29571	FP008769	0	-3N	1.31996	0.183674	0.973191	0.155242	8.30636	60	1.4734e-11	4.65196e-07		1		-3N
6897	FP008775	0	-3N	0.540655	0.138268	0.223142	0.153983	8.89249	64	8.71525e-13	2.76639e-08		1		-3N
28888	FP008801	0	-3N	0.229015	0.527404	-0.750818	0.724899	6.36389	61	2.83544e-08	0.000871671		1		-3N
8357	FP008832	0	-3N	1.17578	0.141907	0.979784	0.134761	5.78408	63	2.46375e-07	0.00745431		1		-3N
26079	FP008868	0	-3N	0.14514	0.158298	-0.206491	0.110342	10.4561	54	1.37668e-14	4.38898e-10		1		-3N
39562	FP008880	0	-3N	-0.222623	0.202978	-0.592221	0.183223	7.79763	62	8.88438e-11	2.79281e-06		1		-3N
10485	FP008899	0	-3N	0.993501	0.0975023	0.736434	0.0955147	10.885	64	4.44089e-16	1.41736e-11		1		-3N
35655	FP008948	0	-3N	0.467738	0.246604	0.0865058	0.217515	6.68497	62	7.52377e-09	0.000232883		1		-3N
37749	FP009023	0	-3N	0.70021	0.14618	0.373235	0.156112	8.85308	64	1.02141e-12	3.24123e-08		1		-3N
19985	FP009097	0	-3N	0.733659	0.199613	0.416293	0.223813	6.1346	64	5.95554e-08	0.0018224		1		-3N
22690	FP009105	0	-3N	1.07674	0.101523	0.874764	0.137118	6.89014	62	3.33008e-09	0.000103449		1		-3N
10255	FP009152	0	-3N	-0.960109	0.150463	-1.47958	0.28076	9.54866	52	4.99822e-13	1.58809e-08		1		-3N
34459	FP009153	0	-3N	0.611405	0.0828156	0.460057	0.117505	6.13381	61	6.95576e-08	0.00212526		1		-3N
34021	FP009189	0	-3N	0.0119837	0.183714	-0.236733	0.158985	5.90032	61	1.71787e-07	0.0052134		1		-3N
39385	FP009262	0	-3N	0.00077602	0.179908	-0.389171	0.164113	9.24006	62	2.88658e-13	9.17846e-09		1		-3N
27063	AM857193	0	-3N	0.728773	0.0926106	0.532158	0.112863	7.82113	64	6.66409e-11	2.09599e-06		1		-3N
27778	FP009392	0	-3N	0.334997	0.19505	-0.0365494	0.154786	8.58411	59	5.66969e-12	1.79412e-07		1		-3N
21971	FP009428	0	-3N	0.459708	0.343577	-0.126891	0.165431	8.77298	43	3.92384e-11	1.23585e-06		1		-3N
13797	FP009438	0	-3N	0.670978	0.112253	0.374376	0.0704109	12.8181	51	0	0		1		-3N
33352	FP009462	0	-3N	0.908037	0.110928	0.740501	0.113947	6.09522	64	6.95947e-08	0.00212633		1		-3N
38703	AM857208	0	-3N	0.614464	0.116476	0.368598	0.147513	7.60325	63	1.7646e-10	5.53697e-06		1		-3N
5963	FP009555	0	-3N	0.702199	0.158665	0.376265	0.128634	9.18408	59	5.64437e-13	1.7931e-08		1		-3N
29298	FP009556	0	-3N	1.22808	0.127443	1.04408	0.114649	6.19164	62	5.26585e-08	0.00161256		1		-3N
38679	FP009689	0	-3N	-0.0382251	0.21855	-0.572876	0.399456	6.87279	53	7.22656e-09	0.000223734		1		-3N
36265	FP009738	0	-3N	0.381838	0.38845	-0.103815	0.257586	5.97293	53	1.99933e-07	0.00606077		1		-3N
9176	FP009748	0	-3N	1.41896	0.126724	1.15381	0.109689	9.11831	61	5.3868e-13	1.71139e-08		1		-3N
17953	FP009836	0	-3N	1.30005	0.115134	1.05088	0.105577	9.2052	63	2.86215e-13	9.10108e-09		1		-3N
877	FP009879	0	-3N	0.64231	0.212859	0.374959	0.149751	5.89528	55	2.37369e-07	0.00718492		1		-3N
8555	FP009902	0	-3N	1.26744	0.25267	0.865933	0.205671	7.09362	59	1.87813e-09	5.84811e-05		1		-3N
13483	FP009905	0	-3N	0.479662	0.104818	0.17328	0.115931	11.3605	64	0	0		1		-3N
4454	FP009910	0	-3N	1.97074	0.108403	1.73187	0.126859	8.30595	64	9.32054e-12	2.94604e-07		1		-3N
33838	FP009938	0	-3N	0.760714	0.135284	0.4552	0.132499	9.32446	64	1.54099e-13	4.90281e-09		1		-3N
5957	FP009976	0	-3N	1.45887	0.136735	1.19745	0.121736	8.23499	62	1.54903e-11	4.88982e-07		1		-3N
11938	FP009979	0	-3N	0.177549	0.13539	-0.0393692	0.127026	6.74634	63	5.51995e-09	0.000171102		1		-3N
14560	FP009983	0	-3N	0.0236845	0.205888	-0.26506	0.20314	5.77062	64	2.49038e-07	0.00753365		1		-3N
12452	FP010021	0	-3N	1.32555	0.0778727	1.06319	0.102373	11.8649	62	0	0		1		-3N
38691	FP010035	0	-3N	0.648374	0.557056	-0.158033	0.513239	6.14463	63	6.01574e-08	0.00184058		1		3
19291	AM857267	0	-3N	0.229927	0.1126	-0.0170826	0.09249	9.75913	60	5.32907e-14	1.6971e-09		1		-3N
21513	FP010062	0	-3N	1.27985	0.147287	0.9561	0.140038	9.20035	63	2.91989e-13	9.28378e-09		1		-3N
9760	FP010068	0	-3N	0.154141	0.223441	-0.21302	0.15045	7.81565	53	2.20597e-10	6.91683e-06		1		-3N
18308	FP010137	0	-3N	0.908007	0.233398	0.419571	0.232647	8.56938	64	3.20921e-12	1.01652e-07		1		-3N
22900	FP010140	0	-3N	0.0158036	0.221245	-0.260395	0.144655	5.98802	52	2.01111e-07	0.00609607		1		-3N
11890	FP010218	0	-3N	1.10227	0.106539	0.818178	0.120191	10.2549	64	3.77476e-15	1.20426e-10		1		-3N
27949	FP010276	0	-3N	0.420698	0.0767816	0.279674	0.0849071	7.13913	64	1.05992e-09	3.30673e-05		1		-3N
10362	FP010299	0	-3N	0.9996	0.651933	0.13703	0.524538	5.93215	59	1.67563e-07	0.00508603		1		-3N
19423	FP010308	0	-3N	0.0142042	0.234454	-0.362992	0.287307	5.90798	64	1.45499e-07	0.00442099		1		-3N
42940	FP010311	0	-3N	1.13002	0.123458	0.8238	0.0770511	12.0487	51	2.22045e-16	7.087e-12		1		-3N
7311	FP010313	0	-3N	0.574467	0.0668245	0.399359	0.0858855	9.35592	63	1.57652e-13	5.01553e-09		1		-3N
42944	FP010345	0	-3N	0.808621	0.158614	0.574259	0.154722	6.11227	64	6.50559e-08	0.00198915		1		-3N
15910	FP010398	0	-3N	1.65056	0.156564	1.40077	0.139901	6.86181	62	3.72742e-09	0.000115729		1		-3N
14416	FP010403	0	-3N	0.217749	0.225989	-0.0689572	0.171517	5.80836	57	2.95683e-07	0.0089305		1		-3N
20680	FP010404	0	-3N	0.0212775	0.156897	-0.221097	0.164119	6.17858	64	5.00338e-08	0.00153269		1		-3N
37161	FP010410	0	-3N	0.427912	0.119419	0.167919	0.137291	8.28747	64	1.00455e-11	3.17459e-07		1		-3N
20350	FP010486	0	-3N	0.531305	0.149047	0.264034	0.138483	7.58339	63	1.91157e-10	5.99659e-06		1		-3N
42469	FP010494	0	-3N	-0.391807	0.24673	-0.728569	0.16757	6.47541	53	3.14568e-08	0.000966259		1		-3N
35284	FP010522	0	-3N	1.70235	0.202469	1.36106	0.191446	7.07318	63	1.48974e-09	4.64294e-05		1		-3N
7347	AM857310	0	-3N	-0.27509	0.201071	-0.583509	0.188549	6.46034	63	1.72573e-08	0.000531887		1		-3N
32927	FP010655	0	-3N	1.28134	0.104404	1.10516	0.10236	6.96393	64	2.15232e-09	6.6965e-05		1		-3N
42237	FP010661	0	-3N	1.42714	0.114845	1.13809	0.142046	9.19296	64	2.6068e-13	8.2899e-09		1		-3N
30764	FP010725	0	-3N	0.59464	0.186735	0.325809	0.186277	5.89297	64	1.54321e-07	0.0046872		1		-3N
36598	FP010731	0	-3N	2.09354	0.107198	1.88283	0.121288	7.54736	64	2.02531e-10	6.35239e-06		1		-3N
26600	FP010739	0	-3N	1.07073	0.124651	0.774229	0.165732	8.31907	62	1.10789e-11	3.50049e-07		1		-3N
416	FP010740	0	-3N	1.2594	0.224923	0.844926	0.181962	8.24523	59	2.10822e-11	6.65187e-07		1		-3N
4717	AM857329	0	-3N	0.274248	0.231895	-0.0790023	0.205705	6.57166	62	1.17868e-08	0.000363942		1		-3N
4982	FP010831	0	-3N	1.43146	0.197295	1.17281	0.1519	5.97218	58	1.51474e-07	0.00460117		1		-3N
3338	FP010899	0	-3N	1.01424	0.108776	0.728041	0.0960674	11.3716	62	0	0		1		-3N
9267	FP010933	0	-3N	-0.0694138	0.107285	-0.468455	0.15225	12.4824	61	0	0		1		-3N
15315	FP010964	0	-3N	0.153733	0.195316	-0.169493	0.158829	7.39026	59	5.90241e-10	1.84515e-05		1		-3N
40480	FP010974	0	-3N	-0.246271	0.214941	-0.578162	0.185264	6.74052	61	6.45745e-09	0.000200026		1		-3N
5598	FP010985	0	-3N	0.600643	0.091026	0.416796	0.0796363	8.76331	61	2.16271e-12	6.85343e-08		1		-3N
7888	FP011014	0	-3N	0.263343	0.112567	0.0325494	0.102521	8.74645	62	2.02638e-12	6.4222e-08		1		-3N
39809	FP011026	0	-3N	0.19629	0.127253	-0.0167766	0.153997	6.19312	64	4.7231e-08	0.0014473		1		-3N
43975	FP011060	0	-3N	-1.06674	0.368874	-1.51725	0.19985	6.13442	46	1.82025e-07	0.00552172		1		-3N
17754	FP011074	0	-3N	-0.452011	0.288472	-1.00851	0.287826	7.89584	64	4.92029e-11	1.54871e-06		1		-3N
37642	FP011079	0	-3N	1.50693	0.191553	1.15162	0.158092	8.23707	60	1.93296e-11	6.09966e-07		1		-3N
32841	FP011227	0	-3N	0.813661	0.160406	0.529162	0.0923929	8.78835	48	1.45588e-11	4.59694e-07		1		-3N
13009	FP011228	0	-3N	1.13061	0.242418	0.717243	0.260217	6.73139	64	5.495e-09	0.000170334		1		-3N
19919	FP011242	0	-3N	0.723039	0.157556	0.464716	0.143278	6.99889	62	2.15968e-09	6.71897e-05		1		-3N
25449	FP011249	0	-3N	1.42435	0.0802719	1.20998	0.0934821	10.0935	64	7.32747e-15	2.33688e-10		1		-3N
28067	FP011276	0	-3N	0.304387	0.211591	0.0378579	0.132354	6.11527	51	1.35273e-07	0.00411298		1		-3N
24121	FP011338	0	-3N	0.31348	0.177103	-0.0273936	0.200739	7.38332	64	3.94067e-10	1.23327e-05		1		-3N
5193	FP011361	0	-3N	1.6406	0.158833	1.13412	0.164318	12.824	64	0	0		1		-3N
9915	FP011426	0	-3N	0.992169	0.174074	0.479084	0.195288	11.3695	64	0	0		1		-3N
15367	FP011451	0	-3N	0.679708	0.194565	0.302636	0.223548	7.37968	64	3.99929e-10	1.25158e-05		1		-3N
13678	FP011475	0	-3N	1.36148	0.217244	1.06908	0.174466	6.03869	59	1.11537e-07	0.0033952		1		-3N
5634	FP011548	0	-3N	1.61298	0.1049	1.41718	0.133325	6.70903	63	6.40755e-09	0.000198506		1		-3N
30103	FP011573	0	-3N	0.0699207	0.141909	-0.184645	0.181007	6.43404	63	1.91569e-08	0.000590032		1		-3N
21565	FP011584	0	-3N	0.124333	0.260948	-0.351652	0.350494	6.33924	62	2.94944e-08	0.000906335		1		-3N
23901	FP011618	0	-3N	1.71679	0.148426	1.4068	0.137581	8.84142	63	1.2188e-12	3.86629e-08		1		-3N
29477	FP011623	0	-3N	0.48724	0.110695	0.159586	0.0963237	12.8713	61	0	0		1		-3N
40129	FP011636	0	-3N	0.672149	0.212648	0.277333	0.164783	8.43881	58	1.13105e-11	3.5731e-07		1		-3N
31526	FP011664	0	-3N	0.633631	0.16717	0.352544	0.148748	7.24442	62	8.10966e-10	2.53257e-05		1		-3N
19586	FP011668	0	-3N	0.789725	0.148043	0.544269	0.124109	7.31817	60	7.16149e-10	2.23754e-05		1		-3N
3447	FP011726	0	-3N	1.01154	0.136692	0.795694	0.0972698	7.38527	55	8.81671e-10	2.75249e-05		1		-3N
12775	FP011727	0	-3N	0.0174176	0.147632	-0.202606	0.153154	5.98545	64	1.07304e-07	0.00326794		1		-3N
10212	FP011746	0	-3N	0.757785	0.188311	0.315184	0.197525	9.38757	64	1.19682e-13	3.80888e-09		1		-3N
9112	AM857423	0	-3N	1.5937	0.123309	1.36372	0.142643	7.07552	64	1.37101e-09	4.27384e-05		1		-3N
19413	FP011799	0	-3N	-0.108927	0.219327	-0.488464	0.146389	8.25168	53	4.44367e-11	1.39896e-06		1		-3N
22170	FP011890	0	-3N	1.1946	0.117381	0.983122	0.0876716	8.29352	57	2.24141e-11	7.07097e-07		1		-3N
29696	AM857436	0	-3N	1.34575	0.127036	1.02198	0.10093	11.4802	59	2.22045e-16	7.087e-12		1		-3N
16631	FP012028	0	-3N	1.26977	0.128503	1.06631	0.0658293	8.04328	45	2.9819e-10	9.33991e-06		1		-3N
26862	FP012112	0	-3N	0.962842	0.121961	0.772586	0.0982086	6.99208	59	2.7901e-09	8.67164e-05		1		-3N
10320	FP012225	0	-3N	1.28999	0.132351	1.06948	0.146963	6.462	64	1.61872e-08	0.000499099		1		-3N
16204	FP089794	0	-3N	0.67472	0.0692411	0.40088	0.110385	12.2716	57	0	0		1		-3N
1468	AM857468	0	-3N	1.23757	0.0731162	1.1235	0.0731943	6.37559	64	2.28575e-08	0.00070344		1		-3N
39764	AM857472	0	-3N	-0.553806	0.152394	-0.884842	0.153282	8.85664	64	1.00697e-12	3.19563e-08		1		-3N
22442	FP091084	0	-3N	1.27938	0.131279	1.10786	0.0799963	6.38611	50	5.47692e-08	0.00167692		1		-3N
5805	ES789675	0	-3N	1.81936	0.0544145	1.6611	0.0903425	8.76876	56	4.27369e-12	1.35305e-07		1		-3N
32136	CU683502	0	-3N	0.71659	0.18955	0.416683	0.170384	6.78768	62	5.00472e-09	0.000155181		1		-3N
25381	AM854718	0	-3N	-0.0596021	0.107505	-0.266203	0.0938272	8.3466	61	1.11648e-11	3.52742e-07		1		-3N
43599	AM855899	0	-3N	1.40998	0.0894976	1.15707	0.129138	9.38142	60	2.26486e-13	7.2036e-09		1		-3N
14868	CU681656	0	-3N	1.77856	0.120346	1.60419	0.0892716	6.68509	56	1.14539e-08	0.000353697		1		-3N
40898	AM858806	0	-3N	-1.07117	0.180715	-1.3862	0.243357	6.04852	62	9.21431e-08	0.00280917		1		-3N
22335	FP003692	0	-3N	1.14414	0.107093	0.934637	0.109199	7.92355	64	4.39682e-11	1.38425e-06		1		-3N
12189	AM855450	0	-3N	0.911328	0.0968057	0.607693	0.100233	12.6088	64	0	0		1		-3N
31655	AM861030	0	-3N	1.17475	0.139963	0.977178	0.137824	5.81358	64	2.10578e-07	0.00638135		1		-3N
10524	AM868433	0	-3N	0.868015	0.0972699	0.725828	0.103642	5.79238	64	2.28766e-07	0.00692749		1		-3N
42982	AM857807	0	-3N	0.966746	0.123594	0.745519	0.0930996	8.21619	57	3.00979e-11	9.48656e-07		1		-3N
39065	AM857808	0	-3N	-0.466071	0.183472	-0.891859	0.209946	8.85658	64	1.00719e-12	3.19623e-08		1		-3N
31646	CU683455	0	-3N	0.944272	0.12427	0.689745	0.0950333	9.3526	57	4.12115e-13	1.30978e-08		1		-3N
44230	AM865582	0	-3N	-1.0129	0.201202	-1.45669	0.212969	8.76945	64	1.43086e-12	4.53739e-08		1		-3N
20855	AM857864	0	-3N	1.09773	0.156454	0.658048	0.169705	11.0343	64	2.22045e-16	7.087e-12		1		-3N
43868	FP009211	0	-3N	0.764197	0.212934	0.434469	0.133388	7.51469	51	8.39055e-10	2.62003e-05		1		-3N
23203	FP003168	0	-3N	0.515206	0.164193	0.166483	0.19059	8.04203	64	2.71816e-11	8.56927e-07		1		-3N
31795	AM865371	0	-3N	0.460913	0.114435	0.302549	0.0939572	6.15751	60	6.69371e-08	0.002046		1		-3N
26313	AM857730	0	-3N	1.60516	0.153018	1.31073	0.163299	7.61849	64	1.51735e-10	4.76327e-06		1		-3N
33967	AM857880	0	-3N	1.11475	0.102362	0.890321	0.106113	8.80837	64	1.22302e-12	3.87955e-08		1		-3N
19211	FP003431	0	-3N	1.54115	0.169167	1.25474	0.171345	6.87989	64	3.02136e-09	9.38858e-05		1		-3N
33715	FP003733	0	-3N	-0.115764	0.275824	-0.626529	0.266069	7.69998	63	1.195e-10	3.75432e-06		1		-3N
40302	AM868165	0	-3N	1.28671	0.122737	0.997182	0.098382	10.5912	59	2.88658e-15	9.20992e-11		1		-3N
10283	AM861622	0	-3N	0.786712	0.101717	0.518807	0.0970828	11.0052	63	2.22045e-16	7.087e-12		1		-3N
1292	AM861718	0	-3N	0.581208	0.288831	0.102545	0.21206	7.6728	56	2.67599e-10	8.38469e-06		1		-3N
36682	BQ426567	0	-3N	0.737534	0.142791	0.514542	0.114256	7.01613	59	2.54049e-09	7.89788e-05		1		-3N
27830	AM863439	0	-3N	1.81557	0.118385	1.49609	0.103357	11.7193	61	0	0		1		-3N
20186	AM862638	0	-3N	0.883145	0.139671	0.516027	0.15967	10.0362	64	9.10383e-15	2.90312e-10		1		-3N
16296	AM237776	0	-3N	0.369227	0.0799848	0.0716558	0.126483	11.6093	58	0	0		1		-3N
369	EE677787	0	-3N	1.4536	0.0954177	1.26468	0.10957	7.54168	64	2.07252e-10	6.50006e-06		1		-3N
4381	AM858022	0	-3N	0.659463	0.116396	0.462565	0.10574	7.22434	62	8.7868e-10	2.74324e-05		1		-3N
5433	AM857322	0	-3N	0.277278	0.126858	0.0143723	0.116419	8.81191	63	1.37135e-12	4.34895e-08		1		-3N
34269	AM865460	0	-3N	2.25858	0.0670326	2.0747	0.0770411	10.4436	64	1.77636e-15	5.66835e-11		1		-3N
570	AM856736	0	-3N	-0.223394	0.123257	-0.449794	0.185999	5.91864	59	1.76415e-07	0.00535314		1		-3N
34218	AM863548	0	-3N	0.193524	0.167793	-0.0779137	0.203585	5.97466	64	1.11963e-07	0.00340804		1		-3N
31385	EE677432	0	-3N	-0.0670536	0.161666	-0.283578	0.134257	5.93331	60	1.58751e-07	0.00482046		1		-3N
14511	AM854047	0	-3N	0.904044	0.196118	0.634788	0.173659	5.92726	62	1.4771e-07	0.00448773		1		-3N
28853	AM858166	0	-3N	-0.522385	0.135956	-1.01139	0.224078	10.9013	56	1.77636e-15	5.66835e-11		1		-3N
41163	CU998668	0	-3N	1.09331	0.151852	0.820369	0.110137	8.35513	56	2.02025e-11	6.3745e-07		1		-3N
40185	AM864508	0	-3N	0.700898	0.117713	0.425791	0.107255	9.96819	62	1.68754e-14	5.37903e-10		1		-3N
4546	AM858331	0	-3N	1.07944	0.109798	0.904097	0.138287	5.77101	63	2.59192e-07	0.0078364		1		-3N
4023	FP002518	0	-3N	1.21146	0.135121	0.978412	0.130396	7.17025	63	1.0086e-09	3.14702e-05		1		-3N
26155	AM862131	0	-3N	0.352901	0.158647	0.126156	0.16416	5.74733	64	2.72712e-07	0.00824245		1		-3N
28252	FP000281	0	-3N	1.18361	0.190211	0.789687	0.166627	8.9809	61	9.21707e-13	2.92541e-08		1		-3N
1553	BQ426581	0	-3N	0.725218	0.093373	0.55651	0.0948146	7.33303	64	4.83214e-10	1.5114e-05		1		-3N
18042	AM857236	0	-3N	0.466137	0.12791	0.263016	0.146307	6.06164	64	7.94662e-08	0.00242523		1		-3N
5023	AM858412	0	-3N	0.378199	0.180325	0.0896864	0.17204	6.68649	63	7.01109e-09	0.000217091		1		-3N
22902	AM865949	0	-3N	0.917398	0.202988	0.532215	0.19811	7.84784	64	5.97908e-11	1.88102e-06		1		-3N
13260	AM855337	0	-3N	0.541491	0.111194	0.232817	0.117603	11.0415	64	2.22045e-16	7.087e-12		1		-3N
17494	FP002772	0	-3N	0.716428	0.158561	0.405536	0.156579	8.06447	64	2.48153e-11	7.82475e-07		1		-3N
21724	CU998643	0	-3N	0.277997	0.17556	0.0113602	0.15482	6.56813	62	1.19523e-08	0.000369028		1		-3N
16611	AM868844	0	-3N	1.67562	0.117269	1.36772	0.277735	5.99971	46	2.89864e-07	0.00875708		1		-3N
9011	AM868746	0	-3N	-0.959561	0.178226	-1.35851	0.292801	6.79997	56	7.40424e-09	0.000229191		1		-3N
13250	AM858501	0	-3N	0.400846	0.156892	0.134591	0.148235	7.12351	63	1.21704e-09	3.79498e-05		1		-3N
37073	FP009172	0	-3N	0.021996	0.22914	-0.326542	0.135797	7.48607	49	1.17593e-09	3.66749e-05		1		-3N
31512	FP011191	0	-3N	1.85167	0.141251	1.50784	0.140479	9.9782	64	1.15463e-14	3.68154e-10		1		-3N
10066	FP011651	0	-3N	1.37433	0.155809	1.1175	0.0964607	8.02397	50	1.52727e-10	4.79394e-06		1		-3N
8616	AM861144	0	-3N	0.912776	0.132729	0.698732	0.135733	6.52249	64	1.27077e-08	0.000392211		1		-3N
15704	FP001069	0	-3N	1.6201	0.21198	1.313	0.214731	5.88646	64	1.58313e-07	0.00480733		1		-3N
40780	FP001599	0	-3N	1.49781	0.0835516	1.31146	0.0939314	8.59356	64	2.91056e-12	9.21978e-08		1		-3N
18688	CU999638	0	-3N	0.833349	0.171981	0.56602	0.176422	6.2774	64	3.37957e-08	0.00103776		1		-3N
2146	AM866826	0	-3N	1.0892	0.142261	0.866307	0.109468	7.13886	58	1.71297e-09	5.33607e-05		1		-3N
18735	FP005922	0	-3N	0.607257	0.132809	0.0102906	0.145858	17.5348	64	0	0		1		-3N
44476	FP001060	0	-3N	1.52893	0.171829	1.20148	0.141981	8.4585	60	8.12461e-12	2.5686e-07		1		-3N
24822	CX068973	0	-3N	-0.0497378	0.286004	-0.453926	0.222973	6.40949	58	2.85395e-08	0.000877303		1		-3N
40290	FP006573	0	-3N	0.774976	0.182851	0.422894	0.164725	8.25272	62	1.44329e-11	4.55733e-07		1		-3N
8059	CU999563	0	-3N	-0.217672	0.166824	-0.811834	0.283318	10.5645	55	7.54952e-15	2.40762e-10		1		-3N
25590	AM858594	0	-3N	-0.307037	0.0938422	-0.522252	0.146026	7.23664	58	1.17326e-09	3.65941e-05		1		-3N
27617	FP004342	0	-3N	0.720678	0.205253	0.434969	0.187769	5.92677	62	1.47988e-07	0.00449604		1		-3N
27310	EX956409	0	-3N	1.11715	0.172604	0.844794	0.163092	6.62311	63	9.02835e-09	0.000279157		1		-3N
40866	AM858611	0	-3N	0.42238	0.163062	0.195276	0.117008	6.49644	55	2.51307e-08	0.000773022		1		-3N
26786	AM853731	0	-3N	0.771788	0.133986	0.456354	0.169593	8.48269	63	5.12412e-12	1.62163e-07		1		-3N
30263	FP000978	0	-3N	1.08948	0.130471	0.888189	0.0821723	7.47636	51	9.64182e-10	3.00912e-05		1		-3N
22577	AM858676	0	-3N	0.7853	0.0823817	0.55328	0.129295	8.83464	58	2.48801e-12	7.88376e-08		1		-3N
26381	FP006853	0	-3N	1.24872	0.0927969	1.03968	0.112991	8.30283	64	9.43889e-12	2.98326e-07		1		-3N
23898	FP000918	0	-3N	1.13834	0.133938	0.831513	0.160692	8.51521	64	3.99503e-12	1.26499e-07		1		-3N
39916	AM865275	0	-3N	0.589464	0.105815	0.399715	0.116628	6.98225	64	1.99879e-09	6.22103e-05		1		-3N
16088	AM858729	0	-3N	-0.480327	0.155325	-0.781269	0.175523	7.44447	64	3.07493e-10	9.63067e-06		1		-3N
42007	AM858730	0	-3N	0.265763	0.108457	0.0313257	0.172038	6.73064	57	8.93209e-09	0.000276198		1		-3N
13686	AM862196	0	-3N	-0.963661	0.243413	-1.48147	0.363443	6.90382	59	3.93484e-09	0.000122145		1		-3N
6229	AM858885	0	-3N	0.320985	0.155217	-0.116553	0.159149	11.3866	64	0	0		1		-3N
6849	AM856326	0	-3N	1.7695	0.0610086	1.63102	0.0916009	7.33914	59	7.20581e-10	2.25131e-05		1		-3N
34191	AM858912	0	-3N	1.05876	0.0895325	0.882125	0.0914541	7.98387	64	3.44187e-11	1.08453e-06		1		-3N
13873	CU682943	0	-3N	0.883	0.0845897	0.648493	0.0857651	11.2597	64	0	0		1		-3N
26401	AM863143	0	-3N	-1.19468	0.316409	-1.69725	0.36722	6.01483	64	9.55805e-08	0.00291291		1		-3N
18429	CU683550	0	-3N	0.037952	0.165687	-0.284811	0.239851	6.45324	60	2.12461e-08	0.000654102		1		-3N
18249	CK172359	0	-3N	1.97047	0.103366	1.79537	0.0811749	7.66314	58	2.25136e-10	7.05847e-06		1		-3N
405	CU999750	0	-3N	1.0754	0.115986	0.850328	0.138027	7.24636	64	6.86577e-10	2.14542e-05		1		-3N
42980	CU683843	0	-3N	0.515777	0.193657	0.256627	0.119788	6.5156	50	3.43683e-08	0.00105525		1		-3N
5732	CU993335	0	-3N	0.649309	0.111372	0.496941	0.0791165	6.40189	55	3.58394e-08	0.00110031		1		-3N
41791	DV736324	0	-3N	-0.435596	0.452765	-1.1016	0.375867	6.5174	60	1.65461e-08	0.000510016		1		-3N
32341	FP008758	0	-3N	1.51243	0.128344	1.32461	0.122866	6.10643	63	6.99111e-08	0.00213585		1		-3N
11558	CU685120	0	-3N	0.174107	0.144399	-0.0905238	0.159539	7.12665	64	1.11482e-09	3.47747e-05		1		-3N
34243	CD526865	0	-3N	0.703093	0.259763	0.190925	0.253342	8.15701	64	1.70479e-11	5.38083e-07		1		-3N
44723	CX068856	0	-3N	1.13476	0.117773	0.886201	0.115642	8.7039	64	1.86406e-12	5.90908e-08		1		-3N
17344	AM865570	0	-3N	0.789277	0.100529	0.659296	0.0796867	5.82901	59	2.4812e-07	0.00750664		1		-3N
29468	AM859076	0	-3N	1.00492	0.120597	0.702362	0.105809	10.8727	61	6.66134e-16	2.12597e-11		1		-3N
22906	AM859101	0	-3N	-0.0149736	0.138841	-0.23133	0.153407	6.05969	64	8.0081e-08	0.00244375		1		-3N
39846	CU683597	0	-3N	0.176019	0.129812	-0.0544461	0.173588	6.18704	62	5.36156e-08	0.00164171		1		-3N
39692	FP005921	0	-3N	1.35299	0.151147	1.0938	0.168321	6.64077	64	7.90886e-09	0.000244724		1		-3N
8186	CU986569	0	-3N	1.29621	0.1098	1.11387	0.109828	6.78902	64	4.35749e-09	0.000135213		1		-3N
23711	FP011589	0	-3N	0.851712	0.10317	0.560881	0.0909105	12.1948	62	0	0		1		-3N
33213	AM859133	0	-3N	1.04024	0.195643	0.612777	0.114345	10.7892	49	1.53211e-14	4.88405e-10		1		-3N
25204	FP007316	0	-3N	1.27502	0.142617	1.0412	0.16047	6.31383	64	2.92351e-08	0.00089851		1		-3N
39093	FP003498	0	-3N	0.825977	0.0926863	0.65859	0.0846839	7.69357	62	1.34684e-10	4.22976e-06		1		-3N
32654	AM237639	0	-3N	1.52887	0.226352	1.16878	0.230799	6.44343	64	1.74345e-08	0.000537331		1		-3N
39025	CU683433	0	-3N	0.563424	0.226687	0.246818	0.15748	6.58112	54	1.97042e-08	0.000606831		1		-3N
14184	CX068834	0	-3N	0.920421	0.10564	0.586216	0.155031	10.386	60	5.10703e-15	1.62899e-10		1		-3N
36430	AM866107	0	-3N	1.20907	0.136672	0.991215	0.0839528	7.77508	50	3.71038e-10	1.16135e-05		1		-3N
41357	CU684059	0	-3N	0.365208	0.206155	0.0547818	0.176158	6.59623	61	1.13972e-08	0.000351969		1		-3N
632	AM861097	0	-3N	0.0276365	0.206981	-0.255012	0.18288	5.90086	62	1.63646e-07	0.00496812		1		-3N
17326	CU987801	0	-3N	-1.13399	0.233405	-1.52096	0.293158	6.0012	63	1.05651e-07	0.00321791		1		-3N
26986	FP008256	0	-3N	0.841723	0.102664	0.567373	0.103985	10.8589	64	4.44089e-16	1.41736e-11		1		-3N
32220	FP003361	0	-3N	0.732711	0.239017	0.331419	0.190917	7.54781	59	3.19097e-10	9.9922e-06		1		-3N
37304	AM859282	0	-3N	1.88137	0.0883764	1.66709	0.134648	7.76237	59	1.38145e-10	4.33804e-06		1		-3N
23561	AM859393	0	-3N	0.631444	0.0892422	0.492405	0.0941431	6.20496	64	4.50629e-08	0.00138154		1		-3N
33956	AM859431	0	-3N	1.47753	0.107831	1.3145	0.0822004	6.91119	57	4.47287e-09	0.000138784		1		-3N
17876	AM859474	0	-3N	-0.210696	0.143347	-0.499822	0.185229	7.17805	63	9.77459e-10	3.05036e-05		1		-3N
41137	AM859479	0	-3N	0.228527	0.140288	-0.158058	0.11819	12.1394	60	0	0		1		-3N
19158	AM859747	0	-3N	1.42786	0.0993289	1.21368	0.0672634	10.2385	53	3.66374e-14	1.16716e-09		1		-3N
35949	AJ565658	0	-3N	0.292958	0.221967	-0.0371217	0.221196	6.09006	64	7.10265e-08	0.00216979		1		-3N
11240	AM859811	0	-3N	1.40696	0.104183	1.25772	0.0907234	6.22732	61	4.83336e-08	0.00148089		1		-3N
34556	AM859852	0	-3N	0.310341	0.152801	0.0394967	0.136576	7.6224	62	1.79023e-10	5.61702e-06		1		-3N
22039	AM859924	0	-3N	0.746904	0.140561	0.37755	0.11793	11.5946	60	0	0		1		-3N
43397	AM860056	0	-3N	-0.227025	0.10243	-0.455854	0.103022	9.10864	64	3.65707e-13	1.16251e-08		1		-3N
44234	AM860110	0	-3N	-0.983636	0.384129	-1.524	0.28224	6.5113	56	2.2136e-08	0.000681302		1		-3N
13123	AM860133	0	-3N	0.559835	0.130853	0.349389	0.119668	6.84859	62	3.92856e-09	0.000121954		1		-3N
6117	AM860163	0	-3N	0.51626	0.138336	0.229746	0.11406	9.20065	60	4.54303e-13	1.44382e-08		1		-3N
38957	AM860209	0	-3N	0.720523	0.103597	0.553141	0.0787684	7.3926	57	7.05113e-10	2.20313e-05		1		-3N
43019	AM860407	0	-3N	1.03659	0.129121	0.776333	0.107274	8.92791	60	1.3054e-12	4.13995e-08		1		-3N
29907	AM860418	0	-3N	0.5567	0.11818	0.338351	0.119378	7.51756	64	2.28569e-10	7.16564e-06		1		-3N
28757	AM860566	0	-3N	-0.321685	0.179213	-0.598004	0.190409	6.11849	64	6.34749e-08	0.00194132		1		-3N
32526	AM860586	0	-3N	1.63717	0.0841591	1.3645	0.130527	10.2468	58	1.24345e-14	3.96449e-10		1		-3N
40825	AM860600	0	-3N	0.131853	0.194299	-0.174597	0.179281	6.69035	63	6.90374e-09	0.000213795		1		-3N
41501	AM860772	0	-3N	-0.451274	0.388661	-1.04779	0.323715	6.7915	60	5.66734e-09	0.000175665		1		-3N
1267	AM860792	0	-3N	0.506539	0.126676	0.257122	0.100497	8.8737	59	1.85585e-12	5.88341e-08		1		-3N
21196	AM860797	0	-3N	1.07495	0.199166	0.707298	0.262555	6.49003	62	1.6276e-08	0.000501789		1		-3N
25692	AM860860	0	-3N	-0.0384739	0.214416	-0.342522	0.172072	6.36387	59	3.19542e-08	0.000981472		1		-3N
40669	AM860916	0	-3N	0.413098	0.276112	-0.0391872	0.233622	7.20383	61	1.03386e-09	3.22576e-05		1		-3N
4402	AM861116	0	-3N	0.304944	0.16127	-0.0961604	0.188845	9.37202	64	1.27454e-13	4.05596e-09		1		-3N
33597	AM861136	0	-3N	0.259061	0.0860492	-0.0479486	0.088592	14.3828	64	0	0		1		-3N
12986	AM861190	0	-3N	0.372739	0.0703666	0.193563	0.0914637	9.02962	63	5.7554e-13	1.82826e-08		1		-3N
27947	AM861193	0	-3N	1.32739	0.120416	1.1753	0.0758026	6.12121	51	1.32398e-07	0.00402622		1		-3N
42949	AM861294	0	-3N	-1.15891	0.183329	-1.52376	0.270907	6.5036	60	1.7461e-08	0.000538129		1		-3N
17011	AM861300	0	-3N	0.658356	0.393693	0.100564	0.302923	6.45576	58	2.38954e-08	0.00073519		1		-3N
34322	AM861323	0	-3N	0.986155	1.29741	-0.551842	0.516144	6.26768	39	2.20056e-07	0.00666683		1		-3N
12954	AM861340	0	-3N	-0.0230696	0.412208	-0.593144	0.40455	5.70477	64	3.21846e-07	0.00971492		1		-3N
8347	AM861392	0	-3N	1.17261	0.0983386	0.933517	0.104124	9.66513	64	3.9746e-14	1.26615e-09		1		-3N
13388	AM861395	0	-3N	0.216679	0.115924	-0.225046	0.108651	16.0522	63	0	0		1		-3N
8227	AM861505	0	-3N	0.92662	0.101008	0.585406	0.117543	12.7733	64	0	0		1		-3N
17472	AM861513	0	-3N	0.571612	0.106523	0.286951	0.122038	10.1917	64	4.88498e-15	1.55821e-10		1		-3N
16992	AM861587	0	-3N	0.541355	0.099586	0.337216	0.0927019	8.66168	63	2.50067e-12	7.92336e-08		1		-3N
25416	AM861601	0	-3N	0.63805	0.200931	0.37158	0.121174	6.49892	50	3.6496e-08	0.00112032		1		-3N
11875	AM861636	0	-3N	0.490883	0.214276	0.125578	0.176586	7.57486	60	2.60799e-10	8.1724e-06		1		-3N
13519	AM861781	0	-3N	1.02958	0.17108	0.666673	0.143616	9.35795	60	2.47802e-13	7.88109e-09		1		-3N
19760	AM861869	0	-3N	-0.322349	0.15534	-0.569316	0.149299	6.62196	63	9.06983e-09	0.00028043		1		-3N
7161	AM862035	0	-3N	1.16365	0.28572	0.637263	0.313391	7.19177	64	8.565e-10	2.67416e-05		1		-3N
25998	AM862081	0	-3N	0.580612	0.181446	0.257487	0.204825	6.8464	64	3.45812e-09	0.000107409		1		-3N
4471	AM862144	0	-3N	0.916408	0.130337	0.682463	0.0872321	8.55228	53	1.48292e-11	4.68174e-07		1		-3N
44992	AM862182	0	-3N	0.440119	0.122831	0.282913	0.0950898	5.81914	58	2.70298e-07	0.0081703		1		-3N
17942	AM862243	0	-3N	-0.0524625	0.166471	-0.29018	0.109997	6.82906	52	9.27051e-09	0.000286588		1		-3N
42832	AM862307	0	-3N	1.23702	0.112733	1.02383	0.0965592	8.27603	61	1.47549e-11	4.65841e-07		1		-3N
20611	AM862614	0	-3N	0.844617	0.195936	0.556412	0.205666	5.87289	64	1.66963e-07	0.00506834		1		-3N
14681	AM862645	0	-3N	-0.337722	0.386101	-0.932602	0.382365	6.32859	64	2.7567e-08	0.000847574		1		-3N
20668	AM862683	0	-3N	0.356675	0.130957	0.0650316	0.0975568	10.2609	57	1.44329e-14	4.60121e-10		1		-3N
4320	AM862724	0	-3N	0.890797	0.116312	0.654324	0.0972384	8.98339	60	1.05271e-12	3.34026e-08		1		-3N
20513	AM862747	0	-3N	-0.404461	0.192785	-0.709528	0.150412	7.17491	58	1.48994e-09	4.6434e-05		1		-3N
33100	AM862817	0	-3N	0.587582	0.172912	0.3168	0.175579	6.35574	64	2.47405e-08	0.000761066		1		-3N
7630	AM862853	0	-3N	0.608118	0.103543	0.362938	0.104476	9.63977	64	4.39648e-14	1.40041e-09		1		-3N
22720	AM862896	0	-3N	1.05042	0.114373	0.848444	0.124286	6.92722	64	2.49613e-09	7.76097e-05		1		-3N
612	AM862917	0	-3N	0.572592	0.106904	0.34684	0.133694	7.66329	63	1.38538e-10	4.35023e-06		1		-3N
3918	AM862927	0	-3N	-0.353885	0.245599	-0.671446	0.169316	6.10691	54	1.14861e-07	0.00349614		1		-3N
25768	AM862931	0	-3N	1.01541	0.101613	0.743736	0.0876464	11.6679	61	0	0		1		-3N
15145	AM862963	0	-3N	0.611339	0.202474	0.185029	0.219569	8.26805	64	1.08678e-11	3.43388e-07		1		-3N
5542	AM863080	0	-3N	-0.55771	0.386566	-1.1751	0.32175	7.06917	60	1.90644e-09	5.9357e-05		1		-3N
9465	AM863153	0	-3N	0.0445336	0.225295	-0.476077	0.137743	11.285	50	2.44249e-15	7.7935e-11		1		-3N
1407	AM863324	0	-3N	0.248258	0.137095	-0.00880715	0.145146	7.45423	64	2.95557e-10	9.25802e-06		1		-3N
20654	AM863374	0	-3N	0.48176	0.117264	0.30881	0.116162	6.05723	64	8.08602e-08	0.00246721		1		-3N
9466	AM863430	0	-3N	-0.553301	0.216988	-0.889722	0.202516	6.54366	63	1.23903e-08	0.000382464		1		-3N
28697	AM863511	0	-3N	0.79974	0.099599	0.530286	0.108287	10.6095	64	8.88178e-16	2.83453e-11		1		-3N
26335	AM863578	0	-3N	0.112433	0.183047	-0.201148	0.192411	6.83502	64	3.62044e-09	0.000112415		1		-3N
27030	AM863583	0	-3N	0.696427	0.140144	0.407991	0.142605	8.34454	64	7.9714e-12	2.52032e-07		1		-3N
30241	AM863679	0	-3N	0.71272	0.16735	0.410237	0.187542	6.97605	64	2.04944e-09	6.37744e-05		1		-3N
40445	AM863793	0	-3N	0.496107	0.208109	0.0935702	0.170886	8.60608	60	4.5659e-12	1.44538e-07		1		-3N
13191	AM863797	0	-3N	0.407357	0.117586	-0.00172461	0.186024	10.8529	58	1.33227e-15	4.25153e-11		1		-3N
38933	AM863862	0	-3N	-0.786902	0.288508	-1.22788	0.260999	6.53935	62	1.33938e-08	0.000413293		1		-3N
29455	AM863871	0	-3N	0.393359	0.23969	0.0898192	0.122243	6.43894	45	6.94919e-08	0.00212333		1		-3N
24989	AM863958	0	-3N	0.272755	0.237033	-0.0966466	0.182966	7.09308	58	2.04497e-09	6.36373e-05		1		-3N
23293	AM863982	0	-3N	0.385038	0.167795	0.0682579	0.166548	7.74627	64	9.03135e-11	2.83883e-06		1		-3N
4856	AM864111	0	-3N	0.214471	0.304959	-0.190563	0.218426	6.19882	55	7.66629e-08	0.00234052		1		-3N
28840	AM864127	0	-3N	0.76885	0.168507	0.467609	0.171268	7.25217	64	6.70607e-10	2.09571e-05		1		-3N
32108	AM853602	0	-3N	0.145875	0.2194	-0.170964	0.145889	6.89376	53	6.68638e-09	0.000207084		1		-3N
3635	AM864238	0	-3N	0.562958	0.129344	0.173366	0.102892	13.5615	59	0	0		1		-3N
26549	AM864421	0	-3N	1.01788	0.144866	0.775188	0.128142	7.23571	62	8.39669e-10	2.62187e-05		1		-3N
43511	AM853633	0	-3N	0.689822	0.132558	0.445138	0.108247	8.23014	59	2.23548e-11	7.05249e-07		1		-3N
22614	AM864445	0	-3N	0.859529	0.187068	0.53033	0.128601	8.31857	54	3.02969e-11	9.54897e-07		1		-3N
27294	AM864500	0	-3N	0.62978	0.128675	0.213255	0.143116	12.5437	64	0	0		1		-3N
36311	AM864622	0	-3N	0.836905	0.170232	0.561835	0.150345	6.98362	62	2.29519e-09	7.13965e-05		1		-3N
9421	AM864671	0	-3N	-0.310676	0.208756	-0.57861	0.166097	5.77832	59	3.00762e-07	0.0090833		1		-3N
15111	AM864766	0	-3N	0.860025	0.484055	0.234236	0.280113	6.39895	48	6.14527e-08	0.0018799		1		-3N
40431	AM864801	0	-3N	0.809603	0.131112	0.53254	0.0787132	10.3672	49	5.9952e-14	1.90905e-09		1		-3N
23833	AM864830	0	-3N	1.34017	0.0772464	1.20082	0.0809464	7.20846	64	8.00518e-10	2.5001e-05		1		-3N
27935	AM853664	0	-3N	0.323059	0.163903	-0.0266897	0.110807	10.1374	53	5.21805e-14	1.66179e-09		1		-3N
16586	AM864844	0	-3N	0.756649	0.104982	0.448626	0.081648	13.3185	58	0	0		1		-3N
10535	AM864852	0	-3N	0.419245	0.137657	0.19634	0.109875	7.2816	59	9.02017e-10	2.81574e-05		1		-3N
23637	AM864859	0	-3N	-0.043303	0.134768	-0.227787	0.111716	6.06854	60	9.43662e-08	0.00287647		1		-3N
26952	AM864908	0	-3N	0.260819	0.158854	-0.0682761	0.12471	9.37239	58	3.23963e-13	1.02994e-08		1		-3N
35791	AM864973	0	-3N	1.18792	0.129874	0.824209	0.250588	7.54904	51	7.40835e-10	2.31422e-05		1		-3N
5818	AM865006	0	-3N	0.481006	0.114853	0.288383	0.107246	7.07692	63	1.46754e-09	4.57418e-05		1		-3N
11856	AM865020	0	-3N	0.97254	0.136646	0.657998	0.0814193	11.314	49	2.88658e-15	9.20992e-11		1		-3N
9554	AM853678	0	-3N	0.482143	0.142773	0.146182	0.133562	9.92125	63	1.70974e-14	5.44964e-10		1		-3N
24562	AM865049	0	-3N	0.708798	0.0965293	0.493338	0.122428	8.03291	63	3.12506e-11	9.84893e-07		1		-3N
18673	AM865196	0	-3N	1.10135	0.0706659	0.949682	0.0676228	8.95727	63	7.67608e-13	2.43693e-08		1		-3N
12498	AM865300	0	-3N	0.389972	0.171647	0.114333	0.10388	7.86248	50	2.71555e-10	8.50808e-06		1		-3N
28315	AM865342	0	-3N	-0.152295	0.116714	-0.326474	0.11743	6.08378	64	7.2811e-08	0.00222387		1		-3N
21574	AM865440	0	-3N	-0.172958	0.092824	-0.374287	0.130763	7.31356	61	6.69202e-10	2.09139e-05		1		-3N
22226	AM865535	0	-3N	0.667783	0.144308	0.45695	0.114299	6.58837	59	1.34062e-08	0.000413663		1		-3N
21331	AM865577	0	-3N	0.632295	0.170269	0.213182	0.177326	9.86657	64	1.77636e-14	5.6616e-10		1		-3N
12005	AM853713	0	-3N	-0.83748	0.257263	-1.2505	0.293484	6.13702	64	5.89888e-08	0.00180535		1		-3N
16070	AM865903	0	-3N	0.222194	0.20293	-0.16107	0.156677	8.59532	58	6.20792e-12	1.96381e-07		1		-3N
10374	AM865931	0	-3N	0.225835	0.0817845	0.0764646	0.0897709	7.12683	64	1.11402e-09	3.47507e-05		1		-3N
19261	AM866092	0	-3N	0.35614	0.109406	0.193908	0.105004	6.18019	63	5.22959e-08	0.00160161		1		-3N
11397	AM866139	0	-3N	1.26553	0.103386	1.04864	0.0687447	10.0149	53	7.99361e-14	2.54452e-09		1		-3N
9537	AM866230	0	-3N	0.16421	0.245314	-0.176783	0.130637	7.00706	46	8.89256e-09	0.000274984		1		-3N
28361	AM866320	0	-3N	-0.402339	0.111339	-0.646967	0.159626	7.32474	60	6.97876e-10	2.18058e-05		1		-3N
14662	AM866427	0	-3N	1.77284	0.106833	1.54375	0.0759067	10.0339	55	4.95159e-14	1.57708e-09		1		-3N
11241	AM866545	0	-3N	0.84499	0.0923578	0.723696	0.0545956	6.46755	49	4.43399e-08	0.00135955		1		-3N
33993	AM866579	0	-3N	0.640182	0.132482	0.214905	0.129285	13.2767	64	0	0		1		-3N
16828	AM866611	0	-3N	0.723803	0.127165	0.450561	0.075773	10.5611	49	3.17524e-14	1.01169e-09		1		-3N
20491	AM853784	0	-3N	1.18963	0.121389	0.952367	0.103073	8.58387	61	4.37983e-12	1.38652e-07		1		-3N
4227	AM866806	0	-3N	0.602698	0.197027	0.326421	0.114067	6.93984	48	9.09291e-09	0.000281126		1		-3N
22754	AM866831	0	-3N	0.885476	0.106068	0.659133	0.0999636	8.96747	63	7.37188e-13	2.34065e-08		1		-3N
12821	AM866856	0	-3N	0.113073	0.176091	-0.180917	0.187449	6.61879	64	8.63829e-09	0.000267182		1		-3N
8070	AM237633	0	-3N	-0.508462	0.184145	-0.817711	0.219012	6.27325	64	3.43579e-08	0.00105496		1		-3N
3188	AM866891	0	-3N	0.610927	0.16816	0.360569	0.173643	5.99298	64	1.04173e-07	0.00317312		1		-3N
11739	AM866910	0	-3N	0.714208	0.109479	0.482601	0.139796	7.58283	63	1.91591e-10	6.01003e-06		1		-3N
4628	AM866917	0	-3N	1.81	0.210796	1.52265	0.141437	6.49033	53	2.97693e-08	0.000914721		1		-3N
6528	AM867078	0	-3N	1.33662	0.140482	1.08508	0.144683	7.21695	64	7.73448e-10	2.41579e-05		1		-3N
20279	AM237636	0	-3N	1.5638	0.203408	1.12057	0.17086	9.61049	60	9.41469e-14	2.9967e-09		1		-3N
6133	AM867284	0	-3N	-0.184995	0.124007	-0.403465	0.138593	6.8094	64	4.01403e-09	0.000124592		1		-3N
18540	AM867334	0	-3N	1.89251	0.102637	1.70061	0.0845941	8.30667	60	1.4716e-11	4.64643e-07		1		-3N
41232	AM867399	0	-3N	1.298	0.144988	0.897898	0.105354	12.8196	56	0	0		1		-3N
23073	AM853831	0	-3N	0.0232677	0.393329	-0.492171	0.297459	6.00703	57	1.40077e-07	0.00425763		1		-3N
43853	AM867422	0	-3N	0.100434	0.0969326	-0.148046	0.157012	7.86556	57	1.14959e-10	3.61258e-06		1		-3N
12228	AM867538	0	-3N	1.6779	0.102849	1.40403	0.142962	9.05638	61	6.86118e-13	2.17877e-08		1		-3N
40372	AM867734	0	-3N	-0.411959	0.141189	-0.936879	0.194653	12.7106	61	0	0		1		-3N
30985	AM867796	0	-3N	-0.328924	0.199027	-0.606113	0.195038	5.74899	64	2.70958e-07	0.00818996		1		-3N
25855	AM867803	0	-3N	0.433588	0.172177	0.213597	0.127668	5.89615	56	2.24156e-07	0.00678924		1		-3N
7134	AM237645	0	-3N	0.362236	0.146427	0.0723494	0.146362	8.096	64	2.18348e-11	6.88908e-07		1		-3N
21183	AM867919	0	-3N	1.33441	0.172487	1.00389	0.220729	6.85949	63	3.51019e-09	0.000109012		1		-3N
5762	AM867930	0	-3N	0.0800828	0.180844	-0.305843	0.170872	8.95752	63	7.66942e-13	2.43489e-08		1		-3N
12126	AM868010	0	-3N	-0.865897	0.228331	-1.29796	0.345118	6.09062	59	9.14232e-08	0.00278758		1		-3N
10726	AM853884	0	-3N	0.590726	0.180644	0.0490316	0.185122	12.116	64	0	0		1		-3N
16795	AM868036	0	-3N	0.283439	0.251313	-0.0822677	0.171215	6.89737	54	6.04742e-09	0.000187391		1		-3N
23797	AM853891	0	-3N	0.340915	0.0892702	-0.00295168	0.101616	14.7424	64	0	0		1		-3N
26914	AM868163	0	-3N	0.809835	0.13157	0.56796	0.0830044	8.90468	51	5.77116e-12	1.82605e-07		1		-3N
23845	AM868181	0	-3N	0.798046	0.0902163	0.664783	0.0962159	5.85045	64	1.82298e-07	0.00552982		1		-3N
22378	AM868191	0	-3N	1.71157	0.0847778	1.56063	0.0600545	8.33877	55	2.45435e-11	7.73979e-07		1		-3N
26541	AM868324	0	-3N	1.36168	0.173202	1.12193	0.150795	6.01805	61	1.08993e-07	0.00331874		1		-3N
4462	AM868396	0	-3N	0.208748	0.220802	-0.0654599	0.143759	5.96382	52	2.19604e-07	0.00665355		1		-3N
10372	AM868400	0	-3N	-0.490157	0.258556	-0.875759	0.280216	5.85824	64	1.76826e-07	0.00536527		1		-3N
16332	AM868506	0	-3N	0.914165	0.153984	0.535228	0.125064	10.9947	59	6.66134e-16	2.12597e-11		1		-3N
2177	AM868549	0	-3N	-0.368642	0.162065	-0.741193	0.173796	9.07907	64	4.11671e-13	1.30841e-08		1		-3N
39089	AM868591	0	-3N	0.407816	0.229093	0.0259524	0.136962	8.18601	49	9.93965e-11	3.12383e-06		1		-3N
11151	AM237653	0	-3N	0.596014	0.102768	0.27652	0.110198	12.2791	64	0	0		1		-3N
40522	AM868636	0	-3N	1.09365	0.0884235	0.841688	0.0973209	11.1035	64	2.22045e-16	7.087e-12		1		-3N
37745	AM868683	0	-3N	0.663138	0.127097	0.284534	0.138963	11.6478	64	0	0		1		-3N
12340	AM868763	0	-3N	0.422916	0.195989	0.0636207	0.125122	8.8515	51	6.96265e-12	2.20229e-07		1		-3N
43038	AM853954	0	-3N	1.17894	0.11862	0.864565	0.1247	10.5735	64	1.11022e-15	3.54305e-11		1		-3N
12877	AM868903	0	-3N	1.56769	0.0967857	1.38944	0.0836468	8.03085	61	3.89271e-11	1.22613e-06		1		-3N
23954	AM869088	0	-3N	0.797521	0.0639228	0.573302	0.137077	8.69777	49	1.67089e-11	5.27398e-07		1		-3N
1575	AM869089	0	-3N	0.545397	0.158466	0.288807	0.153615	6.71769	64	5.8062e-09	0.00017994		1		-3N
41789	AM853983	0	-3N	1.11458	0.178902	0.825087	0.113296	7.83009	51	2.68059e-10	8.39883e-06		1		-3N
25812	AM869145	0	-3N	-0.0800775	0.164846	-0.385441	0.10429	8.96598	51	4.65006e-12	1.47188e-07		1		-3N
5452	AM869260	0	-3N	0.342188	0.138942	0.0771728	0.1355	7.89122	64	5.01354e-11	1.57796e-06		1		-3N
14526	AM869277	0	-3N	0.290315	0.17124	-0.00513703	0.158315	7.31252	63	5.69086e-10	1.77936e-05		1		-3N
44901	AM869353	0	-3N	0.0492774	0.180138	-0.186199	0.116101	6.29522	52	6.56124e-08	0.00200584		1		-3N
7557	AM869401	0	-3N	0.496706	0.150699	0.232358	0.14415	7.32217	63	5.47405e-10	1.7119e-05		1		-3N
34652	AM869555	0	-3N	0.677716	0.215117	0.315755	0.292642	5.80127	62	2.40622e-07	0.00728243		1		-3N
38135	BQ426297	0	-3N	0.873326	0.0970072	0.724775	0.104022	6.04832	64	8.37545e-08	0.00255468		1		-3N
41625	BQ426313	0	-3N	0.143742	0.115109	-0.0341056	0.139693	5.7056	64	3.20816e-07	0.00968448		1		-3N
43821	BQ426314	0	-3N	0.195098	0.197729	-0.0928736	0.114157	7.21256	48	3.4748e-09	0.000107924		1		-3N
25026	BQ426407	0	-3N	-0.137181	0.305375	-0.576228	0.322295	5.72463	64	2.97918e-07	0.00899772		1		-3N
8943	AM237661	0	-3N	1.25789	0.232435	0.771904	0.159067	9.89697	54	9.85878e-14	3.13795e-09		1		-3N
43243	BQ426533	0	-3N	-0.105048	0.168936	-0.324406	0.136162	5.81795	59	2.58763e-07	0.00782371		1		-3N
24732	BQ426559	0	-3N	-0.476442	0.490925	-1.28217	0.590821	6.08985	64	7.10862e-08	0.00217154		1		-3N
39974	BQ426632	0	-3N	0.860918	0.0920784	0.74007	0.0699165	6.00781	57	1.39662e-07	0.0042453		1		-3N
14755	BQ426694	0	-3N	0.480215	0.111901	0.244247	0.0989366	9.10959	62	4.82281e-13	1.53254e-08		1		-3N
28053	AM237662	0	-3N	1.25048	0.189903	0.898438	0.151012	8.34754	59	1.41724e-11	4.47551e-07		1		-3N
34704	BQ426763	0	-3N	0.225955	0.242614	-0.145429	0.197136	6.83799	59	5.08413e-09	0.000157628		1		-3N
18154	BQ426822	0	-3N	0.544099	0.0815903	0.385495	0.113824	6.5959	61	1.14119e-08	0.000352412		1		-3N
12301	BQ427007	0	-3N	-0.626927	0.183425	-1.01911	0.305185	6.43657	56	2.93722e-08	0.000902696		1		-3N
14059	BQ427038	0	-3N	0.559623	0.130617	0.325746	0.183698	6.04413	61	9.85191e-08	0.00300188		1		-3N
29646	BQ427064	0	-3N	1.12597	0.112679	0.868145	0.113263	9.33219	64	1.49436e-13	4.75476e-09		1		-3N
27121	AM237663	0	-3N	0.97726	0.145346	0.661848	0.0926878	10.481	51	2.53131e-14	8.06601e-10		1		-3N
28210	AM854080	0	-3N	-0.0811954	0.160385	-0.377601	0.248617	5.84697	58	2.43335e-07	0.00736356		1		-3N
13640	BQ427065	0	-3N	-0.0694127	0.236334	-0.368672	0.172548	5.87339	56	2.44036e-07	0.00738453		1		-3N
9725	BQ427070	0	-3N	1.16506	0.178963	0.811241	0.135821	9.05167	57	1.27143e-12	4.03271e-08		1		-3N
16003	BQ427121	0	-3N	0.785028	0.126065	0.472075	0.156614	9.04383	64	4.74287e-13	1.50719e-08		1		-3N
26720	BQ427187	0	-3N	-1.14929	0.180106	-1.61832	0.275221	8.3201	59	1.57647e-11	4.97629e-07		1		-3N
38098	BQ427288	0	-3N	0.378371	0.156991	0.108306	0.162005	6.92686	64	2.49974e-09	7.77193e-05		1		-3N
1890	BQ427327	0	-3N	-0.335047	0.088678	-0.599829	0.110258	10.8725	63	4.44089e-16	1.41736e-11		1		-3N
17114	AM854100	0	-3N	1.19608	0.115148	1.02539	0.115391	6.05469	64	8.16771e-08	0.00249189		1		-3N
14220	AM237668	0	-3N	-0.595125	0.185601	-0.852389	0.157326	6.09144	61	8.20013e-08	0.00250169		1		-3N
5547	CF369173	0	-3N	0.912429	0.270579	0.505829	0.177318	7.20325	52	2.34634e-09	7.29804e-05		1		-3N
17381	AM854128	0	-3N	2.46212	0.0942083	2.20991	0.116002	9.80408	64	2.28706e-14	7.28817e-10		1		-3N
22291	AM237671	0	-3N	1.33975	0.205201	0.831171	0.202187	10.2046	64	4.66294e-15	1.48743e-10		1		-3N
32152	AM854132	0	-3N	0.355746	0.146218	0.0740168	0.16307	7.45563	64	2.93881e-10	9.20611e-06		1		-3N
7870	CU681598	0	-3N	0.201172	0.148586	-0.0316603	0.167646	6.02592	64	9.1491e-08	0.00278956		1		-3N
6098	AM237672	0	-3N	1.0189	0.0889772	0.711043	0.0816258	14.7137	63	0	0		1		-3N
34236	CU681815	0	-3N	1.76572	0.248213	1.30754	0.184547	8.51046	56	1.12583e-11	3.55684e-07		1		-3N
5138	CU682024	0	-3N	1.43403	0.126171	1.07681	0.132533	11.2999	64	0	0		1		-3N
28920	CU682060	0	-3N	2.01916	0.306937	1.56962	0.182581	7.20161	49	3.23375e-09	0.00010047		1		-3N
37660	CU682166	0	-3N	0.389198	0.119247	0.139696	0.194218	6.39517	57	3.21561e-08	0.000987545		1		-3N
26697	AM854182	0	-3N	-0.700211	0.23361	-1.12238	0.285581	6.64549	64	7.76036e-09	0.000240136		1		-3N
5972	CU682304	0	-3N	-0.22843	0.141989	-0.425503	0.137321	5.76446	64	2.551e-07	0.00771421		1		-3N
7383	AM854186	0	-3N	-0.574857	0.112722	-0.852743	0.243713	6.07251	48	1.94281e-07	0.00589079		1		-3N
11193	CU682328	0	-3N	0.181266	0.0999215	0.0285937	0.114512	5.82622	64	2.00431e-07	0.00607567		1		-3N
39443	CU682428	0	-3N	0.551239	0.13781	0.333403	0.0932601	7.50719	53	6.89179e-10	2.15348e-05		1		-3N
34841	CU682492	0	-3N	1.37415	0.113732	1.19087	0.146155	5.7541	63	2.76762e-07	0.00836431		1		-3N
29788	CU682494	0	-3N	0.45903	0.476915	-0.112523	0.252824	6.0469	46	2.46291e-07	0.00745201		1		-3N
7675	CU682530	0	-3N	1.3443	0.113107	1.12649	0.0833468	8.90516	56	2.56772e-12	8.13532e-08		1		-3N
7767	CU682597	0	-3N	0.923799	0.180205	0.644321	0.203601	5.95959	64	1.18799e-07	0.00361541		1		-3N
34058	CU682602	0	-3N	0.376812	0.20024	0.134617	0.0893678	6.29301	42	1.50426e-07	0.00456963		1		-3N
44518	AM237680	0	-3N	1.6487	0.0808986	1.36311	0.12452	11.223	58	4.44089e-16	1.41736e-11		1		-3N
29669	CU682658	0	-3N	0.899674	0.261724	0.526303	0.156137	7.0097	49	6.40809e-09	0.000198516		1		-3N
21732	CU682659	0	-3N	-0.162428	0.096	-0.318125	0.117613	5.95662	64	1.20194e-07	0.00365761		1		-3N
8520	AM854209	0	-3N	-0.0587318	0.178706	-0.33257	0.143626	6.87314	59	4.43409e-09	0.000137586		1		-3N
12934	CU682886	0	-3N	-0.047437	0.136537	-0.419976	0.123889	11.6584	62	0	0		1		-3N
17969	CU683041	0	-3N	1.1685	0.162821	0.931898	0.12658	6.59728	58	1.38675e-08	0.00042784		1		-3N
30801	CU683050	0	-3N	-0.283731	0.150012	-0.506329	0.118502	6.69802	58	9.40717e-09	0.000290794		1		-3N
15866	CU683143	0	-3N	1.02719	0.0939602	0.665047	0.0861382	16.3955	63	0	0		1		-3N
4034	CU683171	0	-3N	-0.0722069	0.061627	-0.251679	0.0957075	9.20191	58	6.1684e-13	1.95915e-08		1		-3N
3532	CU683227	0	-3N	0.784293	0.0847211	0.473033	0.10771	13.2031	63	0	0		1		-3N
40175	CU683246	0	-3N	-0.47666	0.148074	-0.811034	0.179207	8.35216	64	7.72915e-12	2.44411e-07		1		-3N
18892	CU683282	0	-3N	0.376861	0.101802	0.187213	0.0911818	8.00404	62	3.89386e-11	1.22645e-06		1		-3N
22308	CU683294	0	-3N	0.496748	0.149537	0.269432	0.143411	6.33784	63	2.80527e-08	0.000862452		1		-3N
1644	CU683298	0	-3N	1.99448	0.197076	1.71469	0.181647	6.02518	63	9.61764e-08	0.00293078		1		-3N
12547	CU683332	0	-3N	0.141794	0.16051	-0.0822106	0.150573	5.87681	63	1.71769e-07	0.00521303		1		-3N
27300	AM237686	0	-3N	-0.129825	0.143839	-0.457417	0.156439	8.92986	64	7.49845e-13	2.38076e-08		1		-3N
12099	AM854273	0	-3N	-0.242015	0.170529	-0.562082	0.177004	7.53585	64	2.12216e-10	6.65468e-06		1		-3N
24338	CU683531	0	-3N	-0.227498	0.112263	-0.447532	0.143267	7.02769	63	1.78831e-09	5.56971e-05		1		-3N
15326	AM237687	0	-3N	2.00939	0.134728	1.67592	0.109531	11.0543	59	4.44089e-16	1.41736e-11		1		-3N
13983	CU683757	0	-3N	0.912313	0.100545	0.548958	0.100748	14.7613	64	0	0		1		-3N
44491	AM237690	0	-3N	1.16127	0.135099	0.922801	0.163693	6.52424	64	1.26192e-08	0.000389493		1		-3N
19596	CU684107	0	-3N	0.174875	0.140076	-0.199953	0.130899	11.2875	63	0	0		1		-3N
38442	CU684174	0	-3N	0.495461	0.102448	0.290447	0.133587	7.08272	63	1.43374e-09	4.46896e-05		1		-3N
20626	CU684184	0	-3N	1.63792	0.310187	1.17287	0.188752	7.33059	50	1.826e-09	5.68653e-05		1		-3N
32766	CU684205	0	-3N	0.661032	0.214784	0.210514	0.22822	8.32331	64	8.68727e-12	2.74613e-07		1		-3N
31429	CU684207	0	-3N	0.254547	0.139808	-0.0593449	0.157771	8.63301	64	2.48157e-12	7.8636e-08		1		-3N
29879	CU684312	0	-3N	1.21417	0.291542	0.788895	0.161036	7.29651	47	2.90671e-09	9.03318e-05		1		1
40896	CU684321	0	-3N	1.03304	0.143475	0.836876	0.0957731	6.51947	53	2.67299e-08	0.000821919		1		-3N
19859	CU684373	0	-3N	0.36152	0.0800046	0.110665	0.0980786	11.5117	64	0	0		1		-3N
21408	CU684389	0	-3N	0.29479	0.0892585	-0.0299273	0.0897006	14.8388	64	0	0		1		-3N
13427	CU684426	0	-3N	1.44796	0.146607	1.16685	0.148309	7.79621	64	7.37379e-11	2.31884e-06		1		-3N
18565	CU684439	0	-3N	0.921489	0.156796	0.630028	0.143664	7.90924	63	5.1426e-11	1.61843e-06		1		-3N
43817	CU684482	0	-3N	0.120737	0.131704	-0.0687847	0.0837961	6.95435	51	6.42593e-09	0.000199062		1		-3N
3597	CU684486	0	-3N	-0.0443235	0.102899	-0.313814	0.142212	8.93981	61	1.08247e-12	3.43456e-08		1		-3N
3867	CU684550	0	-3N	1.12649	0.182122	0.860622	0.14346	6.5962	58	1.39255e-08	0.000429603		1		-3N
7935	CU684594	0	-3N	0.483383	0.209352	0.00877787	0.375128	6.4644	54	3.04449e-08	0.000935297		1		-3N
8184	AM854335	0	-3N	1.2508	0.104694	1.02555	0.0712159	10.2025	53	4.15223e-14	1.32269e-09		1		-3N
26439	CU684649	0	-3N	0.601648	0.304072	0.0727055	0.141521	8.99021	42	2.43729e-11	7.68625e-07		1		-3N
1886	CU684658	0	-3N	0.270288	0.140067	-0.049516	0.118321	10.0476	60	1.77636e-14	5.6616e-10		1		-3N
24242	CU684707	0	-3N	0.226356	0.500712	-0.431452	0.394063	5.93814	58	1.72345e-07	0.00523014		1		-3N
26120	CU684798	0	-3N	1.5226	0.125924	1.21488	0.0694528	12.2275	47	2.22045e-16	7.087e-12		1		-3N
5148	CU684965	0	-3N	1.10385	0.0790271	0.868505	0.0833272	11.8631	64	0	0		1		-3N
22571	CU685005	0	-3N	0.645363	0.146685	0.406139	0.118431	7.30262	59	8.30985e-10	2.59492e-05		1		-3N
29272	CU685027	0	-3N	1.21127	0.100822	0.988713	0.0759102	10.1339	57	2.30926e-14	7.3587e-10		1		-3N
7607	CU685134	0	-3N	0.303232	0.211308	-0.184124	0.155447	10.6713	56	4.21885e-15	1.34585e-10		1		-3N
5511	CU685139	0	-3N	1.64633	0.101755	1.3751	0.0702006	12.5863	54	0	0		1		-3N
42773	AM854374	0	-3N	0.365036	0.185893	0.0876705	0.206009	5.79299	64	2.28217e-07	0.00691132		1		-3N
27727	CU685197	0	-3N	0.540723	0.116867	0.284457	0.103077	9.48237	62	1.11688e-13	3.5546e-09		1		-3N
24987	AM237701	0	-3N	0.261776	0.124695	-0.103771	0.11811	12.2914	63	0	0		1		-3N
24653	CU685308	0	-3N	0.0554852	0.527829	-0.62284	0.217553	6.76345	40	4.0095e-08	0.00123015		1		-3N
2834	CU685425	0	-3N	1.05451	0.113073	0.876098	0.126022	6.10771	64	6.624e-08	0.00202496		1		-3N
16697	CU685437	0	-3N	0.289047	0.104044	0.0916473	0.151513	6.26059	60	4.49142e-08	0.00137702		1		-3N
19478	CU685561	0	-3N	1.41622	0.131811	1.17722	0.0918401	8.5362	54	1.35774e-11	4.28787e-07		1		-3N
22539	CU685591	0	-3N	1.4335	0.149257	1.20569	0.16685	5.89882	64	1.50823e-07	0.00458154		1		-3N
18961	CU685701	0	-3N	0.58734	0.166917	0.325799	0.143833	6.84072	61	4.34879e-09	0.000134947		1		-3N
31234	AM854415	0	-3N	0.513487	0.290405	-0.058999	0.24622	8.66252	61	3.2141e-12	1.01803e-07		1		-3N
11820	CU686233	0	-3N	0.243154	0.205647	-0.0419528	0.101334	7.09455	44	8.31084e-09	0.000257096		1		-3N
22456	AM854441	0	-3N	0.0253283	0.13704	-0.21295	0.126497	7.37428	63	4.43818e-10	1.38857e-05		1		-3N
11599	CU686333	0	-3N	-0.0854622	0.284715	-0.53356	0.295571	6.31858	64	2.86874e-08	0.000881737		1		-3N
42418	CU686381	0	-3N	2.44501	0.0878442	2.24777	0.129969	7.33135	60	6.79954e-10	2.12486e-05		1		-3N
38661	CU686412	0	-3N	-0.79072	0.192127	-1.17392	0.219564	7.61698	64	1.52671e-10	4.79234e-06		1		-3N
42217	CU686434	0	-3N	-0.692547	0.071352	-0.839865	0.118671	6.21721	56	6.72245e-08	0.00205465		1		-3N
2298	CU984095	0	-3N	0.131958	0.172316	-0.116132	0.164235	6.01962	63	9.82945e-08	0.00299513		1		-3N
44812	CU984120	0	-3N	-0.997513	0.235039	-1.4387	0.214549	7.99983	62	3.95997e-11	1.24719e-06		1		-3N
35063	AM854504	0	-3N	1.16617	0.145246	0.897326	0.0958491	8.85521	52	5.81712e-12	1.84054e-07		1		-3N
