# Supplementary material for: Transcriptomic Profiling of Gametogenesis in Triploid Pacific Oysters Crassostrea gigas: Towards an Understanding of Partial Sterility Associated with Triploidy
Source: PLoS One. 2014 Nov 6;9(11):e112094. doi: 10.1371/journal.pone.0112094 (PMC4222980; doi:10.1371/journal.pone.0112094)
Supplement: File S4 — List of genes that were differentially expressed over the course of gonadal development. This file provides the list of genes differentially expressed between diploid and triploid gametogenetic stages (two-way ANOVA on all 2n and 3n StIII, and on male and female individuals (p<0.01, Bonferroni adjusted). spot: Identity of the spot on the microarray; ID: Genbank accession number; Description: description as uploaded from Sigenae (http://www.sigenae.org); gameto: stage of gametogenesis; tissus: tissu specific of the gene; ST0, ST1, ST2 and ST3: diploid gametogenetic stages followed by the sex (F: female and M: male) and the number attributes at each individual; 3N O, 3N 1 and 3N 3: triploid gametogenetic stages followed by the blockade status ( α: alpha and β: beta) and sex (F: female and M: male) and the number attributes at each individual). (XLSX) [file pone.0112094.s004.xlsx]

## Sheet: Feuil3
ID_Ref	Genebank	Description	Cluster	Tissue-enriched expression	High expression
6545	AM854780	(sp:P62155) Calmodulin OS=Xenopus laevis GN=calm1 PE=1 SV=2	1	adductor muscle	Adductor muscle
23842	AM856098	0	1		Adductor muscle
31861	AM856448	0	1		Adductor muscle
30480	AM856996	0	1		Adductor muscle
15389	AM857168	(sp:Q8CDG5) UPF0474 protein C5orf41 homolog OS=Mus musculus PE=2 SV=1	1		Adductor muscle
11323	AM858770	(sp:O01761) Muscle M-line assembly protein unc-89 OS=Caenorhabditis elegans GN=unc-89 PE=1 SV=3	1		Adductor muscle
6900	AM860394	0	1		Adductor muscle
24275	AM860507	0	1	adductor muscle	Adductor muscle
3640	AM866597	0	1		Adductor muscle
14889	BQ427043	(sp:P06857) Pancreatic lipase-related protein 1 OS=Canis familiaris GN=PNLIPRP1 PE=1 SV=2	1		Adductor muscle
16426	CU682418	(sp:P12527) Arachidonate 5-lipoxygenase OS=Rattus norvegicus GN=Alox5 PE=1 SV=3	1		Adductor muscle
21995	CU683287	0	1	adductor muscle	Adductor muscle
2604	CU683354	(sp:P18091) Alpha-actinin, sarcomeric OS=Drosophila melanogaster GN=Actn PE=2 SV=2	1		Adductor muscle
38459	CU683480	0	1		Adductor muscle
20893	CU684224	(sp:Q9I7U4) Titin OS=Drosophila melanogaster GN=sls PE=1 SV=3	1	adductor muscle	Adductor muscle
18226	CU685305	0	1		Adductor muscle
29586	CU685775	(sp:A2ASS6) Titin OS=Mus musculus GN=Ttn PE=1 SV=1	1	adductor muscle	Adductor muscle
42187	CU685868	0	1	adductor muscle	Adductor muscle
16863	CU685952	0	1	adductor muscle	Adductor muscle
35114	CU686448	(sp:P04755) Acetylcholine receptor subunit beta-like 1 OS=Drosophila melanogaster GN=nAcRbeta-64B PE=2 SV=1	1		Adductor muscle
14143	CU987407	0	1		Adductor muscle
37913	CU988647	0	1		Adductor muscle
4085	CU988725	0	1		Adductor muscle
18311	CU994134	0	1		Adductor muscle
25271	CU995318	0	1		Adductor muscle
10901	CU997504	(sp:Q99NA2) Protein atonal homolog 8 OS=Mus musculus GN=Atoh8 PE=2 SV=1	1		Adductor muscle
13473	CU999072	0	1		Adductor muscle
25296	CU999419	0	1	adductor muscle	Adductor muscle
15188	CX068776	0	1	adductor muscle	Adductor muscle
41929	CX068838	0	1	adductor muscle	Adductor muscle
4349	CX068851	0	1		Adductor muscle
20916	DV736776	0	1		Adductor muscle
28128	DV736932	0	1		Adductor muscle
17932	EW778647	0	1		Adductor muscle
12852	FP000163	0	1		Adductor muscle
32790	FP000452	(sp:A2ASS6) Titin OS=Mus musculus GN=Ttn PE=1 SV=1	1	adductor muscle	Adductor muscle
21314	FP001548	0	1		Adductor muscle
3352	FP001809	0	1		Adductor muscle
20618	FP003569	0	1	adductor muscle	Adductor muscle
415	FP004975	0	1		Adductor muscle
22398	FP006697	0	1		Adductor muscle
41640	FP008357	0	1		Adductor muscle
416	FP010740	0	1	adductor muscle	Adductor muscle
227	FP011507	(sp:P97280) Inter-alpha-trypsin inhibitor heavy chain H3 OS=Mesocricetus auratus GN=ITIH3 PE=1 SV=1	1		Adductor muscle
31869	FP011515	0	1		Adductor muscle
28184	AM853925	0	1		Adductor muscle
18036	AM854381	(sp:Q08094) Calponin-2 (Fragment) OS=Sus scrofa GN=CNN2 PE=2 SV=1	1		Adductor muscle
16754	AM856782	(sp:P29172) Microtubule-associated protein tau OS=Bos taurus GN=MAPT PE=1 SV=3	1		Adductor muscle
16989	AM856935	0	1	adductor muscle	Adductor muscle
28868	AM858338	(sp:Q18034) Transcriptional repressor NF-X1 homolog OS=Caenorhabditis elegans GN=tag-182 PE=2 SV=1	1		Adductor muscle
24033	AM859991	(sp:O35929) GTP-binding protein REM 1 OS=Mus musculus GN=Rem1 PE=1 SV=1	1		Adductor muscle
16995	AM860276	(sp:Q91145) Collagen alpha-1(XII) chain (Fragment) OS=Notophthalmus viridescens PE=2 SV=1	1		Adductor muscle
39384	AM866919	0	1		Adductor muscle
5032	CU683161	(sp:A2ASS6) Titin OS=Mus musculus GN=Ttn PE=1 SV=1	1	adductor muscle	Adductor muscle
12900	CU683452	(sp:P24733) Myosin heavy chain, striated muscle OS=Aequipecten irradians PE=1 SV=1	1	adductor muscle	Adductor muscle
18684	CU685473	0	1		Adductor muscle
30686	CU685815	0	1		Adductor muscle
38827	CU686158	(sp:Q9GZ71) Tropomyosin OS=Haliotis diversicolor PE=2 SV=1	1		Adductor muscle
16932	CU686207	(sp:P24733) Myosin heavy chain, striated muscle OS=Aequipecten irradians PE=1 SV=1	1	adductor muscle	Adductor muscle
43989	CU686296	0	1		Adductor muscle
16189	CU686310	0	1		Adductor muscle
37780	CU984173	0	1		Adductor muscle
25674	CU987894	0	1		Adductor muscle
28691	CU989260	0	1		Adductor muscle
22989	CU991221	0	1		Adductor muscle
39698	CU993463	0	1		Adductor muscle
13421	CU999487	0	1		Adductor muscle
34587	CX739578	calponin/transgelin [Schistosoma mansoni]	1		Adductor muscle
21275	EE677430	0	1		Adductor muscle
27086	EE677854	0	1		Adductor muscle
39977	EW777385	0	1		Adductor muscle
31958	EW777989	(sp:P17140) Collagen alpha-2(IV) chain OS=Caenorhabditis elegans GN=let-2 PE=1 SV=2	1		Adductor muscle
8315	EW778597	(sp:P17140) Collagen alpha-2(IV) chain OS=Caenorhabditis elegans GN=let-2 PE=1 SV=2	1		Adductor muscle
18863	EW779411	0	1		Adductor muscle
29609	FP001560	(sp:Q8R151) NFX1-type zinc finger-containing protein 1 OS=Mus musculus GN=Znfx1 PE=2 SV=2	1		Adductor muscle
13157	FP002471	(sp:Q8WZ42) Titin OS=Homo sapiens GN=TTN PE=1 SV=2	1		Adductor muscle
13643	FP002713	0	1		Adductor muscle
8695	FP004076	0	1	adductor muscle	Adductor muscle
10305	FP005411	0	1		Adductor muscle
42679	FP005906	0	1		Adductor muscle
11222	FP006621	0	1		Adductor muscle
41071	FP006873	0	1		Adductor muscle
23107	FP009690	(sp:Q24498) Ryanodine receptor 44F OS=Drosophila melanogaster GN=Rya-r44F PE=1 SV=3	1		Adductor muscle
26227	FP010666	0	1		Adductor muscle
1537	FP011804	0	1		Adductor muscle
38094	AM854363	(sp:P49790) Nuclear pore complex protein Nup153 OS=Homo sapiens GN=NUP153 PE=1 SV=2	1		Adductor muscle
43487	AM855961	(sp:O16011) Protein muscleblind OS=Drosophila melanogaster GN=mbl PE=1 SV=2	1		Adductor muscle
26971	AM856082	0	1		Adductor muscle
16126	AM856481	0	1		Adductor muscle
32011	AM858910	(sp:Q8BIF2) Fox-1 homolog C OS=Mus musculus GN=D11Bwg0517e PE=2 SV=2	1		Adductor muscle
32336	AM862298	0	1		Adductor muscle
21331	AM865577	0	1		Adductor muscle
13275	AM865987	0	1		Adductor muscle
26570	BQ427047	0	1		Adductor muscle
34243	CD526865	0	1		Adductor muscle
24550	CU683126	(sp:Q9JJ54) Heterogeneous nuclear ribonucleoprotein D0 OS=Rattus norvegicus GN=Hnrnpd PE=2 SV=1	1		Adductor muscle
39025	CU683433	0	1		Adductor muscle
41357	CU684059	0	1		Adductor muscle
29879	CU684312	0	1		Adductor muscle
41921	CU685964	0	1		Adductor muscle
31602	CU993580	(sp:P34641) Protein ced-11 OS=Caenorhabditis elegans GN=ced-11 PE=2 SV=1	1		Adductor muscle
18636	CU998619	(sp:Q2PFW9) RNA-binding protein Nova-1 OS=Macaca fascicularis GN=NOVA1 PE=2 SV=1	1		Adductor muscle
20443	CU998715	0	1		Adductor muscle
31038	CU999587	0	1		Adductor muscle
29551	CU999623	0	1		Adductor muscle
12715	EW778003	(sp:P04412) Epidermal growth factor receptor OS=Drosophila melanogaster GN=Egfr PE=1 SV=3	1		Adductor muscle
37485	EW779476	0	1		Adductor muscle
3639	FP000855	0	1		Adductor muscle
16421	FP003938	0	1		Adductor muscle
7448	FP007207	0	1		Adductor muscle
5936	FP008012	0	1		Adductor muscle
25532	FP008589	0	1		Adductor muscle
18308	FP010137	0	1		Adductor muscle
30295	FP010851	(sp:A2APV2) Formin-like protein 2 OS=Mus musculus GN=Fmnl2 PE=2 SV=2	1		Adductor muscle
37642	FP011079	0	1		Adductor muscle
10066	FP011651	0	1		Adductor muscle
14093	FP091050	0	1		Adductor muscle
30556	AJ130967	(sp:P12643) Bone morphogenetic protein 2 OS=Homo sapiens GN=BMP2 PE=1 SV=1	1		AJ130967
32237	AJ565817	0	1		AJ565817
8468	AJ971239	(sp:Q13231) Chitotriosidase-1 OS=Homo sapiens GN=CHIT1 PE=1 SV=1	1		AJ971239
12867	AM853962	0	1		all somatic tissues
13305	AM856467	0	1		all somatic tissues
23287	AM857938	0	1		all somatic tissues
8260	AM858220	hypothetical protein BRAFLDRAFT_69778 [Branchiostoma floridae]	1		all somatic tissues
4082	AM859317	0	1		all somatic tissues
40825	AM860600	0	1		all somatic tissues
21824	AM864797	0	1		all somatic tissues
37958	AM867542	0	1		all somatic tissues
28040	BQ426247	0	1		all somatic tissues
10302	BQ426272	(sp:Q92038) Acyl-CoA desaturase OS=Cyprinus carpio PE=2 SV=2	1		all somatic tissues
24815	BQ426348	(sp:Q90837) Transcriptional regulator Erg OS=Gallus gallus GN=ERG PE=2 SV=1	1		all somatic tissues
29631	BQ426495	0	1		all somatic tissues
36347	BQ426630	(sp:Q8NFW1) Collagen alpha-1(XXII) chain OS=Homo sapiens GN=COL22A1 PE=1 SV=1	1		all somatic tissues
18794	BQ426713	0	1		all somatic tissues
20124	CU682808	0	1		all somatic tissues
32383	CU684151	0	1		all somatic tissues
20049	CU685408	0	1		all somatic tissues
23794	CU686276	(sp:Q9Y115) UNC93-like protein OS=Drosophila melanogaster GN=CG4928 PE=2 SV=1	1		all somatic tissues
26921	CU988469	hypothetical protein BRAFLDRAFT_109857 [Branchiostoma floridae]	1		all somatic tissues
22876	CU988867	0	1		all somatic tissues
43262	CU989574	0	1		all somatic tissues
39771	CU990407	0	1		all somatic tissues
26147	CU990763	0	1		all somatic tissues
14235	CU995399	0	1		all somatic tissues
22541	CU999061	0	1		all somatic tissues
40510	CU999247	0	1		all somatic tissues
26066	CX068932	0	1		all somatic tissues
35077	CX069019	0	1	adductor muscle	all somatic tissues
1621	CX739518	0	1		all somatic tissues
36106	CX739647	0	1		all somatic tissues
10648	DV736431	0	1		all somatic tissues
38792	EE677605	0	1		all somatic tissues
16053	EE677762	(sp:P35951) Low-density lipoprotein receptor OS=Mus musculus GN=Ldlr PE=1 SV=1	1		all somatic tissues
40757	ES789655	0	1		all somatic tissues
15037	EW778047	0	1		all somatic tissues
14941	FP000770	0	1	hemocyte	all somatic tissues
15704	FP001069	0	1		all somatic tissues
10475	FP002214	(sp:Q99836) Myeloid differentiation primary response protein MyD88 OS=Homo sapiens GN=MYD88 PE=1 SV=1	1		all somatic tissues
13104	FP003926	hypothetical protein BRAFLDRAFT_82426 [Branchiostoma floridae]	1		all somatic tissues
34639	FP004026	0	1		all somatic tissues
41424	FP004061	0	1		all somatic tissues
12636	FP005965	(sp:Q9IAV3) Hematopoietically-expressed homeobox protein hhex OS=Danio rerio GN=hhex PE=2 SV=1	1		all somatic tissues
12981	FP006221	0	1		all somatic tissues
25039	FP007042	0	1		all somatic tissues
4626	FP007680	(sp:O75582) Ribosomal protein S6 kinase alpha-5 OS=Homo sapiens GN=RPS6KA5 PE=1 SV=1	1		all somatic tissues
37125	FP008825	0	1	hemocyte	all somatic tissues
39423	FP009224	0	1		all somatic tissues
13799	FP011522	0	1		all somatic tissues
36128	FP011637	hypothetical protein BRAFLDRAFT_82426 [Branchiostoma floridae]	1		all somatic tissues
23687	AM853883	0	1		all somatic tissues
19713	AM854655	0	1		all somatic tissues
23707	AM855246	0	1		all somatic tissues
10580	AM855355	beta-lactamase [Streptosporangium roseum DSM 43021]	1		all somatic tissues
35800	AM856861	0	1		all somatic tissues
38940	AM857270	0	1		all somatic tissues
476	AM857299	(sp:Q801P0) LIM domain transcription factor LMO4-B OS=Xenopus laevis GN=lmo4-B PE=2 SV=1	1		all somatic tissues
11003	AM857878	(sp:O43736) Integral membrane protein 2A OS=Homo sapiens GN=ITM2A PE=1 SV=2	1		all somatic tissues
24901	AM861741	0	1		all somatic tissues
20516	AM863946	0	1		all somatic tissues
43617	AM865056	(sp:Q8N474) Secreted frizzled-related protein 1 OS=Homo sapiens GN=SFRP1 PE=1 SV=1	1		all somatic tissues
7386	AM865407	(sp:Q8N474) Secreted frizzled-related protein 1 OS=Homo sapiens GN=SFRP1 PE=1 SV=1	1		all somatic tissues
1947	BQ426244	0	1		all somatic tissues
10490	BQ426490	0	1		all somatic tissues
35706	BQ426557	0	1		all somatic tissues
38746	CB617351	0	1		all somatic tissues
3302	CU682512	0	1		all somatic tissues
35091	CU683217	0	1		all somatic tissues
1420	CU987275	0	1		all somatic tissues
41231	CU992275	0	1		all somatic tissues
22203	CU992925	0	1		all somatic tissues
31424	CU993043	(sp:P64922) Uncharacterized protein Mb2028c OS=Mycobacterium bovis GN=Mb2028c PE=4 SV=1	1		all somatic tissues
42134	CU994467	0	1		all somatic tissues
27743	CU995932	0	1		all somatic tissues
35060	CU998647	hypothetical protein [Monosiga brevicollis MX1]	1		all somatic tissues
38706	CU998753	0	1		all somatic tissues
25157	EE677412	0	1		all somatic tissues
18916	ES789629	0	1		all somatic tissues
16001	ES789713	(sp:Q90Z00) Basic fibroblast growth factor receptor 1-A OS=Danio rerio GN=fgfr1a PE=1 SV=2	1		all somatic tissues
39598	EW777823	0	1		all somatic tissues
44311	EW779144	0	1		all somatic tissues
35807	EW779302	(sp:Q8CAL5) Glypican-5 OS=Mus musculus GN=Gpc5 PE=2 SV=1	1		all somatic tissues
25545	FP001819	0	1		all somatic tissues
22459	FP002469	0	1		all somatic tissues
8704	FP008713	0	1		all somatic tissues
25327	FP009447	(sp:Q6P1G6) UPF0484 protein FAM167A OS=Mus musculus GN=Fam167a PE=2 SV=1	1		all somatic tissues
38534	FP010707	0	1		all somatic tissues
12853	AM853714	(sp:A6QP66) Ras-related and estrogen-regulated growth inhibitor-like protein OS=Bos taurus GN=RERGL PE=2 SV=1	1		all somatic tissues
2543	AM854135	0	1		all somatic tissues
21978	AM854964	0	1		all somatic tissues
13317	AM855077	0	1		all somatic tissues
20128	AM855169	0	1		all somatic tissues
18665	AM855242	0	1		all somatic tissues
18614	AM855965	0	1		all somatic tissues
22612	AM856299	0	1		all somatic tissues
6346	AM856831	hypothetical protein BRAFLDRAFT_69390 [Branchiostoma floridae]	1		all somatic tissues
36421	AM858919	0	1		all somatic tissues
23052	AM859173	(sp:Q1PRL4) Tripartite motif-containing protein 71 OS=Gallus gallus GN=TRIM71 PE=2 SV=1	1		all somatic tissues
10625	AM859236	0	1		all somatic tissues
10628	AM860661	0	1		all somatic tissues
28441	AM861051	B-box zinc finger family protein [Brugia malayi]	1		all somatic tissues
13944	AM861070	0	1		all somatic tissues
11327	AM861625	0	1		all somatic tissues
25998	AM862081	0	1		all somatic tissues
24519	AM862546	0	1		all somatic tissues
28436	AM863048	0	1		all somatic tissues
11993	AM863779	0	1		all somatic tissues
13877	AM866185	0	1		all somatic tissues
36008	AM866731	0	1		all somatic tissues
6395	AM867786	hypothetical protein BRAFLDRAFT_69764 [Branchiostoma floridae]	1		all somatic tissues
19066	AM868987	(sp:Q5F2F2) Abhydrolase domain-containing protein 15 OS=Mus musculus GN=Abhd15 PE=2 SV=1	1		all somatic tissues
38823	AM869153	0	1		all somatic tissues
21878	AM869224	(sp:Q8NFC6) Biorientation of chromosomes in cell division protein 1-like OS=Homo sapiens GN=BOD1L PE=1 SV=2	1		all somatic tissues
21493	BM986724	0	1		all somatic tissues
36573	BQ426786	0	1		all somatic tissues
10738	CU683219	hypothetical protein BRAFLDRAFT_69764 [Branchiostoma floridae]	1		all somatic tissues
13649	CU684277	0	1		all somatic tissues
26876	CU684445	(sp:Q9U943) Apolipophorins OS=Locusta migratoria PE=1 SV=2	1	digestive gland	all somatic tissues
35357	CU684487	0	1		all somatic tissues
11514	CU684655	0	1		all somatic tissues
5307	CU684960	0	1		all somatic tissues
13379	CU991806	0	1		all somatic tissues
28377	CU997579	0	1		all somatic tissues
39098	CU998686	0	1		all somatic tissues
5449	CU998779	0	1		all somatic tissues
18155	CU999015	0	1		all somatic tissues
26612	CU999811	0	1		all somatic tissues
16704	CU999863	0	1		all somatic tissues
10041	CX069008	0	1	gills	all somatic tissues
38560	EE677631	0	1		all somatic tissues
4464	ES789495	0	1		all somatic tissues
38278	EW777772	0	1		all somatic tissues
14930	EW779136	0	1		all somatic tissues
33498	FP000846	0	1		all somatic tissues
35404	FP001479	0	1		all somatic tissues
6064	FP001902	0	1		all somatic tissues
21799	FP001999	(sp:Q95ZJ1) Polypeptide N-acetylgalactosaminyltransferase 5 OS=Caenorhabditis elegans GN=gly-5 PE=1 SV=2	1		all somatic tissues
43297	FP003627	0	1		all somatic tissues
38270	FP004027	0	1	digestive gland	all somatic tissues
28486	FP004236	0	1		all somatic tissues
13153	FP006104	0	1		all somatic tissues
18518	FP006133	0	1		all somatic tissues
44248	FP006601	0	1		all somatic tissues
33507	FP006604	0	1		all somatic tissues
25999	FP006842	0	1		all somatic tissues
36039	FP007449	0	1		all somatic tissues
42265	FP007452	0	1		all somatic tissues
30634	FP007899	0	1		all somatic tissues
14508	FP008198	0	1		all somatic tissues
29335	FP008361	0	1		all somatic tissues
6446	FP008634	(sp:Q6PFY8) Tripartite motif-containing protein 45 OS=Mus musculus GN=Trim45 PE=2 SV=1	1		all somatic tissues
18754	FP008900	0	1		all somatic tissues
31753	FP009204	0	1		all somatic tissues
34006	FP010850	(sp:Q9ESN6) Tripartite motif-containing protein 2 OS=Mus musculus GN=Trim2 PE=1 SV=1	1		all somatic tissues
1296	FP011335	0	1		all somatic tissues
26528	FP011391	0	1		all somatic tissues
23981	FP012099	0	1		all somatic tissues
13615	AM856702	0	1		Mantle
6060	AM859014	(sp:Q5B4R3) Peptidyl-prolyl cis-trans isomerase B OS=Emericella nidulans GN=cpr2 PE=3 SV=1	1	mantle	Mantle
14756	AM860950	(sp:Q28658) Small proline-rich protein 3 OS=Oryctolagus cuniculus GN=SPRR3 PE=2 SV=1	1		Mantle
20651	AM865427	(sp:Q28658) Small proline-rich protein 3 OS=Oryctolagus cuniculus GN=SPRR3 PE=2 SV=1	1		Mantle
14066	AM866500	0	1	mantle	Mantle
11447	AM866911	0	1	mantle	Mantle
9432	AM868615	Xenopus laevis hypothetical protein LOC100158353 (LOC100158353), mRNA	1		Mantle
37536	AM869022	(sp:Q9UBC9) Small proline-rich protein 3 OS=Homo sapiens GN=SPRR3 PE=1 SV=2	1		Mantle
38151	CU683195	0	1	mantle	Mantle
12999	CU683340	0	1	mantle	Mantle
22853	CU683670	0	1		Mantle
150	CU684087	0	1	mantle	Mantle
4334	CU684113	(sp:P22488) Non-neuronal cytoplasmic intermediate filament protein OS=Helix aspersa PE=3 SV=2	1		Mantle
15968	CU684372	0	1	mantle	Mantle
12453	CU684396	0	1	mantle	Mantle
8340	CU988853	(sp:Q6YHK3) CD109 antigen OS=Homo sapiens GN=CD109 PE=1 SV=2	1		Mantle
3373	CU990177	(sp:Q8IZJ3) C3 and PZP-like alpha-2-macroglobulin domain-containing protein 8 OS=Homo sapiens GN=CPAMD8 PE=1 SV=2	1	mantle	Mantle
32109	CU996012	0	1		Mantle
18109	CU996182	0	1		Mantle
36432	CX069299	(sp:O78310) Superoxide dismutase [Cu-Zn], chloroplastic OS=Arabidopsis thaliana GN=SODCP PE=1 SV=2	1		Mantle
20930	EE677415	0	1	mantle	Mantle
13901	EE677530	0	1		Mantle
10841	ES789117	(sp:Q7A185) Protein fmtA OS=Staphylococcus aureus (strain MW2) GN=fmtA PE=3 SV=1	1	mantle	Mantle
28695	ES789714	0	1	mantle	Mantle
24037	FP008354	0	1		Mantle
3457	FP091046	(sp:Q8JGT9) Tigrin OS=Rhabdophis tigrinus tigrinus PE=1 SV=1	1		Mantle
6051	AM853682	0	1		hemocytes
25826	AM853964	0	1		hemocytes
13870	AM854120	0	1		hemocytes
4592	AM854564	0	1		hemocytes
29241	AM854953	0	1	hemocyte	hemocytes
42263	AM855454	(sp:P25931) Neuropeptide Y receptor OS=Drosophila melanogaster GN=NepYr PE=2 SV=2	1	hemocyte	hemocytes
34110	AM855614	0	1		hemocytes
44611	AM855874	(sp:P70085) Steroid 17-alpha-hydroxylase/17,20 lyase OS=Oryzias latipes GN=cyp17a1 PE=2 SV=1	1		hemocytes
40863	AM856030	0	1		hemocytes
43288	AM856062	0	1		hemocytes
24606	AM856178	(sp:Q05974) Ras-related protein Rab-1A OS=Lymnaea stagnalis GN=RAB1A PE=2 SV=1	1		hemocytes
26022	AM856291	(sp:Q9BE45) NF-kappa-B inhibitor zeta OS=Bos taurus GN=NFKBIZ PE=2 SV=2	1		hemocytes
14982	AM856687	(sp:Q9VUL9) Glycoprotein 3-alpha-L-fucosyltransferase A OS=Drosophila melanogaster GN=FucTA PE=1 SV=2	1		hemocytes
25069	AM857249	(sp:Q6TFL4) Kelch-like protein 24 OS=Homo sapiens GN=KLHL24 PE=2 SV=1	1		hemocytes
29037	AM857271	0	1		hemocytes
13013	AM857496	hypothetical protein BRAFLDRAFT_93039 [Branchiostoma floridae]	1		hemocytes
36004	AM858772	hypothetical protein [Schistosoma mansoni]	1		hemocytes
36625	AM859996	hypothetical protein AaeL_AAEL009219 [Aedes aegypti]	1		hemocytes
17312	AM860643	0	1		hemocytes
32459	AM861171	(sp:Q58DL5) Breast cancer anti-estrogen resistance protein 3 OS=Bos taurus GN=BCAR3 PE=2 SV=2	1		hemocytes
4254	AM864574	0	1		hemocytes
38251	AM864624	(sp:Q6GYQ0) Ral GTPase-activating protein alpha subunit 1 OS=Homo sapiens GN=RALGAPA1 PE=1 SV=1	1		hemocytes
19498	AM864768	0	1		hemocytes
10117	AM867603	0	1		hemocytes
38918	AM867704	0	1		hemocytes
40872	AM869538	(sp:P61460) DEP domain-containing protein 5 OS=Mus musculus GN=Depdc5 PE=2 SV=1	1		hemocytes
8305	BM986703	0	1		hemocytes
31849	BQ426283	0	1		hemocytes
14244	BQ426335	(sp:P21941) Cartilage matrix protein OS=Homo sapiens GN=MATN1 PE=1 SV=1	1		hemocytes
6129	BQ426392	0	1		hemocytes
30132	BQ426397	(sp:P57074) Transcription factor SOX-8 OS=Gallus gallus GN=SOX8 PE=2 SV=1	1		hemocytes
40130	BQ426509	0	1		hemocytes
40268	BQ426535	0	1		hemocytes
29753	BQ426556	(sp:Q5XFX0) Transgelin-2 OS=Rattus norvegicus GN=Tagln2 PE=1 SV=1	1		hemocytes
16485	BQ426657	(sp:O88783) Coagulation factor V OS=Mus musculus GN=F5 PE=1 SV=1	1	hemocyte	hemocytes
13012	BQ426690	0	1		hemocytes
23466	BQ426746	0	1		hemocytes
28100	BQ426811	0	1		hemocytes
26538	BQ426874	0	1		hemocytes
13640	BQ427065	0	1		hemocytes
3672	BQ427273	0	1		hemocytes
44322	BQ427277	(sp:Q2WED0) C3a anaphylatoxin chemotactic receptor OS=Oncorhynchus mykiss GN=c3ar1 PE=2 SV=1	1		hemocytes
30114	BQ427298	0	1		hemocytes
26890	CU684580	0	1		hemocytes
43140	CU684769	0	1		hemocytes
37541	CU685053	(sp:Q63340) Dual specificity protein phosphatase 7 (Fragment) OS=Rattus norvegicus GN=Dusp7 PE=2 SV=1	1		hemocytes
8823	CU685729	0	1		hemocytes
23732	CU993973	0	1		hemocytes
15165	CU996492	(sp:P04040) Catalase OS=Homo sapiens GN=CAT PE=1 SV=3	1		hemocytes
37774	CU997749	(sp:O15943) Neural-cadherin OS=Drosophila melanogaster GN=CadN PE=1 SV=2	1		hemocytes
36035	CU999155	(sp:P50131) Prostaglandin E2 receptor EP3 subtype OS=Sus scrofa GN=PTGER3 PE=2 SV=1	1		hemocytes
18688	CU999638	0	1		hemocytes
5669	CU999643	0	1		hemocytes
44036	CU999683	0	1		hemocytes
23129	DW713853	(sp:O08584) Krueppel-like factor 6 OS=Mus musculus GN=Klf6 PE=2 SV=3	1		hemocytes
20681	DW714012	0	1		hemocytes
24914	ES789805	0	1		hemocytes
11696	EW777725	0	1		hemocytes
44236	EW779317	(sp:P98150) Nuclear factor NF-kappa-B p100 subunit OS=Gallus gallus GN=NFKB2 PE=1 SV=1	1		hemocytes
15531	FP000032	0	1	hemocyte	hemocytes
27877	FP000111	(sp:P24470) Cytochrome P450 2C23 OS=Rattus norvegicus GN=Cyp2c23 PE=2 SV=2	1		hemocytes
7531	FP000167	(sp:O17320) Actin OS=Crassostrea gigas PE=2 SV=1	1	hemocyte	hemocytes
26130	FP000204	0	1	hemocyte	hemocytes
724	FP000335	0	1		hemocytes
42321	FP000914	0	1	hemocyte	hemocytes
9935	FP001683	0	1		hemocytes
10933	FP001808	0	1		hemocytes
20237	FP003034	0	1		hemocytes
12430	FP003517	(sp:O93297) Cytochrome P450 2K4 OS=Oncorhynchus mykiss GN=cyp2k4 PE=2 SV=1	1		hemocytes
17066	FP004647	0	1		hemocytes
10451	FP005293	0	1		hemocytes
5747	FP005503	(sp:Q61805) Lipopolysaccharide-binding protein OS=Mus musculus GN=Lbp PE=2 SV=1	1		hemocytes
3675	FP005639	0	1		hemocytes
11419	FP005885	0	1		hemocytes
29480	FP007063	0	1		hemocytes
22340	FP008153	0	1		hemocytes
19730	FP008184	0	1		hemocytes
14503	FP009047	0	1		hemocytes
7567	FP009115	0	1		hemocytes
41604	FP009375	(sp:Q24547) Syntaxin-1A OS=Drosophila melanogaster GN=Syx1A PE=1 SV=1	1		hemocytes
43470	FP009760	0	1		hemocytes
20345	FP010293	0	1		hemocytes
651	FP010602	0	1		hemocytes
40070	FP011946	0	1		hemocytes
22128	FP012072	0	1		hemocytes
17000	FP012188	0	1		hemocytes
36047	AM855460	0	1		Labial palps and gills
37517	AM853979	(sp:P50132) G-protein coupled receptor 4 OS=Sus scrofa GN=GPR4 PE=3 SV=1	1		Visceral ganglion
16041	AM854447	(sp:Q9NL82) Orcokinin peptides type B OS=Procambarus clarkii PE=1 SV=1	1	visceral ganglion	Visceral ganglion
4293	AM855052	(sp:O76840) Papilin OS=Caenorhabditis elegans GN=mig-6 PE=1 SV=1	1		Visceral ganglion
27698	AM855135	0	1		Visceral ganglion
40194	AM855381	(sp:Q66J36) Nuclear factor interleukin-3-regulated protein OS=Xenopus laevis GN=nfil3 PE=2 SV=1	1		Visceral ganglion
7652	AM855862	(sp:Q2V2K5) Gonadotropin-releasing hormone receptor OS=Octopus vulgaris GN=GNRHR PE=2 SV=1	1		Visceral ganglion
16766	AM856001	0	1		Visceral ganglion
2319	AM856415	0	1		Visceral ganglion
23157	AM857191	(sp:Q99JW4) LIM and senescent cell antigen-like-containing domain protein 1 OS=Mus musculus GN=Lims1 PE=1 SV=3	1		Visceral ganglion
37126	AM857490	0	1		Visceral ganglion
15307	AM857675	0	1		Visceral ganglion
4735	AM859336	0	1		Visceral ganglion
26101	AM860315	0	1		Visceral ganglion
23980	AM860350	0	1		Visceral ganglion
39628	AM860666	(sp:Q6PBD4) Transcription factor HES-4 OS=Xenopus tropicalis GN=hes4 PE=2 SV=1	1		Visceral ganglion
4647	AM861607	0	1		Visceral ganglion
15501	AM865375	0	1		Visceral ganglion
18712	AM869382	(sp:Q9ESN6) Tripartite motif-containing protein 2 OS=Mus musculus GN=Trim2 PE=1 SV=1	1		Visceral ganglion
40199	AM869533	(sp:Q6P1E1) Zinc finger MIZ domain-containing protein 1 OS=Mus musculus GN=Zmiz1 PE=1 SV=1	1		Visceral ganglion
4855	BM986716	0	1		Visceral ganglion
29180	BQ426352	(sp:A7Y2W8) Sodium- and chloride-dependent glycine transporter 1 OS=Xenopus laevis GN=slc6a9 PE=2 SV=1	1		Visceral ganglion
12590	BQ426382	0	1		Visceral ganglion
26469	BQ426989	Plasmodium berghei strain ANKA hypothetical protein (PB103351.00.0) partial mRNA	1		Visceral ganglion
1710	CU683172	0	1		Visceral ganglion
12336	CU684723	GH17856 [Drosophila grimshawi]	1		Visceral ganglion
26371	CU986574	0	1		Visceral ganglion
26178	CU987921	0	1		Visceral ganglion
29110	CU989352	0	1		Visceral ganglion
18300	CU989944	0	1	visceral ganglion	Visceral ganglion
6636	CU990898	0	1		Visceral ganglion
35155	CU992116	0	1		Visceral ganglion
37215	CU993930	hypothetical protein SS1G_08041 [Sclerotinia sclerotiorum 1980]	1		Visceral ganglion
21361	CU996040	0	1		Visceral ganglion
43630	CU996337	0	1		Visceral ganglion
40341	CU996531	(sp:A3LYI0) Stress response protein NST1 OS=Pichia stipitis GN=NST1 PE=3 SV=2	1	visceral ganglion	Visceral ganglion
31632	CU997395	0	1		Visceral ganglion
26242	CX069037	0	1		Visceral ganglion
42744	EE677808	(sp:Q9VJS8) Zinc finger protein Elbow OS=Drosophila melanogaster GN=elB PE=1 SV=3	1		Visceral ganglion
15986	ES789553	0	1		Visceral ganglion
3326	EW779045	0	1		Visceral ganglion
32622	FP000851	0	1		Visceral ganglion
21712	FP002416	0	1		Visceral ganglion
18973	FP006599	0	1		Visceral ganglion
23168	FP010229	0	1		Visceral ganglion
30664	FP010452	hypothetical protein BRAFLDRAFT_88507 [Branchiostoma floridae]	1		Visceral ganglion
31286	FP091069	(sp:P20905) 5-hydroxytryptamine receptor 1 OS=Drosophila melanogaster GN=5-HT7 PE=2 SV=1	1		Visceral ganglion
43120	FP000083	0	1		Visceral ganglion
35431	AM858741	0	1		Visceral ganglion
7071	AM869380	(sp:Q05793) Basement membrane-specific heparan sulfate proteoglycan core protein OS=Mus musculus GN=Hspg2 PE=1 SV=1	1		Visceral ganglion
23535	AM856936	0	1		Visceral ganglion
2687	CU999082	0	1		Visceral ganglion
27662	BQ426936	0	1		Visceral ganglion
36553	CX068930	0	1		Visceral ganglion
37150	ES789407	0	1		Visceral ganglion
15611	FP003514	0	1		Visceral ganglion
286	BQ427044	(sp:P34714) SPARC OS=Caenorhabditis elegans GN=ost-1 PE=1 SV=1	1		Visceral ganglion
10152	FP009045	0	1		Visceral ganglion
32969	AM868303	0	1		Visceral ganglion
9678	ES789928	(sp:P13543) Myosin regulatory light chain, striated adductor muscle OS=Aequipecten irradians PE=1 SV=3	1		Visceral ganglion
17334	AM853579	(sp:Q1ECW2) Neuronal PAS domain-containing protein 4 OS=Danio rerio GN=npas4 PE=2 SV=1	1		Visceral ganglion
26470	AM860166	0	1		Visceral ganglion
11471	AM863726	0	1		Visceral ganglion
43707	CU682876	0	1		Visceral ganglion
6663	AM862751	0	1		Visceral ganglion
20065	AM867888	0	1		Visceral ganglion
42994	CU999851	0	1		Visceral ganglion
17530	CU997352	0	1		Visceral ganglion
11345	FP007260	(sp:Q812A2) SLIT-ROBO Rho GTPase-activating protein 3 OS=Mus musculus GN=Srgap3 PE=1 SV=1	1		Visceral ganglion
1155	DV736722	0	1		Visceral ganglion
19761	AM861267	0	1		Visceral ganglion
11059	FP002429	B-box zinc finger family protein [Trichomonas vaginalis G3]	1		Visceral ganglion
14758	AB289857	(sp:P97481) Endothelial PAS domain-containing protein 1 OS=Mus musculus GN=Epas1 PE=1 SV=2	1		Visceral ganglion
36879	CU994378	0	1		Visceral ganglion
8999	FP005373	0	1		Visceral ganglion
3170	CU685937	0	1		Visceral ganglion
20931	EW779185	(sp:P20397) Nucleolin OS=Xenopus laevis GN=ncl PE=2 SV=3	1		Visceral ganglion
308	CU990495	0	1		#N/A
542	CU683682	0	1		#N/A
1237	FP000781	0	1		#N/A
3259	FP010274	0	1		#N/A
6715	EE677626	0	1		#N/A
7381	CU684679	(sp:P00544) Tyrosine-protein kinase transforming protein Fgr OS=Feline sarcoma virus (strain Gardner-Rasheed) GN=V-FGR PE=3 SV=1	1		#N/A
9129	FP009367	0	1		#N/A
9693	CU994390	0	1	visceral ganglion	#N/A
10153	CU992243	(sp:Q38871) Calcium-dependent protein kinase 5 OS=Arabidopsis thaliana GN=CPK5 PE=1 SV=1	1		#N/A
11156	FP005881	0	1		#N/A
11322	CU683266	(sp:Q9H6T0) Epithelial splicing regulatory protein 2 OS=Homo sapiens GN=ESRP2 PE=1 SV=1	1		#N/A
11412	EW779441	0	1		#N/A
11512	CU999600	0	1		#N/A
11684	AM862532	0	1	mantle	#N/A
14815	FP006206	0	1		#N/A
14925	AM860424	(sp:A2ASS6) Titin OS=Mus musculus GN=Ttn PE=1 SV=1	1	adductor muscle	#N/A
15654	CU990442	(sp:P04630) Calmodulin-like protein OS=Caenorhabditis elegans GN=cal-1 PE=2 SV=1	1		#N/A
17651	EW778631	0	1		#N/A
19255	AM857895	0	1		#N/A
19970	FP001918	(sp:O73925) Potassium voltage-gated channel subfamily KQT member 1 OS=Squalus acanthias GN=KCNQ1 PE=2 SV=1	1		#N/A
20072	EE677826	transmembrane domains-containing protein [Ixodes scapularis]	1		#N/A
20264	BQ427143	0	1		#N/A
21024	FP010395	0	1		#N/A
21930	AM237792	0	1		#N/A
22140	EW778073	0	1		#N/A
23032	FP003429	0	1		#N/A
23677	CU684692	0	1		#N/A
26504	CU998071	0	1		#N/A
26678	FP012102	(sp:P34015) Soluble TNF receptor II OS=Variola virus GN=CRMB PE=3 SV=1	1		#N/A
26994	FP002983	0	1		#N/A
27695	CU984124	0	1		#N/A
27908	CK172392	0	1		#N/A
29123	CU682550	0	1		#N/A
33008	CU992875	(sp:Q92743) Serine protease HTRA1 OS=Homo sapiens GN=HTRA1 PE=1 SV=1	1		#N/A
35693	AM856426	(sp:Q5SPF7) Protein unc-93 homolog A OS=Danio rerio GN=unc93a PE=3 SV=1	1		#N/A
36034	EW778918	0	1		#N/A
36558	CU988248	0	1		#N/A
37114	FP007371	0	1		#N/A
37143	AM856815	0	1		#N/A
37182	CU989322	0	1		#N/A
38671	FP006096	0	1		#N/A
40537	AM863180	0	1		#N/A
42444	FP004859	0	1	mantle	#N/A
43015	EE677890	0	1		#N/A
43135	AM855494	0	1	visceral ganglion	#N/A
43876	EE677593	0	1		#N/A
4504	FP006477	0	2		Adductor muscle
702	CU685531	(sp:Q60755) Calcitonin receptor OS=Mus musculus GN=Calcr PE=2 SV=1	2		all somatic tissues
1375	AM864773	0	2		Visceral ganglion
188	AM854310	0	2		#N/A
193	EE677469	0	2		#N/A
327	AM863991	0	2		#N/A
575	AM864180	0	2		#N/A
860	DV736483	0	2		#N/A
904	AM860341	0	2		#N/A
1327	CU994191	(sp:O88576) Sodium-dependent neutral amino acid transporter B(0)AT3 OS=Mus musculus GN=Slc6a18 PE=2 SV=1	2		#N/A
1367	DV736865	0	2		#N/A
1430	DV736739	0	2		#N/A
1493	AM859084	0	2		#N/A
1886	CU684658	0	2		#N/A
1921	CU988374	0	2		#N/A
2783	AM866108	0	2		#N/A
2814	CU684507	0	2		#N/A
2864	ES789819	0	2		#N/A
3035	CU988540	0	2		#N/A
3235	AM857969	0	2		#N/A
3656	FP006365	0	2		#N/A
3972	EE677865	0	2		#N/A
4063	CU993516	0	2		#N/A
4231	FP007253	0	2		#N/A
4290	CU683290	0	2		#N/A
4317	CU987231	0	2		#N/A
4818	CU995345	0	2		#N/A
4854	FP008026	(sp:Q8TBZ3) WD repeat-containing protein 20 OS=Homo sapiens GN=WDR20 PE=1 SV=2	2	female gonad	#N/A
5361	CU991562	hypothetical protein BRAFLDRAFT_66994 [Branchiostoma floridae]	2		#N/A
5399	AM856027	(sp:Q6IE24) Inactive ubiquitin carboxyl-terminal hydrolase 54 OS=Rattus norvegicus GN=Usp54 PE=2 SV=2	2		#N/A
5509	AM865872	0	2	female gonad	#N/A
5621	AM861714	0	2	female gonad	#N/A
5675	AM861576	0	2		#N/A
6134	AM866112	0	2		#N/A
6467	ES789601	(sp:P31661) Sodium- and chloride-dependent creatine transporter 1 OS=Oryctolagus cuniculus GN=SLC6A8 PE=2 SV=1	2	visceral ganglion	#N/A
6507	EX956437	(sp:Q62901) Arginine-glutamic acid dipeptide repeats protein OS=Rattus norvegicus GN=Rere PE=2 SV=2	2	female gonad	#N/A
6712	CU683250	0	2		#N/A
7088	AM868218	0	2		#N/A
7194	DV736530	0	2		#N/A
7316	AM861751	0	2		#N/A
7393	EW779003	(sp:O35177) Enhancer of filamentation 1 OS=Mus musculus GN=Nedd9 PE=1 SV=2	2		#N/A
7603	AM859477	0	2		#N/A
7850	CU986933	(sp:O02670) G protein-activated inward rectifier potassium channel 4 OS=Sus scrofa GN=KCNJ5 PE=2 SV=1	2		#N/A
7931	AM861660	PREDICTED: similar to GH24606 [Ciona intestinalis]	2		#N/A
8664	AM860216	0	2		#N/A
8696	AM860787	0	2	female gonad	#N/A
8793	ES789831	(sp:Q6DHB5) Lipoma HMGIC fusion partner-like 3 protein OS=Danio rerio GN=lhfpl3 PE=2 SV=1	2		#N/A
9103	AM868501	(sp:P20801) Troponin C, skeletal muscle OS=Mus musculus GN=Tnnc2 PE=1 SV=2	2		#N/A
9229	AM859164	0	2		#N/A
9869	AM857931	0	2		#N/A
10055	AM858004	0	2		#N/A
10096	AM868810	(sp:Q8TDM6) Disks large homolog 5 OS=Homo sapiens GN=DLG5 PE=1 SV=4	2		#N/A
10232	CU995837	(sp:Q14315) Filamin-C OS=Homo sapiens GN=FLNC PE=1 SV=3	2		#N/A
10268	FP000141	(sp:Q62901) Arginine-glutamic acid dipeptide repeats protein OS=Rattus norvegicus GN=Rere PE=2 SV=2	2	female gonad	#N/A
10385	AM864464	(sp:Q8AWC7) Alpha-(1,3)-fucosyltransferase 11 OS=Gallus gallus GN=FUT11 PE=2 SV=1	2		#N/A
10443	FP004695	0	2		#N/A
10798	AM859368	0	2		#N/A
10944	AM860993	(sp:Q7LFX5) Carbohydrate sulfotransferase 15 OS=Homo sapiens GN=CHST15 PE=1 SV=1	2		#N/A
11253	CU993226	0	2		#N/A
11532	AM864077	0	2		#N/A
12238	AM856273	0	2		#N/A
12686	FP011634	(sp:Q8BTM8) Filamin-A OS=Mus musculus GN=Flna PE=1 SV=4	2		#N/A
12907	AM858052	(sp:Q5R9S6) Tetraspanin-8 OS=Pongo abelii GN=TSPAN8 PE=2 SV=1	2		#N/A
13432	AM859142	(sp:Q9CUS9) Signal peptide peptidase-like 3 OS=Mus musculus GN=Sppl3 PE=2 SV=2	2	female gonad	#N/A
14297	CU994132	0	2		#N/A
14620	AM859201	0	2		#N/A
14640	CU987207	0	2		#N/A
14690	CU997135	0	2		#N/A
14907	AM859013	0	2	female gonad	#N/A
14971	AM864060	0	2		#N/A
15257	AM854218	0	2		#N/A
15368	EW779053	(sp:Q80TB7) Zinc finger SWIM domain-containing protein 6 (Fragment) OS=Mus musculus GN=Zswim6 PE=2 SV=2	2		#N/A
15788	FP002612	(sp:A2AJN7) Sodium bicarbonate transporter-like protein 11 OS=Mus musculus GN=Slc4a11 PE=2 SV=1	2	female gonad	#N/A
16112	AM856674	0	2		#N/A
16449	AM855197	(sp:Q28181) Cyclic nucleotide-gated cation channel beta-1 OS=Bos taurus GN=CNGB1 PE=1 SV=1	2		#N/A
16536	AM867309	0	2		#N/A
16968	AM860923	0	2		#N/A
17424	AM863929	(sp:Q9CUS9) Signal peptide peptidase-like 3 OS=Mus musculus GN=Sppl3 PE=2 SV=2	2		#N/A
17553	AM856679	0	2		#N/A
18055	AM863040	0	2		#N/A
18496	AM853616	0	2		#N/A
18739	DV736298	(sp:Q9PU85) Serine/threonine-protein kinase Pim-3 OS=Coturnix coturnix japonica GN=PIM3 PE=2 SV=1	2		#N/A
19352	AM862134	0	2		#N/A
19828	AM862743	0	2	female gonad	#N/A
19916	AM859639	0	2		#N/A
20746	CU989582	0	2		#N/A
20926	CU991507	0	2		#N/A
21000	AM866616	0	2		#N/A
21053	AM861766	0	2		#N/A
21239	DW713987	0	2		#N/A
21593	AM853848	0	2		#N/A
21974	CU990154	0	2		#N/A
22089	CX068871	(sp:Q9V8R9) Protein 4.1 homolog OS=Drosophila melanogaster GN=cora PE=1 SV=1	2		#N/A
22246	CU992097	0	2		#N/A
23465	CU685275	0	2	female gonad	#N/A
23658	CU984228	0	2		#N/A
24223	BQ427204	0	2		#N/A
24302	AM855890	0	2		#N/A
24307	CU995679	0	2		#N/A
24528	AM860181	0	2		#N/A
24662	CU986561	0	2		#N/A
24694	EW777531	0	2		#N/A
24899	AM858526	0	2		#N/A
24932	AM853888	0	2	female gonad	#N/A
25266	CU995221	0	2		#N/A
25433	AM863366	0	2		#N/A
25471	AM857418	0	2	female gonad	#N/A
25828	AM861177	0	2		#N/A
25850	AM859457	0	2	female gonad	#N/A
26230	FP002666	0	2		#N/A
26322	CU987976	0	2		#N/A
26811	AM864980	0	2		#N/A
27130	AM868678	0	2		#N/A
27529	BQ426712	0	2	female gonad	#N/A
27610	CU685377	0	2		#N/A
27703	AM861388	0	2		#N/A
27808	AM869424	0	2		#N/A
27850	AM868912	0	2		#N/A
28491	AM858949	(sp:Q9NZR2) Low-density lipoprotein receptor-related protein 1B OS=Homo sapiens GN=LRP1B PE=1 SV=2	2		#N/A
28582	CU984440	0	2	female gonad	#N/A
28590	AM854775	(sp:O08997) Copper transport protein ATOX1 OS=Mus musculus GN=Atox1 PE=2 SV=1	2		#N/A
28606	CU984485	0	2		#N/A
28620	AM854246	(sp:P33450) Cadherin-related tumor suppressor OS=Drosophila melanogaster GN=ft PE=1 SV=3	2		#N/A
28764	FP008862	(sp:Q8VEB1) G protein-coupled receptor kinase 5 OS=Mus musculus GN=Grk5 PE=1 SV=2	2		#N/A
28977	AM861178	(sp:Q6DC77) Membrane progestin receptor gamma-B OS=Danio rerio GN=paqr5b PE=2 SV=1	2		#N/A
29371	CU989254	0	2	female gonad	#N/A
29541	AM857414	0	2		#N/A
29570	FP007730	0	2		#N/A
29603	AM862126	0	2	female gonad	#N/A
29638	CU997456	0	2		#N/A
29745	AM863688	0	2		#N/A
29789	AM867405	0	2	female gonad	#N/A
29880	CU685916	0	2		#N/A
30221	AM858058	0	2		#N/A
30499	AM864064	0	2		#N/A
30559	CU995224	0	2		#N/A
30774	EW778397	(sp:P35224) Catenin beta OS=Urechis caupo PE=2 SV=1	2	female gonad	#N/A
30791	EF687775	(sp:Q9PWF7) Catalase OS=Rana rugosa GN=cat PE=2 SV=3	2		#N/A
30818	AM863802	0	2		#N/A
30819	AM854075	0	2		#N/A
31047	CU989766	0	2		#N/A
31236	AM864470	(sp:Q6ZVD7) Storkhead-box protein 1 OS=Homo sapiens GN=STOX1 PE=1 SV=2	2	female gonad	#N/A
31441	CU992574	0	2		#N/A
31465	FP004088	0	2		#N/A
32326	CU991449	0	2	female gonad	#N/A
32368	AM858033	0	2		#N/A
32388	AM869532	0	2		#N/A
32445	AM867303	0	2		#N/A
32647	AM866216	0	2		#N/A
32716	CU986652	0	2		#N/A
32970	EW777683	(sp:Q00944) Focal adhesion kinase 1 OS=Gallus gallus GN=PTK2 PE=1 SV=2	2		#N/A
33278	AM858171	0	2		#N/A
33938	AM868565	(sp:P20801) Troponin C, skeletal muscle OS=Mus musculus GN=Tnnc2 PE=1 SV=2	2		#N/A
34075	AJ565602	(sp:Q9Y5Z4) Heme-binding protein 2 OS=Homo sapiens GN=HEBP2 PE=1 SV=1	2		#N/A
34329	AM864743	0	2		#N/A
34356	AM855190	(sp:Q6PWT7) Copper chaperone for superoxide dismutase OS=Sus scrofa GN=CCS PE=2 SV=1	2		#N/A
34411	AM861120	0	2		#N/A
34694	FP001896	0	2		#N/A
34825	CU988703	0	2		#N/A
34868	CB617417	0	2		#N/A
35719	AM858883	(sp:Q8LAD0) Pyridoxal biosynthesis protein PDX2 OS=Arabidopsis thaliana GN=PDX2 PE=1 SV=1	2		#N/A
35747	AM865978	0	2	female gonad	#N/A
35788	AM867576	PREDICTED: similar to CG16854-PA [Apis mellifera]	2		#N/A
36483	CU683094	0	2		#N/A
36949	AM855576	(sp:Q9XZV3) Guanine nucleotide-binding protein G(o) subunit alpha OS=Geodia cydonium PE=2 SV=3	2		#N/A
36956	AM856075	PREDICTED: similar to ENSANGP00000007666 [Nasonia vitripennis]	2		#N/A
37007	AM857000	(sp:Q1LYM3) Protein spire homolog 1 OS=Danio rerio GN=spire1 PE=2 SV=1	2		#N/A
37015	AM866934	(sp:Q4I1B1) Vacuolar protein 8 OS=Gibberella zeae GN=VAC8 PE=3 SV=3	2	female gonad	#N/A
37098	AM869309	(sp:Q6YHK3) CD109 antigen OS=Homo sapiens GN=CD109 PE=1 SV=2	2		#N/A
37317	CU683023	0	2		#N/A
37647	CU998657	0	2		#N/A
37659	AM861931	0	2	female gonad	#N/A
37679	AM857575	0	2		#N/A
37746	CU683708	(sp:Q04721) Neurogenic locus notch homolog protein 2 OS=Homo sapiens GN=NOTCH2 PE=1 SV=3	2		#N/A
38332	AM860109	(sp:Q5F2L1) Alpha-(1,3)-fucosyltransferase 10 OS=Rattus norvegicus GN=Fut10 PE=2 SV=1	2		#N/A
38488	EW777944	0	2		#N/A
38572	AM862166	0	2		#N/A
38612	AM867467	0	2		#N/A
38707	CU995084	0	2	female gonad	#N/A
38730	AM858598	0	2		#N/A
38929	ES789635	(sp:P16257) Translocator protein OS=Rattus norvegicus GN=Tspo PE=1 SV=1	2		#N/A
39078	AM869049	0	2		#N/A
39160	FP006823	(sp:Q9MYM7) Beta-1,3-galactosyltransferase 1 OS=Pongo pygmaeus GN=B3GALT1 PE=3 SV=1	2		#N/A
39194	CU996437	(sp:Q9WTY2) GTP-binding protein REM 2 OS=Rattus norvegicus GN=Rem2 PE=1 SV=1	2		#N/A
39594	CU990929	0	2		#N/A
39766	AJ535669	(sp:Q25410) Putative molluscan insulin-related peptide(s) receptor OS=Lymnaea stagnalis PE=2 SV=1	2		#N/A
40026	AM858716	0	2		#N/A
40348	AM862663	(sp:Q4R684) Archaemetzincin-2 OS=Macaca fascicularis GN=AMZ2 PE=2 SV=2	2		#N/A
40444	ES789678	(sp:Q94887) Neurexin-4 OS=Drosophila melanogaster GN=Nrx-IV PE=1 SV=2	2		#N/A
40500	FP008324	(sp:Q92038) Acyl-CoA desaturase OS=Cyprinus carpio PE=2 SV=2	2		#N/A
40549	AM860658	0	2		#N/A
40552	AM858272	fras1 related extracellular matrix protein [Schistosoma mansoni]	2		#N/A
40570	AM860155	0	2		#N/A
40605	AM855824	0	2	female gonad	#N/A
40644	AM868192	0	2		#N/A
40807	AM856268	(sp:P59764) Dedicator of cytokinesis protein 4 OS=Mus musculus GN=Dock4 PE=1 SV=1	2		#N/A
40950	CU683118	(sp:O55192) Sodium-dependent noradrenaline transporter OS=Mus musculus GN=Slc6a2 PE=2 SV=1	2	female gonad	#N/A
41180	CU998140	0	2		#N/A
41583	AM861820	(sp:P43249) G protein-coupled receptor kinase 5 OS=Bos taurus GN=GRK5 PE=2 SV=1	2		#N/A
41840	AM862805	(sp:Q16760) Diacylglycerol kinase delta OS=Homo sapiens GN=DGKD PE=1 SV=4	2		#N/A
41859	AM860217	0	2	female gonad	#N/A
41956	AM855116	(sp:Q14678) KN motif and ankyrin repeat domain-containing protein 1 OS=Homo sapiens GN=KANK1 PE=1 SV=3	2		#N/A
42140	CU683253	0	2		#N/A
42254	AM855431	0	2		#N/A
42421	AM862948	(sp:Q6P1R4) tRNA-dihydrouridine synthase 1-like OS=Homo sapiens GN=DUS1L PE=1 SV=1	2		#N/A
42437	FP006966	0	2	female gonad	#N/A
42491	EE677428	0	2		#N/A
43022	AJ565554	0	2	female gonad	#N/A
43029	AM859808	0	2	female gonad	#N/A
43084	CU999369	0	2		#N/A
43403	DV736846	0	2		#N/A
43539	CU984315	0	2		#N/A
43602	AM864268	0	2		#N/A
43725	AM854612	0	2		#N/A
43761	AM858539	(sp:Q9XZV3) Guanine nucleotide-binding protein G(o) subunit alpha OS=Geodia cydonium PE=2 SV=3	2		#N/A
43803	AM858866	0	2		#N/A
43930	AM863659	0	2		#N/A
44066	AM866550	0	2	female gonad	#N/A
44233	FP006462	(sp:Q8TCT6) Signal peptide peptidase-like 3 OS=Homo sapiens GN=SPPL3 PE=2 SV=1	2	female gonad	#N/A
44563	CX739658	0	2		#N/A
44773	AM860870	0	2		#N/A
45007	CU998374	0	2		#N/A
65	AM863520	(sp:Q5R416) Catenin alpha-2 OS=Pongo abelii GN=CTNNA2 PE=2 SV=3	3		#N/A
209	CU986455	0	3		#N/A
789	AM853822	0	3		#N/A
877	FP009879	0	3		#N/A
952	AM868156	(sp:Q5R633) Zinc finger and BTB domain-containing protein 48 OS=Pongo abelii GN=ZBTB48 PE=2 SV=1	3		#N/A
1009	CU995652	0	3		#N/A
1250	CU991407	0	3		#N/A
1469	BQ426411	0	3		#N/A
1482	AM861011	(sp:Q6P6X9) Nucleoporin NUP53 OS=Danio rerio GN=nup35 PE=1 SV=1	3		#N/A
1667	AM866463	0	3	female gonad	#N/A
1758	AM868009	(sp:Q8VBV4) F-box/WD repeat-containing protein 7 OS=Mus musculus GN=Fbxw7 PE=1 SV=1	3		#N/A
1911	FP005482	0	3		#N/A
1948	AM865775	(sp:Q9NWS1) UPF0419 protein C12orf48 OS=Homo sapiens GN=C12orf48 PE=2 SV=2	3		#N/A
1951	AM859620	(sp:Q6DRM0) Tryptophan-rich protein OS=Danio rerio GN=wrb PE=2 SV=1	3	female gonad	#N/A
2102	AM857424	(sp:Q5ZJI0) Protein-tyrosine sulfotransferase 2 OS=Gallus gallus GN=TPST2 PE=2 SV=1	3	female gonad	#N/A
2145	FP003977	0	3		#N/A
2637	AM856777	(sp:Q86VS8) Protein Hook homolog 3 OS=Homo sapiens GN=HOOK3 PE=1 SV=2	3		#N/A
2804	AM863846	0	3	female gonad	#N/A
2813	FP010060	0	3		#N/A
3435	CU683559	(sp:Q8IY18) Structural maintenance of chromosomes protein 5 OS=Homo sapiens GN=SMC5 PE=1 SV=2	3	female gonad	#N/A
3573	FP002000	(sp:Q6AXZ4) Cep57-related protein OS=Rattus norvegicus GN=Cep57r PE=2 SV=1	3		#N/A
3751	AM860339	0	3		#N/A
3772	AM858663	(sp:Q5VYJ5) MAM and LDL-receptor class A domain-containing protein C10orf112 OS=Homo sapiens GN=C10orf112 PE=2 SV=3	3		#N/A
3825	CU986831	(sp:Q32KN0) Zinc finger protein 572 OS=Bos taurus GN=ZNF572 PE=2 SV=1	3		#N/A
3879	CU999660	(sp:Q8CG46) Structural maintenance of chromosomes protein 5 OS=Mus musculus GN=Smc5 PE=2 SV=1	3	female gonad	#N/A
4111	AM862774	0	3		#N/A
4373	AM862715	0	3		#N/A
4650	FP001184	(sp:Q6NSM8) Serine/threonine-protein kinase SIK3 homolog OS=Danio rerio GN=zgc:66101 PE=2 SV=1	3		#N/A
4885	AM867657	(sp:Q9NXV2) BTB/POZ domain-containing protein KCTD5 OS=Homo sapiens GN=KCTD5 PE=1 SV=1	3	female gonad	#N/A
5133	CU984254	0	3		#N/A
5153	CU996055	0	3		#N/A
5201	AM858358	0	3	female gonad	#N/A
5620	AM861787	(sp:Q3U4G3) Uncharacterized protein C3orf21 homolog OS=Mus musculus PE=2 SV=1	3		#N/A
5623	AM857917	(sp:P46060) Ran GTPase-activating protein 1 OS=Homo sapiens GN=RANGAP1 PE=1 SV=1	3	female gonad	#N/A
5652	CU989261	0	3		#N/A
5770	AM862673	(sp:Q9UBB5) Methyl-CpG-binding domain protein 2 OS=Homo sapiens GN=MBD2 PE=1 SV=1	3		#N/A
5814	CU989276	0	3		#N/A
5921	AM866109	0	3	female gonad	#N/A
5964	CU989923	0	3		#N/A
5972	CU682304	0	3		#N/A
6000	AM854101	(sp:Q6PDU1) Splicing factor, arginine/serine-rich 2 OS=Rattus norvegicus GN=Sfrs2 PE=1 SV=3	3		#N/A
6011	AM856183	(sp:Q68CP9) AT-rich interactive domain-containing protein 2 OS=Homo sapiens GN=ARID2 PE=1 SV=2	3		#N/A
6118	CU996984	(sp:P25183) Regulator of chromosome condensation OS=Xenopus laevis GN=rcc1 PE=2 SV=1	3	female gonad	#N/A
6329	AM867260	(sp:B4F7A7) Centrosomal protein of 57 kDa OS=Rattus norvegicus GN=Cep57 PE=1 SV=2	3	female gonad	#N/A
6330	AM868402	(sp:P97302) Transcription regulator protein BACH1 OS=Mus musculus GN=Bach1 PE=1 SV=1	3		#N/A
6422	CU987966	0	3	female gonad	#N/A
6704	AM861462	(sp:Q9D328) Transmembrane protein 35 OS=Mus musculus GN=Tmem35 PE=2 SV=1	3		#N/A
6731	AM859956	0	3		#N/A
6851	AM860878	0	3	female gonad	#N/A
6924	FP008073	0	3		#N/A
6946	AM857527	(sp:Q6PFK1) Zinc finger protein 598 OS=Danio rerio GN=znf598 PE=1 SV=2	3		#N/A
6957	CU999287	0	3		#N/A
7113	AM860347	0	3	female gonad	#N/A
7475	AM858733	(sp:Q689Z5) Protein strawberry notch homolog 1 OS=Mus musculus GN=Sbno1 PE=1 SV=2	3		#N/A
7509	ES789429	GF14191 [Drosophila ananassae]	3		#N/A
7514	BQ426234	PREDICTED: hypothetical protein [Strongylocentrotus purpuratus]	3		#N/A
7685	ES789658	0	3		#N/A
8005	AM860035	(sp:Q3UR70) Transforming growth factor-beta receptor-associated protein 1 OS=Mus musculus GN=Tgfbrap1 PE=2 SV=1	3		#N/A
8139	FP000492	0	3		#N/A
8212	CU992626	0	3		#N/A
9319	CU986447	0	3		#N/A
9756	CU988731	0	3		#N/A
9808	AM859722	(sp:Q9H8W5) Tripartite motif-containing protein 45 OS=Homo sapiens GN=TRIM45 PE=1 SV=2	3		#N/A
9841	AM863890	0	3		#N/A
9984	AM857892	0	3		#N/A
10016	CB617331	0	3		#N/A
10136	AM862155	0	3	female gonad	#N/A
10229	CU995895	0	3		#N/A
10534	AM866238	(sp:Q80Z37) E3 ubiquitin-protein ligase Topors OS=Mus musculus GN=Topors PE=1 SV=1	3	female gonad	#N/A
10641	ES789173	(sp:P82198) Transforming growth factor-beta-induced protein ig-h3 OS=Mus musculus GN=Tgfbi PE=2 SV=1	3		#N/A
10795	AM866190	0	3		#N/A
10854	AM856223	0	3	female gonad	#N/A
10878	CU990298	0	3		#N/A
10979	AM863151	0	3	female gonad	#N/A
11068	FP089900	0	3		#N/A
11082	AM862829	(sp:Q5ZML4) Cysteine and histidine-rich domain-containing protein 1 OS=Gallus gallus GN=CHORDC1 PE=2 SV=1	3		#N/A
11178	CU682294	0	3		#N/A
11204	AM866052	hypothetical protein TRIADDRAFT_56859 [Trichoplax adhaerens]	3	female gonad	#N/A
11210	AM854424	(sp:Q9CY50) Translocon-associated protein subunit alpha OS=Mus musculus GN=Ssr1 PE=1 SV=1	3		#N/A
11500	AM861960	(sp:B1WC97) BTB/POZ domain-containing protein KCTD7 OS=Rattus norvegicus GN=Kctd7 PE=2 SV=1	3		#N/A
11560	AM858302	0	3		#N/A
11947	ES789192	0	3		#N/A
12039	CU987771	(sp:B3CP03) Chaperone protein dnaJ OS=Wolbachia pipientis subsp. Culex pipiens (strain wPip) GN=dnaJ PE=3 SV=1	3	female gonad	#N/A
12094	AM868958	0	3		#N/A
12235	CU993275	0	3	female gonad	#N/A
12496	AM859160	0	3	female gonad	#N/A
12818	AM865563	(sp:Q6VFT6) Forkhead box protein L2 OS=Sus scrofa GN=FOXL2 PE=4 SV=1	3		#N/A
12917	CU990759	(sp:Q96MN5) Uncharacterized protein C1orf83 OS=Homo sapiens GN=C1orf83 PE=1 SV=1	3		#N/A
13049	AM859904	0	3	female gonad	#N/A
13119	CU991995	0	3		#N/A
13172	AM861832	0	3		#N/A
13277	AM860854	(sp:Q13415) Origin recognition complex subunit 1 OS=Homo sapiens GN=ORC1L PE=1 SV=2	3		#N/A
13298	AM863314	(sp:Q5GF25) Glycoprotein endo-alpha-1,2-mannosidase OS=Rattus norvegicus GN=Manea PE=1 SV=1	3		#N/A
13349	AM860152	0	3		#N/A
13423	AM860957	0	3		#N/A
13452	AM857825	(sp:Q09472) Histone acetyltransferase p300 OS=Homo sapiens GN=EP300 PE=1 SV=2	3		#N/A
13596	AM861928	(sp:Q9Y2C4) Nuclease EXOG, mitochondrial OS=Homo sapiens GN=ENDOGL1 PE=1 SV=2	3		#N/A
13706	EW778120	0	3		#N/A
14095	CU986845	0	3	female gonad	#N/A
14442	AM866984	0	3		#N/A
14630	AM862117	0	3		#N/A
14638	CU990505	0	3		#N/A
14655	AM867830	0	3		#N/A
14788	FP003696	0	3		#N/A
14835	AM858464	(sp:P49366) Deoxyhypusine synthase OS=Homo sapiens GN=DHPS PE=1 SV=1	3		#N/A
15312	FP002353	(sp:Q8IY18) Structural maintenance of chromosomes protein 5 OS=Homo sapiens GN=SMC5 PE=1 SV=2	3	female gonad	#N/A
15464	FP001741	0	3		#N/A
15861	AM863724	0	3		#N/A
15952	AM863103	0	3		#N/A
16194	AM237787	0	3	female gonad	#N/A
16322	AM859344	0	3		#N/A
16441	AM865969	(sp:O61366) Serine-enriched protein OS=Drosophila melanogaster GN=gprs PE=4 SV=3	3		#N/A
16828	AM866611	0	3		#N/A
16914	FP004794	(sp:Q8CD19) LanC-like protein 3 OS=Mus musculus GN=Lancl3 PE=2 SV=2	3		#N/A
16984	AM866949	0	3		#N/A
17453	CU994233	(sp:Q9BYJ9) YTH domain family protein 1 OS=Homo sapiens GN=YTHDF1 PE=1 SV=1	3		#N/A
18128	AM866993	0	3		#N/A
18189	CU686088	0	3	female gonad	#N/A
18708	AM865888	0	3		#N/A
18758	AM860670	0	3	female gonad	#N/A
18847	FP002061	(sp:Q6TQE1) Zinc finger CCCH domain-containing protein 18 OS=Rattus norvegicus GN=Zc3h18 PE=1 SV=1	3		#N/A
19129	AM863122	0	3	female gonad	#N/A
19566	AM854615	(sp:P61801) Aprataxin OS=Xenopus tropicalis GN=aptx PE=2 SV=1	3	female gonad	#N/A
19612	FP005449	0	3		#N/A
19703	AM861911	0	3		#N/A
20055	AM858106	0	3		#N/A
20250	AM862870	0	3	female gonad	#N/A
20411	AM867751	0	3		#N/A
20469	AM859169	(sp:B0BLT4) Glycolipid transfer protein OS=Xenopus tropicalis GN=gltp PE=2 SV=1	3		#N/A
20604	AM865149	0	3	female gonad	#N/A
20713	AM856791	conserved hypothetical protein [Culex quinquefasciatus]	3		#N/A
20791	FP089763	(sp:P52742) Zinc finger protein 135 OS=Homo sapiens GN=ZNF135 PE=2 SV=2	3		#N/A
20806	AM861173	(sp:O43639) Cytoplasmic protein NCK2 OS=Homo sapiens GN=NCK2 PE=1 SV=2	3		#N/A
21036	AM857905	0	3		#N/A
21149	EE677686	0	3		#N/A
21159	CX068842	0	3		#N/A
21172	AY713399	(sp:P54145) Putative ammonium transporter 1 OS=Caenorhabditis elegans GN=amt-1 PE=2 SV=1	3		#N/A
21354	AM864028	(sp:Q8R409) Protein HEXIM1 OS=Mus musculus GN=Hexim1 PE=1 SV=1	3	female gonad	#N/A
21385	AM854790	(sp:Q5F3Z9) Zinc finger CCCH domain-containing protein 14 OS=Gallus gallus GN=ZC3H14 PE=2 SV=1	3		#N/A
21430	AM858915	(sp:O75925) E3 SUMO-protein ligase PIAS1 OS=Homo sapiens GN=PIAS1 PE=1 SV=2	3		#N/A
21446	AM863376	0	3		#N/A
21639	AM868210	0	3		#N/A
21773	DW713990	0	3	female gonad	#N/A
21947	AM863435	(sp:P25183) Regulator of chromosome condensation OS=Xenopus laevis GN=rcc1 PE=2 SV=1	3	female gonad	#N/A
22243	AM869157	0	3		#N/A
22321	FP010698	PREDICTED: similar to cytochrome P450, family 3, subfamily A, polypeptide 65 [Ciona intestinalis]	3		#N/A
22369	FP003616	(sp:Q8AY29) Ceramide glucosyltransferase-A OS=Xenopus laevis GN=ugcg-A PE=1 SV=1	3		#N/A
22568	EE677621	(sp:Q7ZY86) Transmembrane protein 168 OS=Xenopus laevis GN=tmem168 PE=2 SV=1	3	female gonad	#N/A
22672	AM864210	PREDICTED: hypothetical protein [Strongylocentrotus purpuratus]	3		#N/A
23018	FP001572	0	3		#N/A
23532	CU988677	0	3		#N/A
23728	AM856975	0	3		#N/A
23959	AM867237	conserved hypothetical protein [Pediculus humanus corporis]	3	female gonad	#N/A
24220	FP011223	(sp:A7YWD2) Importin-13 OS=Bos taurus GN=IPO13 PE=2 SV=1	3		#N/A
24234	AM869240	0	3		#N/A
24238	AM860446	0	3	female gonad	#N/A
24248	AM858989	(sp:Q9H1A3) Methyltransferase-like protein 9 OS=Homo sapiens GN=METTL9 PE=2 SV=1	3		#N/A
24268	AM863643	0	3		#N/A
24401	AM865015	(sp:Q9NXS3) Kelch-like protein 28 OS=Homo sapiens GN=KLHL28 PE=2 SV=2	3		#N/A
24593	CU991401	(sp:O11780) Transforming growth factor-beta-induced protein ig-h3 OS=Sus scrofa GN=TGFBI PE=1 SV=1	3	female gonad	#N/A
25162	AM861119	(sp:Q8C8R3) Ankyrin-2 OS=Mus musculus GN=Ank2 PE=1 SV=2	3		#N/A
25231	AM858728	(sp:Q5ZML4) Cysteine and histidine-rich domain-containing protein 1 OS=Gallus gallus GN=CHORDC1 PE=2 SV=1	3		#N/A
25410	EW779300	(sp:Q6P9L4) Ubiquitin carboxyl-terminal hydrolase 49 OS=Mus musculus GN=Usp49 PE=2 SV=1	3	female gonad	#N/A
25505	AJ565676	conserved hypothetical protein [Ixodes scapularis]	3		#N/A
25528	AM859326	0	3		#N/A
25551	AM853992	0	3		#N/A
25655	AM858524	0	3		#N/A
25722	FP007372	(sp:P76270) UPF0067 protein yebR OS=Escherichia coli (strain K12) GN=yebR PE=1 SV=2	3		#N/A
25762	CU994857	0	3		#N/A
25845	EW778366	0	3		#N/A
25989	AM869140	0	3		#N/A
26089	CU685443	0	3		#N/A
26278	AM865727	0	3		#N/A
26460	AM853813	0	3		#N/A
26539	CU996826	(sp:Q923Z3) Protein MTO1 homolog, mitochondrial OS=Mus musculus GN=Mto1 PE=2 SV=1	3	female gonad	#N/A
26676	AM856101	0	3	female gonad	#N/A
26765	CU993359	0	3		#N/A
26868	CU993488	0	3		#N/A
26884	AM855471	0	3	female gonad	#N/A
26892	AM861833	(sp:O12947) Protein-S-isoprenylcysteine O-methyltransferase OS=Xenopus laevis GN=icmt PE=2 SV=1	3	female gonad	#N/A
27044	AM857933	(sp:Q4G0N4) UPF0465 protein C5orf33 OS=Homo sapiens GN=C5orf33 PE=1 SV=2	3	female gonad	#N/A
27221	ES789154	(sp:Q5R8K4) Zinc finger protein 207 OS=Pongo abelii GN=ZNF207 PE=2 SV=1	3		#N/A
27260	FP010798	0	3		#N/A
27364	AM863559	0	3		#N/A
27794	AM868521	0	3		#N/A
28258	AM859569	0	3		#N/A
28592	CU989320	0	3	female gonad	#N/A
28795	DV736602	0	3		#N/A
28814	CU987305	0	3		#N/A
28925	CX068864	0	3		#N/A
29207	AM861940	0	3		#N/A
29217	AM869301	(sp:Q96KN7) X-linked retinitis pigmentosa GTPase regulator-interacting protein 1 OS=Homo sapiens GN=RPGRIP1 PE=1 SV=1	3		#N/A
29489	AM859179	(sp:Q8CHU3) Epsin-2 OS=Mus musculus GN=Epn2 PE=1 SV=1	3		#N/A
29510	AM859765	0	3	female gonad	#N/A
29538	CU997843	0	3		#N/A
29726	CU991430	0	3		#N/A
29861	FP008058	(sp:A2AJK6) Chromodomain-helicase-DNA-binding protein 7 OS=Mus musculus GN=Chd7 PE=2 SV=1	3		#N/A
30046	DV736867	0	3	female gonad	#N/A
30061	AM855015	(sp:P53992) Protein transport protein Sec24C OS=Homo sapiens GN=SEC24C PE=1 SV=3	3		#N/A
30172	AM859407	0	3		#N/A
30198	FP005723	0	3		#N/A
30299	AM862033	(sp:Q8CG85) MAM domain-containing protein 2 OS=Mus musculus GN=Mamdc2 PE=1 SV=1	3		#N/A
30407	FP003532	(sp:Q6YGZ5) Aryl hydrocarbon receptor nuclear translocator-like protein 1 OS=Tyto alba GN=ARNTL PE=2 SV=1	3	female gonad	#N/A
30424	CU987435	0	3		#N/A
30495	CU987402	(sp:O75061) Putative tyrosine-protein phosphatase auxilin OS=Homo sapiens GN=DNAJC6 PE=1 SV=3	3	female gonad	#N/A
30813	AM854593	0	3	female gonad	#N/A
30850	AM859671	(sp:Q96MN5) Uncharacterized protein C1orf83 OS=Homo sapiens GN=C1orf83 PE=1 SV=1	3		#N/A
30927	AM868779	(sp:A3KG59) Peptidase M20 domain-containing protein 2 OS=Mus musculus GN=Pm20d2 PE=2 SV=1	3		#N/A
31004	FP003625	0	3		#N/A
31126	AM862650	(sp:Q6V7V2) Rhotekin OS=Rattus norvegicus GN=Rtkn PE=2 SV=1	3	female gonad	#N/A
31359	AM859137	0	3		#N/A
31393	AM865251	(sp:Q2THX0) Probable palmitoyltransferase ZDHHC8 OS=Pan troglodytes GN=ZDHHC8 PE=2 SV=1	3	female gonad	#N/A
31421	CU685516	(sp:Q5RBN9) Transcriptional adapter 2-beta OS=Pongo abelii GN=TADA2B PE=2 SV=1	3		#N/A
31518	FP004272	(sp:Q9Y5W8) Sorting nexin-13 OS=Homo sapiens GN=SNX13 PE=1 SV=4	3	female gonad	#N/A
31677	CU988384	0	3		#N/A
31789	AM867572	(sp:O43193) Motilin receptor OS=Homo sapiens GN=MLNR PE=2 SV=1	3		#N/A
31817	CX069100	0	3		#N/A
31883	DV736469	0	3	female gonad	#N/A
31886	AM854024	0	3		#N/A
31906	AM857863	(sp:P47442) DnaJ-like protein MG200 OS=Mycoplasma genitalium GN=MG200 PE=4 SV=1	3		#N/A
32249	AM866866	0	3	female gonad	#N/A
32333	AM864465	0	3	female gonad	#N/A
32515	AM864621	0	3		#N/A
32585	CU998901	(sp:Q9JJT9) Phosphorylated adapter RNA export protein OS=Mus musculus GN=Phax PE=1 SV=1	3		#N/A
32712	AM860111	0	3		#N/A
32985	AM861855	(sp:Q7ZTY7) Vesicle transport protein USE1 OS=Danio rerio GN=use1 PE=2 SV=1	3		#N/A
32989	AM865122	0	3		#N/A
33075	AM864316	0	3		#N/A
33225	AM861629	(sp:Q60809) CCR4-NOT transcription complex subunit 7 OS=Mus musculus GN=Cnot7 PE=1 SV=1	3	female gonad	#N/A
33361	AM861096	hypothetical protein [Trichomonas vaginalis G3]	3		#N/A
33379	CU997418	(sp:Q5ZIE8) Activating transcription factor 7-interacting protein 1 OS=Gallus gallus GN=ATF7IP PE=2 SV=1	3	female gonad	#N/A
33543	AM857416	conserved hypothetical protein [Culex quinquefasciatus]	3		#N/A
33640	CU990335	0	3		#N/A
33781	DV736650	0	3	female gonad	#N/A
33787	CX739615	0	3		#N/A
33888	CU984132	0	3	female gonad	#N/A
34131	AM859533	0	3		#N/A
34143	AM855073	0	3	female gonad	#N/A
34178	AM867229	(sp:A6NNP5) UPF0594 protein C13orf38 OS=Homo sapiens GN=C13orf38 PE=3 SV=3	3		#N/A
34596	AM865625	0	3		#N/A
34600	CU988229	(sp:Q505G8) Zinc finger protein 827 OS=Mus musculus GN=Znf827 PE=2 SV=2	3		#N/A
34807	AM857764	hypothetical protein BRAFLDRAFT_75428 [Branchiostoma floridae]	3		#N/A
34877	AM863712	(sp:Q8TBF5) Phosphatidylinositol-glycan biosynthesis class X protein OS=Homo sapiens GN=PIGX PE=2 SV=3	3		#N/A
34995	AM857428	0	3		#N/A
35140	AM860667	(sp:Q5BKU9) Uncharacterized protein C17orf90 OS=Homo sapiens GN=C17orf90 PE=2 SV=1	3		#N/A
35203	AM869101	0	3		#N/A
35320	AM853943	0	3	female gonad	#N/A
35379	AM861678	(sp:Q91W53) Golgin subfamily A member 7 OS=Mus musculus GN=Golga7 PE=2 SV=1	3		#N/A
35540	FP001699	0	3		#N/A
35688	CU997057	0	3		#N/A
35738	AM864680	(sp:Q08876) Protein suppressor of hairy wing OS=Drosophila virilis GN=su(Hw) PE=2 SV=1	3		#N/A
35829	CU996722	(sp:Q6ZUK4) Transmembrane protein 26 OS=Homo sapiens GN=TMEM26 PE=1 SV=1	3		#N/A
35884	AM867308	(sp:Q5ZKN1) Cell division protein kinase 9 OS=Gallus gallus GN=CDK9 PE=2 SV=1	3		#N/A
36209	AM854458	(sp:Q4R6Y6) snRNA-activating protein complex subunit 3 OS=Macaca fascicularis GN=SNAPC3 PE=2 SV=1	3		#N/A
36291	AM863056	0	3	female gonad	#N/A
36559	CU685529	0	3		#N/A
36702	AM858149	(sp:Q9WV89) Syntaxin-binding protein 4 OS=Mus musculus GN=Stxbp4 PE=1 SV=1	3		#N/A
37385	CU998076	0	3		#N/A
37427	AM860924	0	3	female gonad	#N/A
37600	AM868059	0	3		#N/A
37644	AM866253	(sp:Q9UBD5) Origin recognition complex subunit 3 OS=Homo sapiens GN=ORC3L PE=1 SV=1	3		#N/A
37662	AM865234	0	3	female gonad	#N/A
37687	AM860896	0	3	female gonad	#N/A
37809	AJ565672	(sp:Q8MJK1) Protein chibby homolog 1 OS=Bos taurus GN=CBY1 PE=2 SV=1	3		#N/A
37925	AM861996	(sp:B2GUV7) Eukaryotic translation initiation factor 5B OS=Rattus norvegicus GN=Eif5b PE=1 SV=1	3		#N/A
38010	AM861245	(sp:Q5RD67) Solute carrier family 25 member 44 OS=Pongo abelii GN=SLC25A44 PE=2 SV=2	3		#N/A
38028	CU989389	0	3		#N/A
38134	EW777982	0	3		#N/A
38283	AM862358	0	3	female gonad	#N/A
38301	AM862477	0	3		#N/A
38974	AM860033	0	3		#N/A
39267	AM866851	0	3		#N/A
39545	AM854916	(sp:Q2KI52) Hydrolethalus syndrome protein 1 homolog OS=Bos taurus GN=HYLS1 PE=2 SV=1	3		#N/A
39633	CU999150	0	3		#N/A
39681	AM861438	0	3		#N/A
39790	BQ426942	0	3		#N/A
39812	AM863906	0	3	female gonad	#N/A
40079	AM865151	(sp:A8CG34) Nuclear envelope pore membrane protein POM 121C OS=Homo sapiens GN=POM121C PE=1 SV=2	3	female gonad	#N/A
40122	CU992292	0	3		#N/A
40375	AM858892	(sp:Q4R7X8) Zinc finger protein 322A OS=Macaca fascicularis GN=ZNF322A PE=2 SV=1	3		#N/A
40413	AM860468	0	3	female gonad	#N/A
40602	AM868708	0	3		#N/A
40613	AM864133	(sp:Q9UBB5) Methyl-CpG-binding domain protein 2 OS=Homo sapiens GN=MBD2 PE=1 SV=1	3		#N/A
40666	CU998593	(sp:Q3TXT3) SOSS complex subunit C OS=Mus musculus GN=Ssbip1 PE=2 SV=1	3		#N/A
40688	AM857926	(sp:Q80W71) Pleckstrin homology domain-containing family A member 8 OS=Mus musculus GN=Plekha8 PE=2 SV=2	3		#N/A
40720	CU997764	(sp:Q58CR3) Ligatin OS=Bos taurus GN=LGTN PE=2 SV=1	3		#N/A
41066	CU992538	0	3		#N/A
41267	AM864763	0	3		#N/A
41338	BQ426885	0	3		#N/A
41404	CU987953	0	3		#N/A
41862	CU991111	0	3		#N/A
41893	ES789581	0	3		#N/A
42010	AM860225	0	3		#N/A
42361	FP010213	0	3	female gonad	#N/A
42554	FP004536	(sp:A2BIL7) Tyrosine-protein kinase BAZ1B OS=Danio rerio GN=baz1b PE=1 SV=2	3	female gonad	#N/A
42634	CU993381	(sp:Q9NZS9) Bifunctional apoptosis regulator OS=Homo sapiens GN=BFAR PE=1 SV=1	3		#N/A
42711	CU998200	0	3		#N/A
42731	AM866429	0	3		#N/A
42734	CU993877	0	3		#N/A
42817	AM865393	(sp:B4HQ29) F-box/SPRY domain-containing protein 1 OS=Drosophila sechellia GN=Fsn PE=3 SV=1	3		#N/A
42855	AM866509	(sp:Q6XPS3) Phosphatidylinositol-3,4,5-trisphosphate 3-phosphatase TPTE2 OS=Homo sapiens GN=TPTE2 PE=1 SV=2	3		#N/A
43031	AM862632	0	3		#N/A
43060	ES789885	hypothetical protein BRAFLDRAFT_127065 [Branchiostoma floridae]	3		#N/A
43129	FP000189	(sp:O11780) Transforming growth factor-beta-induced protein ig-h3 OS=Sus scrofa GN=TGFBI PE=1 SV=1	3		#N/A
43141	AM857264	(sp:Q5RD79) Coenzyme Q-binding protein COQ10 homolog B, mitochondrial OS=Pongo abelii GN=COQ10B PE=2 SV=1	3		#N/A
43408	ES789956	0	3		#N/A
43418	BQ426356	0	3		#N/A
43538	CU991230	0	3		#N/A
43763	AM861216	(sp:Q9I9M5) Frizzled-1 OS=Xenopus laevis GN=fzd1 PE=2 SV=1	3		#N/A
44139	AM864483	(sp:Q9H4L7) SWI/SNF-related matrix-associated actin-dependent regulator of chromatin subfamily A containing DEAD/H box 1 OS=Homo sapiens GN=SMARCAD1 PE=1 SV=1	3		#N/A
44340	FP000451	0	3		#N/A
44729	AM858975	(sp:Q32KN0) Zinc finger protein 572 OS=Bos taurus GN=ZNF572 PE=2 SV=1	3		#N/A
32219	AM861088	0	4		Adductor muscle
1328	EW778474	(sp:P42929) Heat shock protein beta-1 OS=Canis familiaris GN=HSPB1 PE=2 SV=1	4		Adductor muscle
15699	AM857755	0	4		Visceral ganglion
43	AM857422	hypothetical protein BRAFLDRAFT_127145 [Branchiostoma floridae]	4		#N/A
1313	AM864323	0	4		#N/A
1451	AM865639	0	4		#N/A
1567	DV736337	(sp:A3KPQ7) Transmembrane protein 2 OS=Danio rerio GN=tmem2 PE=3 SV=1	4		#N/A
1763	FP089838	0	4		#N/A
1843	FP010673	0	4		#N/A
1891	AM868373	(sp:O35678) Monoglyceride lipase OS=Mus musculus GN=Mgll PE=1 SV=1	4		#N/A
2146	AM866826	0	4		#N/A
2430	FP008277	0	4		#N/A
2520	CU990395	(sp:Q9UHN6) Transmembrane protein 2 OS=Homo sapiens GN=TMEM2 PE=1 SV=1	4		#N/A
2562	AM864561	0	4		#N/A
2730	AM860547	(sp:Q05733) Histidine decarboxylase OS=Drosophila melanogaster GN=Hdc PE=1 SV=2	4	visceral ganglion	#N/A
3852	BQ426946	(sp:P60755) MAM domain-containing glycosylphosphatidylinositol anchor protein 2 OS=Mus musculus GN=Mdga2 PE=2 SV=1	4		#N/A
4007	FP001859	0	4		#N/A
4060	AM855485	0	4		#N/A
4144	AM856518	(sp:Q2YDC9) Programmed cell death protein 2 OS=Bos taurus GN=PDCD2 PE=2 SV=1	4	female gonad	#N/A
4685	CU987956	(sp:P91753) Mitotic apparatus protein p62 OS=Lytechinus pictus PE=2 SV=1	4		#N/A
4969	FP000833	(sp:P11602) Lipoprotein lipase OS=Gallus gallus GN=LPL PE=1 SV=1	4		#N/A
5117	FP006202	0	4		#N/A
5215	AM868368	0	4	female gonad	#N/A
5375	AM863478	0	4		#N/A
5585	FP012002	(sp:Q01112) Cell division control protein 42 homolog OS=Schizosaccharomyces pombe GN=cdc42 PE=1 SV=1	4	female gonad	#N/A
5674	AB084783	(sp:P18948) Vitellogenin-6 OS=Caenorhabditis elegans GN=vit-6 PE=1 SV=5	4		#N/A
5860	FP001053	0	4		#N/A
6254	CU991090	(sp:Q1JQ19) DEP domain-containing protein 7 OS=Danio rerio GN=depdc7 PE=2 SV=1	4	female gonad	#N/A
6328	AY551096	(sp:Q4R502) Isocitrate dehydrogenase [NADP], mitochondrial OS=Macaca fascicularis GN=IDH2 PE=2 SV=1	4		#N/A
6496	DV736667	0	4	female gonad	#N/A
6514	CU987036	(sp:Q78PB6) Nuclear distribution protein nudE-like 1 OS=Rattus norvegicus GN=Ndel1 PE=1 SV=1	4	female gonad	#N/A
6611	CU999373	hypothetical protein BRAFLDRAFT_82913 [Branchiostoma floridae]	4	female gonad	#N/A
7000	FP089841	0	4		#N/A
7104	AM857574	(sp:P55043) GTP-binding protein RAD OS=Rattus norvegicus GN=Rrad PE=2 SV=2	4	adductor muscle	#N/A
7130	CU992468	(sp:P18102) Protein tailless OS=Drosophila melanogaster GN=tll PE=1 SV=1	4	female gonad	#N/A
7135	DV736924	0	4		#N/A
7275	AM860211	(sp:Q6VFT5) Forkhead box protein L2 OS=Oryctolagus cuniculus GN=FOXL2 PE=4 SV=1	4	female gonad	#N/A
7292	AM860498	(sp:Q4R6T7) IQ and ubiquitin-like domain-containing protein OS=Macaca fascicularis GN=IQUB PE=2 SV=2	4	female gonad	#N/A
7880	AM857978	(sp:O70273) ETS homologous factor OS=Mus musculus GN=Ehf PE=2 SV=1	4	female gonad	#N/A
8217	AM864938	0	4		#N/A
8310	AM863784	0	4		#N/A
8327	CU989217	(sp:Q499P8) UPF0420 protein C16orf58 homolog OS=Rattus norvegicus PE=2 SV=1	4	female gonad	#N/A
8623	AM855680	(sp:Q13889) General transcription factor IIH subunit 3 OS=Homo sapiens GN=GTF2H3 PE=1 SV=2	4	female gonad	#N/A
8911	AM862974	(sp:P56839) Phosphoenolpyruvate phosphomutase OS=Mytilus edulis PE=1 SV=3	4		#N/A
9058	AJ563467	(sp:Q24800) Severin OS=Echinococcus granulosus GN=AG8 PE=2 SV=3	4		#N/A
9197	AM867258	(sp:O95834) Echinoderm microtubule-associated protein-like 2 OS=Homo sapiens GN=EML2 PE=1 SV=1	4		#N/A
9327	AM860522	0	4		#N/A
9383	AM863199	0	4	female gonad	#N/A
9762	CU998383	0	4	female gonad	#N/A
9867	AM859157	0	4		#N/A
9973	AM863247	(sp:Q7QH73) Chorion peroxidase OS=Anopheles gambiae GN=pxt PE=2 SV=3	4		#N/A
11208	FP089774	0	4		#N/A
11396	AM863383	0	4		#N/A
11913	AM857802	(sp:P18142) cAMP-regulated D2 protein OS=Dictyostelium discoideum GN=D2 PE=2 SV=3	4		#N/A
11951	FP003526	0	4		#N/A
12095	FP003867	0	4		#N/A
12315	AM862314	(sp:P17892) Pancreatic lipase-related protein 2 OS=Mus musculus GN=Pnliprp2 PE=2 SV=1	4		#N/A
12405	FP004546	0	4		#N/A
13856	FP005218	(sp:P33005) Anosmin-1 OS=Gallus gallus GN=KAL1 PE=2 SV=2	4	female gonad	#N/A
14133	CX069168	(sp:P05690) Vitellogenin-2 OS=Caenorhabditis elegans GN=vit-2 PE=1 SV=5	4		#N/A
14240	AM868454	0	4		#N/A
14411	CU686151	(sp:Q5RFA3) Alanine--glyoxylate aminotransferase 2, mitochondrial OS=Pongo abelii GN=AGXT2 PE=2 SV=1	4		#N/A
14600	FP089884	(sp:P05690) Vitellogenin-2 OS=Caenorhabditis elegans GN=vit-2 PE=1 SV=5	4		#N/A
14727	AM863513	0	4		#N/A
14733	AM860121	(sp:Q810T2) G2/mitotic-specific cyclin-B3 OS=Mus musculus GN=Ccnb3 PE=2 SV=2	4		#N/A
14801	FP003042	(sp:P35611) Alpha-adducin OS=Homo sapiens GN=ADD1 PE=1 SV=2	4	female gonad	#N/A
14970	CU990625	(sp:B7QIN3) UPF0608 protein ISCW013552 OS=Ixodes scapularis GN=ISCW013552 PE=3 SV=1	4	female gonad	#N/A
15158	CU684866	(sp:P58295) Sodium- and chloride-dependent glycine transporter 2 OS=Rattus norvegicus GN=Slc6a5 PE=2 SV=1	4		#N/A
15173	AM867417	0	4		#N/A
15211	CU991496	(sp:P16889) Late histone H2B.L3 OS=Strongylocentrotus purpuratus PE=1 SV=3	4		#N/A
15235	CU990029	0	4		#N/A
15474	AM866691	0	4		#N/A
15534	AM855592	(sp:Q17M80) Probable methylmalonate-semialdehyde dehydrogenase [acylating], mitochondrial OS=Aedes aegypti GN=AAEL001134 PE=3 SV=1	4		#N/A
15552	EW779006	0	4	female gonad	#N/A
15696	CU989553	0	4		#N/A
15795	AM860128	0	4		#N/A
15871	AM857623	0	4		#N/A
15873	CU990685	0	4		#N/A
16270	AM864306	0	4		#N/A
16466	AM857524	(sp:Q91XQ5) Carbohydrate sulfotransferase 15 OS=Mus musculus GN=Chst15 PE=2 SV=1	4		#N/A
16749	CU683775	0	4		#N/A
16951	AM857861	0	4		#N/A
17023	AM866384	(sp:P49327) Fatty acid synthase OS=Homo sapiens GN=FASN PE=1 SV=3	4		#N/A
17298	AM858504	0	4	female gonad	#N/A
17317	CU989296	(sp:Q9M2Z4) Membrane steroid-binding protein 2 OS=Arabidopsis thaliana GN=MSBP2 PE=1 SV=1	4	female gonad	#N/A
17372	FP089743	0	4		#N/A
17440	FP089813	(sp:P06857) Pancreatic lipase-related protein 1 OS=Canis familiaris GN=PNLIPRP1 PE=1 SV=2	4	female gonad	#N/A
17462	AM860952	(sp:O75897) Sulfotransferase 1C4 OS=Homo sapiens GN=SULT1C4 PE=1 SV=2	4		#N/A
17630	FP008205	(sp:Q6NRQ2) Nucleolar complex protein 4 homolog A OS=Xenopus laevis GN=noc4l-A PE=2 SV=1	4		#N/A
17811	BQ426950	0	4		#N/A
18384	AM862874	0	4		#N/A
18410	BQ427315	(sp:P80467) Alcohol dehydrogenase class-3 OS=Uromastyx hardwickii PE=1 SV=1	4		#N/A
19269	FP003956	0	4	female gonad	#N/A
19271	DV736482	(sp:Q8TCA0) Leucine-rich repeat-containing protein 20 OS=Homo sapiens GN=LRRC20 PE=2 SV=1	4		#N/A
19398	AM857104	(sp:P82890) Low molecular weight phosphotyrosine protein phosphatase 1 OS=Drosophila melanogaster GN=primo-1 PE=2 SV=1	4		#N/A
19736	CU993910	0	4	female gonad	#N/A
20204	CU990610	(sp:Q9HBW1) Leucine-rich repeat-containing protein 4 OS=Homo sapiens GN=LRRC4 PE=1 SV=2	4	female gonad	#N/A
20423	CU991121	0	4	female gonad	#N/A
21130	FP089789	0	4		#N/A
21407	CU991962	0	4		#N/A
21730	FP007041	0	4	female gonad	#N/A
21821	AM865235	0	4		#N/A
21866	CU993231	0	4	female gonad	#N/A
21926	AM863555	0	4		#N/A
23054	AM858435	0	4	female gonad	#N/A
23561	AM859393	0	4		#N/A
23789	AM868375	0	4		#N/A
23892	CU993497	0	4		#N/A
24195	AM863501	axis inhibitor 1 [Saccoglossus kowalevskii]	4	female gonad	#N/A
24345	CU989281	0	4		#N/A
24394	AM865539	0	4		#N/A
24427	AM862423	(sp:Q27972) Chondroadherin OS=Bos taurus GN=CHAD PE=1 SV=1	4		#N/A
24809	FP011985	(sp:O60583) Cyclin-T2 OS=Homo sapiens GN=CCNT2 PE=1 SV=2	4		#N/A
24867	AM861118	PREDICTED: coiled-coil domain containing 45 [Taeniopygia guttata]	4		#N/A
25257	AM858441	0	4		#N/A
25292	FP004996	0	4		#N/A
25516	AM866953	(sp:A4IF62) DNA-directed RNA polymerase III subunit RPC1 OS=Bos taurus GN=POLR3A PE=2 SV=1	4		#N/A
26109	AM859658	0	4		#N/A
27018	AM860997	Toxoplasma gondii ME49 hypothetical protein, mRNA	4		#N/A
27525	AM859957	0	4		#N/A
27763	CU681562	0	4	female gonad	#N/A
27777	FP007720	0	4		#N/A
27858	CU989426	0	4		#N/A
28079	AM866382	(sp:P12276) Fatty acid synthase OS=Gallus gallus GN=FASN PE=1 SV=5	4		#N/A
28176	AM855887	(sp:Q8H124) Uncharacterized protein At2g34460, chloroplastic OS=Arabidopsis thaliana GN=At2g34460 PE=1 SV=1	4		#N/A
28569	AM864378	0	4		#N/A
28607	AM863445	0	4		#N/A
28806	CX068763	0	4	female gonad	#N/A
29033	AM868083	(sp:P51637) Caveolin-3 OS=Mus musculus GN=Cav3 PE=1 SV=1	4	female gonad	#N/A
29273	AM868677	(sp:P35224) Catenin beta OS=Urechis caupo PE=2 SV=1	4		#N/A
29540	AM237774	0	4		#N/A
29771	AM856370	(sp:Q8NFP4) MAM domain-containing glycosylphosphatidylinositol anchor protein 1 OS=Homo sapiens GN=MDGA1 PE=1 SV=1	4	female gonad	#N/A
30383	FP007046	(sp:Q6NVR9) ATPase family AAA domain-containing protein 3 OS=Xenopus tropicalis GN=atad3 PE=2 SV=1	4		#N/A
30529	AM868099	0	4		#N/A
30785	FP002787	(sp:Q8BGN2) UPF0462 protein C4orf33 homolog OS=Mus musculus GN=D3Ertd751e PE=2 SV=1	4		#N/A
31244	AM861162	hydrolase [gamma proteobacterium NOR5-3]	4	female gonad	#N/A
31406	AM865748	0	4		#N/A
31821	FP006373	0	4		#N/A
31918	AM859023	0	4		#N/A
31997	AM867755	0	4		#N/A
32806	AM858715	0	4		#N/A
32807	AM855991	(sp:O08918) Cyclin-G2 OS=Mus musculus GN=Ccng2 PE=2 SV=3	4	female gonad	#N/A
32963	CU988313	0	4		#N/A
33459	AM237660	(sp:P91753) Mitotic apparatus protein p62 OS=Lytechinus pictus PE=2 SV=1	4		#N/A
33915	AM858509	0	4		#N/A
34105	FP000752	0	4	female gonad	#N/A
34128	CU988662	(sp:P60323) Nanos homolog 3 OS=Homo sapiens GN=NANOS3 PE=2 SV=1	4		#N/A
34674	BQ427074	(sp:Q863Y7) Endogenous retrovirus A receptor OS=Sus scrofa PE=1 SV=1	4		#N/A
34699	AM866105	0	4		#N/A
34843	FP003515	0	4		#N/A
34994	AM865990	0	4	female gonad	#N/A
36011	CU989082	0	4	female gonad	#N/A
36261	EE677697	(sp:Q7QC84) Probable methylmalonate-semialdehyde dehydrogenase [acylating], mitochondrial OS=Anopheles gambiae GN=AGAP002499 PE=3 SV=2	4		#N/A
36375	AM867748	0	4		#N/A
36436	AM859885	(sp:Q28J76) Uncharacterized protein CXorf39 homolog OS=Xenopus tropicalis GN=TNeu080p02.1 PE=2 SV=1	4	female gonad	#N/A
36615	AM861291	(sp:P21783) Neurogenic locus notch protein homolog OS=Xenopus laevis GN=notch1 PE=1 SV=3	4		#N/A
37203	CU683293	0	4	female gonad	#N/A
37248	CU686221	0	4		#N/A
37322	AM867773	0	4		#N/A
37412	CU987512	0	4		#N/A
37472	CU986324	(sp:Q7SZ59) Ras-like protein family member 12 OS=Danio rerio GN=RASL12 PE=2 SV=1	4	female gonad	#N/A
37610	AM862260	0	4		#N/A
37623	CU991832	PREDICTED: hypothetical protein [Strongylocentrotus purpuratus]	4		#N/A
37891	EW779447	(sp:Q9XSK2) CD63 antigen OS=Bos taurus GN=CD63 PE=2 SV=4	4	female gonad	#N/A
38194	BQ426231	0	4		#N/A
38564	FP089790	0	4		#N/A
38606	FP000062	0	4		#N/A
38619	CU681768	0	4		#N/A
38757	AM863960	(sp:P33450) Cadherin-related tumor suppressor OS=Drosophila melanogaster GN=ft PE=1 SV=3	4	female gonad	#N/A
39134	AM868002	PREDICTED: hypothetical protein [Strongylocentrotus purpuratus]	4		#N/A
39471	AM868901	0	4		#N/A
39502	AM867601	0	4		#N/A
39536	CU987950	0	4	female gonad	#N/A
39731	AM867243	0	4		#N/A
39968	AM867928	(sp:Q61103) Zinc finger protein ubi-d4 OS=Mus musculus GN=Dpf2 PE=1 SV=1	4	female gonad	#N/A
40277	FP010320	0	4		#N/A
40368	CU984027	(sp:P15308) Protein B4 OS=Xenopus laevis GN=b4 PE=1 SV=1	4		#N/A
40415	ES789818	0	4	female gonad	#N/A
40569	AM861806	0	4		#N/A
40719	CX068843	0	4	female gonad	#N/A
41022	AM855907	0	4		#N/A
41025	CU994694	(sp:P60323) Nanos homolog 3 OS=Homo sapiens GN=NANOS3 PE=2 SV=1	4		#N/A
41057	CU999191	(sp:P50096) Inosine-5'-monophosphate dehydrogenase 1 OS=Mus musculus GN=Impdh1 PE=2 SV=1	4		#N/A
41409	AM865339	0	4		#N/A
41559	ES789152	0	4		#N/A
41624	AM855747	(sp:Q5R4R4) Protein LSM14 homolog A OS=Pongo abelii GN=LSM14A PE=2 SV=1	4		#N/A
42016	AM866525	Hypothetical protein CBG03513 [Caenorhabditis briggsae]	4		#N/A
42088	FP089778	0	4	female gonad	#N/A
42105	AM868529	0	4		#N/A
42951	FP089925	(sp:O35161) Cadherin EGF LAG seven-pass G-type receptor 1 OS=Mus musculus GN=Celsr1 PE=2 SV=2	4	female gonad	#N/A
43030	AM860516	0	4		#N/A
43588	CU998635	0	4		#N/A
43740	AM857075	(sp:Q17RR3) Pancreatic lipase-related protein 3 OS=Homo sapiens GN=PNLIPRP3 PE=2 SV=2	4		#N/A
43883	AM865152	0	4	female gonad	#N/A
44021	AM864788	(sp:Q9JK72) Copper chaperone for superoxide dismutase OS=Rattus norvegicus GN=Ccs PE=1 SV=1	4		#N/A
45040	FP002862	0	4		#N/A
45076	FP010348	0	4		#N/A
20178	AM863859	0	5		Adductor muscle
37830	CU686086	0	5		Adductor muscle
17253	AJ560757	(sp:Q9W734) Mothers against decapentaplegic homolog 6 OS=Gallus gallus GN=SMAD6 PE=2 SV=1	5		AJ560757
5064	AJ565739	(sp:Q9ESN6) Tripartite motif-containing protein 2 OS=Mus musculus GN=Trim2 PE=1 SV=1	5		AJ565739
18533	AM853802	hypothetical protein IscW_ISCW013676 [Ixodes scapularis]	5		all somatic tissues
20499	AM865983	(sp:O02485) Uncharacterized protein ZK1073.1 OS=Caenorhabditis elegans GN=ZK1073.1 PE=2 SV=1	5		all somatic tissues
11897	CU684984	0	5		all somatic tissues
26163	DW714017	0	5		all somatic tissues
33222	FP004754	0	5		all somatic tissues
11800	AM853671	0	5	male gonad	Labial palps and gills
3284	AM854073	(sp:Q4G0U5) Uncharacterized protein MGC33657 OS=Homo sapiens PE=2 SV=1	5		Labial palps and gills
33636	AM854208	(sp:Q28G94) Dynein light chain 1, axonemal OS=Xenopus tropicalis GN=dnal1 PE=2 SV=1	5		Labial palps and gills
35625	AM854817	(sp:Q95J53) BTB/POZ domain-containing protein 16 OS=Macaca fascicularis GN=BTBD16 PE=2 SV=1	5	male gonad	Labial palps and gills
2205	AM855102	(sp:Q9DAK2) Parkin coregulated gene protein homolog OS=Mus musculus GN=Pacrg PE=2 SV=1	5		Labial palps and gills
9371	AM855501	(sp:Q26630) 33 kDa inner dynein arm light chain, axonemal OS=Strongylocentrotus purpuratus PE=1 SV=1	5		Labial palps and gills
30039	AM855580	(sp:Q5R7A8) C-Myc-binding protein OS=Pongo abelii GN=MYCBP PE=3 SV=3	5		Labial palps and gills
2887	AM855648	0	5	male gonad	Labial palps and gills
26592	AM856385	(sp:Q3S8M4) Elongation of very long chain fatty acids protein 4 OS=Macaca mulatta GN=ELOVL4 PE=3 SV=1	5		Labial palps and gills
35818	AM856684	0	5		Labial palps and gills
21525	AM856706	(sp:Q53HC0) Coiled-coil domain-containing protein 92 OS=Homo sapiens GN=CCDC92 PE=2 SV=2	5	male gonad	Labial palps and gills
37696	AM856886	(sp:Q0VFN8) Uncharacterized protein C9orf117 homolog OS=Xenopus tropicalis PE=2 SV=1	5		Labial palps and gills
28975	AM857083	(sp:A4IFD0) Adenylate kinase isoenzyme 5 OS=Bos taurus GN=Ak5 PE=2 SV=1	5		Labial palps and gills
39849	AM857403	(sp:Q2IA00) Sperm flagellar protein 2 OS=Sus scrofa GN=SPEF2 PE=2 SV=1	5		Labial palps and gills
41355	AM857430	(sp:Q0VC09) RIB43A-like with coiled-coils protein 1 OS=Bos taurus GN=RIBC1 PE=2 SV=1	5		Labial palps and gills
23296	AM857587	(sp:Q5JRC9) Protein FAM47A OS=Homo sapiens GN=FAM47A PE=1 SV=3	5	male gonad	Labial palps and gills
39394	AM857596	(sp:Q96M34) Uncharacterized protein C3orf30 OS=Homo sapiens GN=C3orf30 PE=2 SV=1	5	male gonad	Labial palps and gills
1014	AM857793	0	5		Labial palps and gills
17212	AM857827	0	5		Labial palps and gills
44637	AM857837	(sp:A7MBF6) Uncharacterized protein C1orf228 homolog OS=Bos taurus PE=2 SV=1	5		Labial palps and gills
18649	AM857935	(sp:Q66IS6) Bardet-Biedl syndrome 5 protein homolog OS=Xenopus laevis GN=bbs5 PE=2 SV=1	5	male gonad	Labial palps and gills
43784	AM858229	(sp:Q4R642) T-complex-associated testis-expressed protein 1 OS=Macaca fascicularis GN=TCTE1 PE=2 SV=1	5		Labial palps and gills
28996	AM858510	(sp:Q9H5F2) UPF0686 protein C11orf1 OS=Homo sapiens GN=C11orf1 PE=2 SV=1	5		Labial palps and gills
27379	AM858517	(sp:B0WYR6) WD repeat-containing protein on Y chromosome OS=Culex quinquefasciatus GN=WDY PE=4 SV=2	5		Labial palps and gills
9588	AM858736	(sp:Q5JVL4) EF-hand domain-containing protein 1 OS=Homo sapiens GN=EFHC1 PE=1 SV=1	5		Labial palps and gills
43744	AM858918	(sp:Q9D3N2) EF-hand calcium-binding domain-containing protein 1 OS=Mus musculus GN=Efcab1 PE=2 SV=1	5	male gonad	Labial palps and gills
32916	AM859132	(sp:Q4R6X9) Leucine-rich repeat-containing protein 48 OS=Macaca fascicularis GN=LRRC48 PE=2 SV=1	5		Labial palps and gills
5880	AM859143	0	5		Labial palps and gills
12170	AM859254	(sp:Q99932) Sperm-associated antigen 8 OS=Homo sapiens GN=SPAG8 PE=1 SV=2	5		Labial palps and gills
241	AM859302	(sp:Q9UG01) Intraflagellar transport protein 172 homolog OS=Homo sapiens GN=IFT172 PE=1 SV=2	5		Labial palps and gills
26946	AM859436	0	5		Labial palps and gills
17384	AM859590	(sp:Q9UHP6) Rhabdoid tumor deletion region protein 1 OS=Homo sapiens GN=RTDR1 PE=2 SV=1	5		Labial palps and gills
39956	AM860025	(sp:Q7TSV9) Uncharacterized protein C16orf48 homolog OS=Mus musculus PE=2 SV=1	5		Labial palps and gills
18645	AM860112	(sp:A9JS51) UPF0605 protein FAM166B OS=Xenopus laevis GN=fam166b PE=2 SV=1	5	male gonad	Labial palps and gills
3923	AM860311	(sp:Q9JLI7) Sperm-associated antigen 6 OS=Mus musculus GN=Spag6 PE=1 SV=1	5		Labial palps and gills
13754	AM860434	0	5		Labial palps and gills
40314	AM860593	(sp:Q2TBS4) Uncharacterized protein C1orf88 homolog OS=Bos taurus PE=2 SV=1	5		Labial palps and gills
40954	AM860707	0	5		Labial palps and gills
14324	AM860858	(sp:Q3UFY4) Radial spoke head protein 3 homolog A OS=Mus musculus GN=Rsph3a PE=2 SV=1	5		Labial palps and gills
24496	AM861730	(sp:Q8CDU5) EF-hand domain-containing family member B OS=Mus musculus GN=Efhb PE=2 SV=1	5		Labial palps and gills
28163	AM861826	(sp:Q4V7T8) Ropporin-1-like protein OS=Xenopus laevis GN=ropn1l PE=2 SV=1	5		Labial palps and gills
4603	AM861884	(sp:A3KMX7) Putative malate dehydrogenase 1B OS=Bos taurus GN=MDH1B PE=2 SV=1	5		Labial palps and gills
38517	AM862455	(sp:A9JS51) UPF0605 protein FAM166B OS=Xenopus laevis GN=fam166b PE=2 SV=1	5		Labial palps and gills
25361	AM863619	0	5		Labial palps and gills
17475	AM864034	(sp:Q95230) Sperm surface protein Sp17 OS=Papio hamadryas GN=SPA17 PE=2 SV=1	5		Labial palps and gills
41308	AM864669	(sp:Q6NZQ0) Coiled-coil domain-containing protein C16orf93 homolog OS=Mus musculus GN=Gm166 PE=2 SV=2	5		Labial palps and gills
44022	AM864833	(sp:Q99NH0) Ankyrin repeat domain-containing protein 17 OS=Mus musculus GN=Ankrd17 PE=1 SV=2	5	male gonad	Labial palps and gills
34019	AM864858	0	5		Labial palps and gills
38854	AM864903	(sp:Q96M60) Uncharacterized protein C15orf33 OS=Homo sapiens GN=C15orf33 PE=2 SV=2	5	male gonad	Labial palps and gills
39539	AM865207	(sp:Q9UPR5) Sodium/calcium exchanger 2 OS=Homo sapiens GN=SLC8A2 PE=2 SV=2	5	male gonad	Labial palps and gills
32265	AM866114	(sp:Q8IWZ6) Bardet-Biedl syndrome 7 protein OS=Homo sapiens GN=BBS7 PE=1 SV=2	5		Labial palps and gills
11973	AM866946	(sp:Q5PPV3) MORN repeat-containing protein 3 OS=Xenopus laevis GN=morn3 PE=2 SV=1	5	male gonad	Labial palps and gills
5322	AM867566	(sp:Q58DA1) Sperm flagellar protein 1 OS=Bos taurus GN=SPEF1 PE=2 SV=1	5		Labial palps and gills
8590	AM867587	PREDICTED: similar to predicted protein [Ciona intestinalis]	5		Labial palps and gills
36023	AM867948	(sp:Q8N7U6) EF-hand domain-containing family member B OS=Homo sapiens GN=EFHB PE=2 SV=3	5		Labial palps and gills
41595	AM869258	(sp:Q96M34) Uncharacterized protein C3orf30 OS=Homo sapiens GN=C3orf30 PE=2 SV=1	5	male gonad	Labial palps and gills
34614	BQ426960	(sp:A1A5Q4) UPF0704 protein C6orf165 homolog OS=Rattus norvegicus PE=2 SV=1	5		Labial palps and gills
27596	CU682555	(sp:Q4R7Y8) Uncharacterized protein C14orf45 homolog OS=Macaca fascicularis GN=QtsA-11302 PE=2 SV=2	5		Labial palps and gills
31625	CU684060	PREDICTED: Pan troglodytes hypothetical protein LOC452271 (LOC452271), mRNA	5		Labial palps and gills
8406	CU684841	(sp:Q9JLI7) Sperm-associated antigen 6 OS=Mus musculus GN=Spag6 PE=1 SV=1	5		Labial palps and gills
7215	CU684909	(sp:Q8TD57) Dynein heavy chain 3, axonemal OS=Homo sapiens GN=DNAH3 PE=2 SV=1	5		Labial palps and gills
17804	CU685144	(sp:P70414) Sodium/calcium exchanger 1 OS=Mus musculus GN=Slc8a1 PE=1 SV=1	5		Labial palps and gills
36420	CU685202	(sp:Q5T655) Coiled-coil domain-containing protein 147 OS=Homo sapiens GN=CCDC147 PE=2 SV=1	5		Labial palps and gills
43561	CU685363	0	5		Labial palps and gills
35306	CU685474	0	5	male gonad	Labial palps and gills
31923	CU685498	0	5		Labial palps and gills
38753	CU983935	(sp:Q567I9) Cytochrome b5 domain-containing protein 1 OS=Danio rerio GN=cyb5d1 PE=2 SV=1	5		Labial palps and gills
37324	CU986522	(sp:A2BFC9) Uncharacterized protein FLJ46082 homolog OS=Danio rerio GN=si:ch211-215c18.4 PE=4 SV=1	5		Labial palps and gills
10585	CU986736	(sp:Q9NQC8) UPF0360 protein C11orf60 OS=Homo sapiens GN=C11orf60 PE=2 SV=1	5		Labial palps and gills
6085	CU987259	0	5		Labial palps and gills
3026	CU987302	(sp:Q9R1K9) Centrin-2 OS=Mus musculus GN=Cetn2 PE=1 SV=1	5		Labial palps and gills
40878	CU987413	(sp:Q28FE4) MORN repeat-containing protein 5 OS=Xenopus tropicalis GN=morn5 PE=2 SV=1	5	male gonad	Labial palps and gills
24910	CU987581	0	5	male gonad	Labial palps and gills
34711	CU987688	(sp:P09480) Neuronal acetylcholine receptor subunit alpha-2 OS=Gallus gallus GN=CHRNA2 PE=2 SV=1	5		Labial palps and gills
1462	CU987737	(sp:Q3SZR5) UPF0573 protein C2orf70 homolog OS=Bos taurus PE=2 SV=1	5		Labial palps and gills
10205	CU987797	PREDICTED: similar to predicted protein [Ciona intestinalis]	5		Labial palps and gills
36100	CU987810	0	5		Labial palps and gills
2489	CU988181	0	5		Labial palps and gills
6388	CU988530	PREDICTED: similar to coiled-coil domain containing 108 [Strongylocentrotus purpuratus]	5		Labial palps and gills
5580	CU988970	0	5		Labial palps and gills
28170	CU989003	(sp:Q50JE5) Angiotensin-converting enzyme OS=Mesocricetus auratus GN=Ace PE=2 SV=1	5		Labial palps and gills
29895	CU989416	PREDICTED: hypothetical protein [Strongylocentrotus purpuratus]	5		Labial palps and gills
13766	CU989634	0	5	male gonad	Labial palps and gills
28960	CU989658	(sp:Q9D180) Uncharacterized protein ENSP00000361571 homolog OS=Mus musculus PE=2 SV=2	5		Labial palps and gills
42635	CU990254	(sp:Q9JLI7) Sperm-associated antigen 6 OS=Mus musculus GN=Spag6 PE=1 SV=1	5		Labial palps and gills
6802	CU990822	(sp:Q4R8T1) EF-hand calcium-binding domain-containing protein 6 (Fragment) OS=Macaca fascicularis GN=EFCAB6 PE=2 SV=2	5		Labial palps and gills
23070	CU991208	0	5		Labial palps and gills
36513	CU991647	(sp:A7RHB3) UPF0732 protein v1g81173 OS=Nematostella vectensis GN=v1g81173 PE=3 SV=2	5		Labial palps and gills
27228	CU991768	0	5		Labial palps and gills
33392	CU991891	0	5	male gonad	Labial palps and gills
36321	CU992276	0	5		Labial palps and gills
17244	CU992617	(sp:Q0VFN8) Uncharacterized protein C9orf117 homolog OS=Xenopus tropicalis PE=2 SV=1	5		Labial palps and gills
1001	CU992728	0	5		Labial palps and gills
21827	CU992930	(sp:Q9DAK2) Parkin coregulated gene protein homolog OS=Mus musculus GN=Pacrg PE=2 SV=1	5		Labial palps and gills
35924	CU993384	(sp:Q5JVL4) EF-hand domain-containing protein 1 OS=Homo sapiens GN=EFHC1 PE=1 SV=1	5		Labial palps and gills
24491	CU993685	0	5	male gonad	Labial palps and gills
28710	CU993694	PREDICTED: similar to LOC129881 protein [Strongylocentrotus purpuratus]	5		Labial palps and gills
22800	CU993854	(sp:A6H8T2) Cancer susceptibility candidate protein 1 homolog OS=Danio rerio GN=casc1 PE=2 SV=2	5		Labial palps and gills
33430	CU993862	0	5	male gonad	Labial palps and gills
38510	CU994336	(sp:Q9BZ19) Ankyrin repeat domain-containing protein 60 OS=Homo sapiens GN=ANKRD60 PE=2 SV=3	5		Labial palps and gills
17652	CU994347	0	5		Labial palps and gills
38634	CU994825	0	5	male gonad	Labial palps and gills
43637	CU995942	(sp:Q3V0B4) Coiled-coil domain-containing protein 108 OS=Mus musculus GN=Ccdc108 PE=1 SV=1	5		Labial palps and gills
19227	CU996446	PREDICTED: similar to Uncharacterized protein C18orf34 [Ciona intestinalis]	5		Labial palps and gills
35275	CU997201	(sp:Q9HAQ2) Kinesin-like protein KIF9 OS=Homo sapiens GN=KIF9 PE=1 SV=3	5		Labial palps and gills
14453	CU997902	PREDICTED: similar to predicted protein [Ciona intestinalis]	5		Labial palps and gills
17509	CU998233	(sp:Q4R6T7) IQ and ubiquitin-like domain-containing protein OS=Macaca fascicularis GN=IQUB PE=2 SV=2	5		Labial palps and gills
17420	CX068942	0	5		Labial palps and gills
40111	CX739466	(sp:Q2T9V2) IQ domain-containing protein G OS=Bos taurus GN=IQCG PE=2 SV=1	5		Labial palps and gills
34080	DV736446	0	5		Labial palps and gills
24825	DV736477	hypothetical protein BRAFLDRAFT_269790 [Branchiostoma floridae]	5		Labial palps and gills
33725	DV736486	(sp:Q2TA38) Tektin-4 OS=Bos taurus GN=TEKT4 PE=2 SV=1	5		Labial palps and gills
26781	DV736502	0	5		Labial palps and gills
32959	DV736572	(sp:P56597) Nucleoside diphosphate kinase homolog 5 OS=Homo sapiens GN=NME5 PE=1 SV=1	5		Labial palps and gills
13672	DV736642	0	5		Labial palps and gills
25927	DV736679	0	5		Labial palps and gills
4522	DV736763	0	5		Labial palps and gills
3078	DV736885	0	5		Labial palps and gills
20920	DV736921	0	5		Labial palps and gills
4860	EE677431	0	5		Labial palps and gills
29218	EE677501	(sp:A7SMR0) Meiosis expressed gene 1 protein homolog OS=Nematostella vectensis GN=v1g237368 PE=3 SV=1	5		Labial palps and gills
10095	EE677645	0	5		Labial palps and gills
29405	EE677784	(sp:Q5VTT2) Uncharacterized protein C9orf135 OS=Homo sapiens GN=C9orf135 PE=1 SV=1	5		Labial palps and gills
30722	ES789166	(sp:B5X5D0) UPF0691 protein C9orf116 homolog OS=Salmo salar PE=2 SV=1	5		Labial palps and gills
42402	ES789182	(sp:A2BFC9) Uncharacterized protein FLJ46082 homolog OS=Danio rerio GN=si:ch211-215c18.4 PE=4 SV=1	5		Labial palps and gills
40770	ES789194	(sp:O02414) Dynein light chain LC6, flagellar outer arm OS=Anthocidaris crassispina PE=3 SV=1	5		Labial palps and gills
9912	ES789199	(sp:Q5F201) WD repeat-containing protein 16 OS=Mus musculus GN=Wdr16 PE=2 SV=1	5		Labial palps and gills
36266	ES789239	(sp:Q9D9T8) EF-hand domain-containing protein 1 OS=Mus musculus GN=Efhc1 PE=1 SV=1	5		Labial palps and gills
9805	ES789247	(sp:Q6SP97) Enkurin OS=Mus musculus GN=Enkur PE=1 SV=1	5		Labial palps and gills
24471	ES789800	(sp:Q5T2S8) Armadillo repeat-containing protein 4 OS=Homo sapiens GN=ARMC4 PE=2 SV=1	5		Labial palps and gills
19877	ES789943	(sp:Q80Y75) DnaJ homolog subfamily B member 13 OS=Mus musculus GN=Dnajb13 PE=2 SV=1	5		Labial palps and gills
12036	ES789955	(sp:A6NL82) Protein FAM183A OS=Homo sapiens GN=FAM183A PE=2 SV=2	5		Labial palps and gills
8464	EX956366	0	5		Labial palps and gills
32788	FD483996	(sp:Q494V2) Coiled-coil domain-containing protein 37 OS=Homo sapiens GN=CCDC37 PE=1 SV=1	5		Labial palps and gills
6609	FP001797	PREDICTED: similar to predicted protein [Ciona intestinalis]	5		Labial palps and gills
8430	FP006717	PREDICTED: similar to LOC495952 protein [Ciona intestinalis]	5		Labial palps and gills
14418	FP010022	0	5	male gonad	Labial palps and gills
10897	FP089825	PREDICTED: similar to LOC733372 protein [Taeniopygia guttata]	5		Labial palps and gills
42619	FP089859	hypothetical protein BRAFLDRAFT_117750 [Branchiostoma floridae]	5	male gonad	Labial palps and gills
8001	AM858986	0	5		Visceral ganglion
21007	AM855767	0	5		Visceral ganglion
38374	AM860940	(sp:Q9D722) Uncharacterized protein C20orf111 homolog OS=Mus musculus PE=2 SV=1	5		Visceral ganglion
32579	AM869249	(sp:Q9Z1J8) SEC14-like protein 3 OS=Rattus norvegicus GN=Sec14l3 PE=1 SV=1	5		Visceral ganglion
40126	AM864807	0	5		Visceral ganglion
34370	AM866620	(sp:Q8CCB4) Vacuolar protein sorting-associated protein 53 homolog OS=Mus musculus GN=Vps53 PE=2 SV=1	5	male gonad	Visceral ganglion
25199	AM865302	0	5	male gonad	Visceral ganglion
1417	AM861850	0	5	male gonad	#N/A
1559	ES789786	(sp:Q5SSF7) Protein FAM46C OS=Mus musculus GN=Fam46c PE=2 SV=1	5	male gonad	#N/A
1721	AM865116	(sp:Q9Z1K5) Protein ariadne-1 homolog OS=Mus musculus GN=Arih1 PE=2 SV=3	5	male gonad	#N/A
1736	ES789298	0	5	male gonad	#N/A
2552	AM864856	0	5		#N/A
2768	CU995620	(sp:Q4V7N3) Serine/threonine/tyrosine-interacting protein A OS=Xenopus laevis GN=styx-A PE=2 SV=1	5	male gonad	#N/A
3850	AM868587	(sp:P14100) Calcium/calmodulin-dependent 3',5'-cyclic nucleotide phosphodiesterase 1A OS=Bos taurus GN=PDE1A PE=1 SV=3	5	male gonad	#N/A
4195	AM864563	(sp:Q63ZR7) Solute carrier family 25 member 46-B OS=Xenopus laevis GN=slc25a46-B PE=2 SV=1	5	male gonad	#N/A
5109	AM864088	0	5	male gonad	#N/A
5392	AM857589	0	5		#N/A
5540	AM861891	0	5		#N/A
5612	AM854419	(sp:Q96HV5) Transmembrane protein 41A OS=Homo sapiens GN=TMEM41A PE=2 SV=1	5		#N/A
6590	AM858874	0	5		#N/A
6755	FP011414	0	5		#N/A
8909	AM853970	0	5		#N/A
9457	CX068887	0	5		#N/A
12778	AM857898	0	5		#N/A
13065	AM864531	(sp:B4MXW3) Kelch-like protein diablo OS=Drosophila willistoni GN=dbo PE=3 SV=1	5		#N/A
14531	FP089741	0	5		#N/A
14961	AM862462	0	5	male gonad	#N/A
15029	AM866836	(sp:Q6DGU5) Solute carrier family 25 member 46 OS=Danio rerio GN=slc25a46 PE=2 SV=1	5	male gonad	#N/A
15790	AM862591	predicted protein [Nematostella vectensis]	5		#N/A
15888	AM868795	(sp:Q6GQT0) Dual specificity protein phosphatase CDC14A OS=Mus musculus GN=Cdc14a PE=2 SV=2	5		#N/A
15933	AM865188	0	5	male gonad	#N/A
16224	AM867810	0	5		#N/A
18605	AM855219	(sp:A3KPP4) Solute carrier family 25 member 35 OS=Danio rerio GN=slc25a35 PE=3 SV=1	5	male gonad	#N/A
19214	CU684428	0	5	male gonad	#N/A
19555	EE677514	0	5		#N/A
20605	AM862184	0	5		#N/A
20923	AM869170	0	5		#N/A
22736	AM858470	(sp:Q92038) Acyl-CoA desaturase OS=Cyprinus carpio PE=2 SV=2	5		#N/A
23299	AM857778	(sp:Q9Z0R4) Intersectin-1 OS=Mus musculus GN=Itsn1 PE=1 SV=1	5	male gonad	#N/A
24396	FP089865	0	5		#N/A
24895	AM867706	PREDICTED: similar to UPF0542 protein FLJ76405 homolog [Ciona intestinalis]	5		#N/A
25596	EE677532	0	5		#N/A
25767	CU684938	0	5		#N/A
25829	AM867048	(sp:Q9UIX4) Potassium voltage-gated channel subfamily G member 1 OS=Homo sapiens GN=KCNG1 PE=2 SV=1	5	male gonad	#N/A
25949	AM867959	(sp:Q6JEL3) Kelch-like protein 10 OS=Rattus norvegicus GN=Klhl10 PE=2 SV=1	5		#N/A
26297	AM867935	(sp:Q0VAA2) Uncharacterized protein C14orf166B OS=Homo sapiens GN=C14orf166B PE=2 SV=1	5		#N/A
27335	AM864142	hypothetical protein BRAFLDRAFT_117676 [Branchiostoma floridae]	5	male gonad	#N/A
27512	CX069089	0	5	male gonad	#N/A
29061	AM859337	(sp:P0C5J2) B9 domain-containing protein 1 OS=Rattus norvegicus GN=B9d1 PE=2 SV=1	5		#N/A
30482	AM853323	(sp:O15990) Arginine kinase OS=Liolophura japonica PE=2 SV=1	5	male gonad	#N/A
30616	FP005565	0	5		#N/A
30706	AM862121	0	5		#N/A
31151	AM862695	0	5	male gonad	#N/A
31839	AM859555	(sp:Q86RN8) Paramyosin OS=Boophilus microplus GN=PRM PE=1 SV=1	5		#N/A
31895	CU683637	0	5		#N/A
31949	AM858908	0	5		#N/A
32330	AM868224	hypothetical protein [Paramecium tetraurelia strain d4-2]	5		#N/A
33043	CU993426	0	5		#N/A
33107	AM866556	0	5		#N/A
33955	AM862765	(sp:Q9Z1K5) Protein ariadne-1 homolog OS=Mus musculus GN=Arih1 PE=2 SV=3	5	male gonad	#N/A
35914	CU996829	0	5		#N/A
36269	AM862529	0	5	male gonad	#N/A
37552	AM865988	0	5		#N/A
38663	CU682580	0	5	visceral ganglion	#N/A
38779	AM869445	(sp:Q61241) Testis-specific serine/threonine-protein kinase 1 OS=Mus musculus GN=Tssk1b PE=1 SV=1	5		#N/A
39639	EE677599	(sp:O43805) Sjoegren syndrome nuclear autoantigen 1 OS=Homo sapiens GN=SSNA1 PE=1 SV=2	5		#N/A
40542	CU994265	0	5		#N/A
40588	AM859108	0	5	male gonad	#N/A
40624	AM860880	0	5	male gonad	#N/A
41061	AM869023	0	5		#N/A
41107	EW779489	0	5	male gonad	#N/A
41946	AM867219	(sp:Q5XIE5) E3 ubiquitin-protein ligase MARCH3 OS=Rattus norvegicus GN=March3 PE=1 SV=1	5	male gonad	#N/A
42227	AM863647	0	5		#N/A
42266	CU994483	(sp:Q9CWP6) Motile sperm domain-containing protein 2 OS=Mus musculus GN=Mospd2 PE=1 SV=2	5	male gonad	#N/A
43482	AM862123	0	5	male gonad	#N/A
43638	AM858256	(sp:Q8NHP6) Motile sperm domain-containing protein 2 OS=Homo sapiens GN=MOSPD2 PE=1 SV=1	5	male gonad	#N/A
44749	AM860242	0	5		#N/A
45080	AM859492	0	5		#N/A
10357	AM858924	0	6		Adductor muscle
17546	BQ426815	0	6		Adductor muscle
19629	CU998139	0	6		Adductor muscle
1240	FP011756	0	6		Adductor muscle
28536	AM853911	0	6		all somatic tissues
11344	AM854799	0	6		all somatic tissues
38897	AM856476	0	6		all somatic tissues
15756	AM869004	0	6		all somatic tissues
36412	AM860562	0	6	male gonad	Labial palps and gills
37738	AM861810	(sp:Q5HZE5) Transmembrane protein 17 OS=Rattus norvegicus GN=Tmem17 PE=2 SV=1	6		Labial palps and gills
15669	AM864070	(sp:A6NEK1) Arrestin domain-containing protein 5 OS=Homo sapiens GN=ARRDC5 PE=2 SV=1	6		Labial palps and gills
19109	CU682126	0	6	male gonad	Labial palps and gills
22046	CU685284	0	6		Labial palps and gills
9625	FP008556	(sp:Q3SXZ7) Probable tubulin polyglutamylase TTLL9 OS=Homo sapiens GN=TTLL9 PE=2 SV=3	6		Labial palps and gills
20119	AM862211	0	6		Visceral ganglion
13199	CU991439	predicted protein [Nematostella vectensis]	6	male gonad	Visceral ganglion
791	AM859771	0	6	male gonad	Visceral ganglion
39943	AM866101	(sp:Q6GR35) UPF0436 protein C9orf6 homolog OS=Xenopus laevis PE=2 SV=1	6	male gonad	Visceral ganglion
772	CU988915	(sp:Q498H0) Sister chromatid cohesion protein PDS5 homolog B-A OS=Xenopus laevis GN=pds5b-A PE=1 SV=1	6		#N/A
863	CU989364	0	6		#N/A
1111	DW713865	(sp:Q28DR4) Histone H4 OS=Xenopus tropicalis GN=TGas006m08.1 PE=3 SV=1	6	male gonad	#N/A
1162	FP089746	0	6	male gonad	#N/A
1196	CU997450	0	6		#N/A
1536	AM864296	hypothetical protein IscW_ISCW018140 [Ixodes scapularis]	6		#N/A
1804	AM858411	(sp:Q8N1H7) Protein SIX6OS1 OS=Homo sapiens GN=SIX6OS1 PE=2 SV=1	6	male gonad	#N/A
2085	AM857813	0	6		#N/A
2169	AM869290	(sp:P12370) cAMP-dependent protein kinase catalytic subunit OS=Drosophila melanogaster GN=Pka-C1 PE=1 SV=3	6		#N/A
2667	AM863057	0	6	male gonad	#N/A
3031	AM867701	0	6	male gonad	#N/A
3206	ES789360	PREDICTED: similar to protein tyrosine phosphatase, receptor type, A [Ciona intestinalis]	6		#N/A
3444	AM857723	0	6		#N/A
3629	AM864555	(sp:Q9VJE5) Restin homolog OS=Drosophila melanogaster GN=CLIP-190 PE=1 SV=1	6		#N/A
3654	AM854428	(sp:P62870) Transcription elongation factor B polypeptide 2 OS=Rattus norvegicus GN=Tceb2 PE=1 SV=1	6		#N/A
3980	CU989844	predicted protein [Nematostella vectensis]	6	male gonad	#N/A
4276	AJ431728	(sp:P41383) Tubulin alpha-2/alpha-4 chain OS=Patella vulgata GN=TUB2 PE=2 SV=1	6	male gonad	#N/A
4844	CU998495	(sp:Q96JB1) Dynein heavy chain 8, axonemal OS=Homo sapiens GN=DNAH8 PE=1 SV=2	6	male gonad	#N/A
5238	AM868331	0	6	male gonad	#N/A
5523	AM856507	0	6		#N/A
6679	AM859175	0	6		#N/A
7144	AM864870	0	6	male gonad	#N/A
7174	AM862130	0	6	male gonad	#N/A
7508	AM866833	0	6		#N/A
7615	AM859362	0	6	male gonad	#N/A
7971	AM867709	0	6	male gonad	#N/A
8334	AM858495	0	6		#N/A
8410	AM866365	0	6		#N/A
8435	AM861090	(sp:Q5REP9) Kelch-like protein 3 OS=Pongo abelii GN=KLHL3 PE=2 SV=1	6	male gonad	#N/A
8571	AM863052	0	6		#N/A
8811	AM864358	0	6	male gonad	#N/A
8834	DW713885	(sp:Q95NR9) Calmodulin OS=Metridium senile PE=1 SV=3	6		#N/A
9209	AM867620	0	6	male gonad	#N/A
9373	FP011734	0	6		#N/A
9446	AM859833	0	6		#N/A
9555	CU998852	(sp:Q9C005) Protein dpy-30 homolog OS=Homo sapiens GN=DPY30 PE=1 SV=1	6		#N/A
9602	AM866457	0	6	male gonad	#N/A
9832	AM858971	(sp:P23942) Peripherin-2 OS=Homo sapiens GN=PRPH2 PE=1 SV=1	6		#N/A
9871	CF369133	(sp:Q25010) Actin, cytoplasmic A3a OS=Helicoverpa armigera GN=actA3a PE=2 SV=1	6		#N/A
9883	DV736506	0	6		#N/A
10352	AM858795	(sp:A8MTL3) RING finger protein ENSP00000382794 OS=Homo sapiens PE=2 SV=1	6	male gonad	#N/A
11719	AM864201	(sp:Q24524) Protein singed OS=Drosophila melanogaster GN=sn PE=2 SV=1	6	male gonad	#N/A
12221	AM859901	0	6		#N/A
12243	EF219429	hypothetical protein BRAFLDRAFT_118409 [Branchiostoma floridae]	6		#N/A
12469	AM864460	0	6	male gonad	#N/A
12955	AM865356	0	6		#N/A
12969	FP009825	0	6		#N/A
13083	AM859923	0	6		#N/A
13824	CU682392	0	6		#N/A
13951	AM867236	0	6		#N/A
14139	AM865804	(sp:P35191) DnaJ homolog 1, mitochondrial OS=Saccharomyces cerevisiae GN=MDJ1 PE=1 SV=1	6		#N/A
14225	CU988103	(sp:Q66HD2) Kelch-like protein 36 OS=Rattus norvegicus GN=Klhl36 PE=2 SV=1	6		#N/A
14619	AM865892	0	6		#N/A
14659	AM857687	0	6	male gonad	#N/A
14927	AM865827	0	6		#N/A
16621	FP010267	0	6		#N/A
17777	AM866075	predicted protein [Candida tropicalis MYA-3404]	6	male gonad	#N/A
18225	FP010434	viral A-type inclusion protein [Trichomonas vaginalis G3]	6		#N/A
18778	AM857859	0	6		#N/A
19477	AM863157	(sp:Q6PFY8) Tripartite motif-containing protein 45 OS=Mus musculus GN=Trim45 PE=2 SV=1	6		#N/A
21447	AM867021	(sp:O09032) ELAV-like protein 4 OS=Rattus norvegicus GN=Elavl4 PE=1 SV=1	6		#N/A
21490	EF219426	hypothetical protein BRAFLDRAFT_118409 [Branchiostoma floridae]	6		#N/A
21607	AM863073	(sp:Q6CEJ6) Glucose-repressible alcohol dehydrogenase transcriptional effector OS=Yarrowia lipolytica GN=CCR4 PE=3 SV=1	6	male gonad	#N/A
21618	AM864226	0	6		#N/A
21778	AM866436	PREDICTED: hypothetical protein [Strongylocentrotus purpuratus]	6	male gonad	#N/A
22082	AM861318	(sp:P0C546) Solute carrier family 25 member 42 OS=Rattus norvegicus GN=Slc25a42 PE=2 SV=1	6	male gonad	#N/A
22213	AM867127	0	6	male gonad	#N/A
24055	AM860501	(sp:P60368) Keratin-associated protein 10-2 OS=Homo sapiens GN=KRTAP10-2 PE=2 SV=1	6		#N/A
24105	AM858990	(sp:O02485) Uncharacterized protein ZK1073.1 OS=Caenorhabditis elegans GN=ZK1073.1 PE=2 SV=1	6		#N/A
24317	AM860926	0	6		#N/A
24414	FP010952	0	6	male gonad	#N/A
24501	EW778926	(sp:P79145) cAMP-responsive element modulator OS=Canis familiaris GN=CREM PE=2 SV=2	6		#N/A
24665	CU998929	0	6	male gonad	#N/A
24962	FP002722	0	6		#N/A
25007	AM865670	(sp:P62138) Serine/threonine-protein phosphatase PP1-alpha catalytic subunit OS=Rattus norvegicus GN=Ppp1ca PE=1 SV=1	6	male gonad	#N/A
25395	AM863025	0	6		#N/A
25922	AM863105	(sp:Q5JUQ0) Protein FAM78A OS=Homo sapiens GN=FAM78A PE=2 SV=1	6		#N/A
26365	CU682136	0	6		#N/A
26628	AM859619	0	6	male gonad	#N/A
26941	FP089887	0	6	male gonad	#N/A
26958	AM861289	(sp:A0JN61) DNA-directed RNA polymerase III subunit RPC9 OS=Bos taurus GN=CRCP PE=2 SV=1	6		#N/A
27064	AM859447	(sp:Q9UPY8) Microtubule-associated protein RP/EB family member 3 OS=Homo sapiens GN=MAPRE3 PE=1 SV=1	6		#N/A
27395	BQ427303	0	6		#N/A
27818	FP007223	(sp:P97363) Serine palmitoyltransferase 2 OS=Mus musculus GN=Sptlc2 PE=2 SV=2	6	male gonad	#N/A
27863	AM858163	0	6	male gonad	#N/A
28403	EX956377	(sp:Q14565) Meiotic recombination protein DMC1/LIM15 homolog OS=Homo sapiens GN=DMC1 PE=1 SV=2	6	male gonad	#N/A
28548	AM860659	0	6	male gonad	#N/A
28658	AM867049	0	6		#N/A
29012	AM864725	predicted protein [Nematostella vectensis]	6		#N/A
29360	DV736941	0	6		#N/A
29514	AM866244	hypothetical protein BRAFLDRAFT_100807 [Branchiostoma floridae]	6	male gonad	#N/A
29627	AM862157	0	6	male gonad	#N/A
29683	AM854282	0	6	male gonad	#N/A
29796	CU997820	0	6	male gonad	#N/A
30240	AM858604	(sp:Q66IM5) Protein GTLF3B OS=Xenopus tropicalis GN=gtlf3b PE=3 SV=1	6		#N/A
30511	AM858618	0	6		#N/A
31122	CF369232	0	6		#N/A
31156	AM858978	0	6		#N/A
31430	CU992035	0	6		#N/A
32451	AM863473	(sp:O94813) Slit homolog 2 protein OS=Homo sapiens GN=SLIT2 PE=1 SV=1	6	male gonad	#N/A
32582	AM868390	0	6		#N/A
32629	EF219427	hypothetical protein BRAFLDRAFT_118409 [Branchiostoma floridae]	6		#N/A
32810	AM867757	0	6		#N/A
32818	AM861984	(sp:Q03410) Synaptonemal complex protein 1 OS=Rattus norvegicus GN=Sycp1 PE=2 SV=2	6	male gonad	#N/A
33033	CF369228	hypothetical protein BRAFLDRAFT_125849 [Branchiostoma floridae]	6		#N/A
34795	CU999980	0	6	male gonad	#N/A
35166	AM860557	hypothetical protein BRAFLDRAFT_100807 [Branchiostoma floridae]	6	male gonad	#N/A
36481	AM858055	0	6		#N/A
36691	AM866442	(sp:Q6ZV50) Uncharacterized protein FLJ42986 OS=Homo sapiens PE=2 SV=2	6	male gonad	#N/A
36966	AM857615	(sp:Q4R8G6) Uncharacterized protein C16orf73 homolog OS=Macaca fascicularis GN=QtsA-12515 PE=2 SV=1	6	male gonad	#N/A
37176	FP011676	0	6		#N/A
37845	FP006733	0	6		#N/A
38340	FP089910	0	6	male gonad	#N/A
38965	EF219428	hypothetical protein BRAFLDRAFT_118409 [Branchiostoma floridae]	6		#N/A
40065	CU991158	0	6		#N/A
41084	AM860913	0	6	male gonad	#N/A
41455	AM858998	0	6		#N/A
41637	ES789836	0	6		#N/A
41808	AM867270	0	6	male gonad	#N/A
42995	FP010271	(sp:Q9JLQ0) CD2-associated protein OS=Mus musculus GN=Cd2ap PE=1 SV=2	6	male gonad	#N/A
43186	DV736576	0	6		#N/A
43225	AM857792	PREDICTED: hypothetical protein [Strongylocentrotus purpuratus]	6	male gonad	#N/A
43380	EW778942	0	6		#N/A
43751	AM862213	(sp:Q9D5I4) Tctex1 domain-containing protein 1 OS=Mus musculus GN=Tctex1d1 PE=2 SV=1	6	male gonad	#N/A
44054	CU989036	0	6		#N/A
44084	FP089739	0	6	male gonad	#N/A
44394	AM860511	0	6	male gonad	#N/A
44823	AM866347	hypothetical protein BRAFLDRAFT_64442 [Branchiostoma floridae]	6		#N/A
1653	AM859576	0	7		Labial palps and gills
43292	AM864225	(sp:Q9D9P2) Coiled-coil domain-containing protein 103 OS=Mus musculus GN=Ccdc103 PE=2 SV=1	7		Labial palps and gills
31687	AM867297	(sp:Q66JT5) Tubulin polyglutamylase complex subunit 2 OS=Mus musculus PE=1 SV=2	7		Labial palps and gills
3999	AM868319	0	7		Labial palps and gills
17	AM863560	(sp:Q7ZVC2) Clusterin-associated protein 1 homolog OS=Danio rerio GN=cluap1 PE=2 SV=2	7		#N/A
362	AM862158	(sp:Q96QU8) Exportin-6 OS=Homo sapiens GN=XPO6 PE=1 SV=1	7		#N/A
732	AM861298	0	7		#N/A
1055	AM858080	(sp:Q9HB75) Leucine-rich repeat and death domain-containing protein OS=Homo sapiens GN=LRDD PE=1 SV=2	7		#N/A
1928	AM861899	hypothetical protein DDB_G0281439 [Dictyostelium discoideum AX4]	7		#N/A
2188	CU997415	0	7		#N/A
2471	AM857913	(sp:Q497H0) AN1-type zinc finger protein 3 OS=Mus musculus GN=Zfand3 PE=2 SV=1	7		#N/A
2766	DV736354	0	7		#N/A
2934	AM861906	(sp:Q7SXU0) Eukaryotic translation initiation factor 3 subunit J-A OS=Danio rerio GN=eif3ja PE=1 SV=1	7		#N/A
3370	CU995306	(sp:P48380) Transcription factor RFX3 OS=Homo sapiens GN=RFX3 PE=2 SV=2	7		#N/A
3899	CU682645	(sp:P67963) Casein kinase I isoform alpha OS=Xenopus laevis GN=csnk1a1 PE=2 SV=1	7		#N/A
3915	AM866378	hypothetical protein AaeL_AAEL008191 [Aedes aegypti]	7		#N/A
4160	EW779577	(sp:Q6DJ55) Protein TBRG4 OS=Xenopus tropicalis GN=tbrg4 PE=2 SV=2	7		#N/A
4310	AM861240	(sp:Q91XA8) Kelch domain-containing protein 8A OS=Mus musculus GN=Klhdc8a PE=2 SV=1	7		#N/A
4874	AM859146	(sp:Q5H7C0) Cell division cycle protein 20 homolog OS=Sus scrofa GN=CDC20 PE=2 SV=1	7		#N/A
5107	AM864085	0	7		#N/A
5111	CK172375	PREDICTED: Ciona intestinalis similar to suppressor of Ty 16 homolog (LOC100183139), mRNA	7		#N/A
5417	AM863994	(sp:Q75NR7) ATP-dependent DNA helicase Q4 OS=Mus musculus GN=Recql4 PE=2 SV=2	7		#N/A
5418	AM864971	(sp:Q08AX9) Uncharacterized protein KIAA1841 homolog OS=Xenopus laevis PE=2 SV=1	7		#N/A
5466	CU999215	(sp:Q27746) DNA (cytosine-5)-methyltransferase PliMCI OS=Paracentrotus lividus GN=DNMT PE=2 SV=1	7		#N/A
5567	AM860596	0	7		#N/A
5591	AM862640	(sp:Q3SWX9) Double-strand-break repair protein rad21 homolog OS=Bos taurus GN=RAD21 PE=2 SV=1	7		#N/A
6205	AM865392	(sp:O14578) Citron Rho-interacting kinase OS=Homo sapiens GN=CIT PE=1 SV=2	7		#N/A
7216	AM867059	0	7		#N/A
7399	AM858900	0	7		#N/A
8053	AM857512	(sp:P54279) Mismatch repair endonuclease PMS2 OS=Mus musculus GN=Pms2 PE=1 SV=1	7		#N/A
8247	AM860887	(sp:Q96MG7) Melanoma-associated antigen G1 OS=Homo sapiens GN=NDNL2 PE=1 SV=1	7		#N/A
8273	AM864694	0	7		#N/A
8583	AM858010	0	7		#N/A
8674	CX069346	(sp:Q6QLW4) Cytochrome c OS=Pectinaria gouldii PE=3 SV=1	7		#N/A
8764	AM867325	(sp:Q6JE36) Protein NDRG1 OS=Rattus norvegicus GN=Ndrg1 PE=1 SV=1	7		#N/A
9183	AM861777	(sp:Q6QLW4) Cytochrome c OS=Pectinaria gouldii PE=3 SV=1	7		#N/A
9413	CU987866	0	7		#N/A
9436	AM860914	(sp:O49326) Nitrile-specifier protein 2 OS=Arabidopsis thaliana GN=NSP2 PE=2 SV=1	7		#N/A
9713	AM864416	(sp:Q92630) Dual specificity tyrosine-phosphorylation-regulated kinase 2 OS=Homo sapiens GN=DYRK2 PE=1 SV=3	7		#N/A
9974	CX069032	0	7		#N/A
10040	AM858297	0	7		#N/A
10163	FP002636	0	7		#N/A
10315	CU988908	(sp:Q91783) Kinesin-related motor protein Eg5 2 OS=Xenopus laevis PE=2 SV=1	7		#N/A
10332	AM853630	0	7		#N/A
10581	FP007729	(sp:Q8BJW7) Crossover junction endonuclease EME1 OS=Mus musculus GN=Eme1 PE=1 SV=1	7		#N/A
11223	AM853805	(sp:Q68FQ4) Uncharacterized protein C11orf70 homolog OS=Rattus norvegicus PE=2 SV=1	7		#N/A
11303	AM857508	0	7		#N/A
11522	BQ426476	0	7		#N/A
11559	AM856681	0	7		#N/A
11610	FP002661	0	7		#N/A
11636	CU987660	0	7		#N/A
11707	CU995484	(sp:Q8TAM2) Tetratricopeptide repeat protein 8 OS=Homo sapiens GN=TTC8 PE=1 SV=1	7		#N/A
12270	AM864104	0	7		#N/A
12843	AM866627	0	7		#N/A
13303	FP003003	(sp:Q922R1) UPF0183 protein C16orf70 homolog OS=Mus musculus PE=2 SV=1	7		#N/A
13469	AM861450	(sp:Q96S82) Ubiquitin-like protein 7 OS=Homo sapiens GN=UBL7 PE=1 SV=2	7		#N/A
13608	AM867966	(sp:Q7Z4L9) Leucine-rich repeat-containing protein 67 OS=Homo sapiens GN=LRRC67 PE=2 SV=2	7		#N/A
13634	CU986666	0	7		#N/A
13676	AM853778	(sp:A4QNN3) Ubiquitin carboxyl-terminal hydrolase 30 OS=Xenopus tropicalis GN=usp30 PE=2 SV=1	7		#N/A
13851	CU990326	0	7		#N/A
14426	AM860168	0	7		#N/A
14427	AM864265	(sp:A2AM05) Centlein OS=Mus musculus GN=Cntln PE=1 SV=1	7		#N/A
14632	AM869223	0	7		#N/A
14792	CU998088	0	7		#N/A
14928	DV736933	0	7		#N/A
15130	DV736746	0	7		#N/A
15214	AM858588	(sp:Q32NR3) DNA-binding protein RFX2 OS=Xenopus laevis GN=rfx2 PE=2 SV=1	7		#N/A
15248	AM857775	(sp:Q15291) Retinoblastoma-binding protein 5 OS=Homo sapiens GN=RBBP5 PE=1 SV=2	7		#N/A
15572	AM861293	(sp:Q96GG9) DCN1-like protein 1 OS=Homo sapiens GN=DCUN1D1 PE=1 SV=1	7		#N/A
15906	AM859011	(sp:Q5VVX9) Ubiquitin-conjugating enzyme E2 U OS=Homo sapiens GN=UBE2U PE=1 SV=1	7		#N/A
15923	AM857622	(sp:Q5RD88) Lysine-specific demethylase 4A OS=Pongo abelii GN=KDM4A PE=2 SV=1	7		#N/A
16127	AM868574	(sp:P51892) DNA ligase 1 OS=Xenopus laevis GN=lig1 PE=2 SV=1	7		#N/A
16144	FP010243	0	7		#N/A
16212	CU999132	0	7		#N/A
16313	DV736560	(sp:Q17045) GTP-binding protein AGP-1 OS=Ascaris suum GN=AGP-1 PE=2 SV=1	7		#N/A
16650	AM856120	0	7		#N/A
16770	AM860668	(sp:Q9NVR7) TBCC domain-containing protein 1 OS=Homo sapiens GN=TBCCD1 PE=1 SV=1	7		#N/A
16857	AM859033	(sp:Q5BJD2) Uncharacterized protein C15orf43 homolog OS=Danio rerio GN=zgc:111992 PE=2 SV=1	7		#N/A
16883	AM862737	0	7		#N/A
16933	CU984538	0	7		#N/A
17088	FP009642	0	7		#N/A
17182	AM855207	(sp:Q174D3) Mediator of RNA polymerase II transcription subunit 19 OS=Aedes aegypti GN=MED19 PE=3 SV=1	7		#N/A
17677	AM862616	0	7		#N/A
17709	AM856856	(sp:Q8CFP6) DnaJ homolog subfamily C member 27 OS=Mus musculus GN=Dnajc27 PE=2 SV=1	7		#N/A
18085	CU998152	0	7	female gonad	#N/A
18140	CU994437	(sp:Q24K09) DNA (cytosine-5)-methyltransferase 1 OS=Bos taurus GN=DNMT1 PE=2 SV=1	7		#N/A
18825	ES789731	(sp:Q13099) Intraflagellar transport protein 88 homolog OS=Homo sapiens GN=IFT88 PE=1 SV=2	7		#N/A
18831	AM855480	0	7		#N/A
18941	FP002006	0	7		#N/A
19732	AM862305	0	7		#N/A
20498	AM857514	(sp:Q15013) MAD2L1-binding protein OS=Homo sapiens GN=MAD2L1BP PE=1 SV=1	7		#N/A
20551	FP004345	(sp:P67963) Casein kinase I isoform alpha OS=Xenopus laevis GN=csnk1a1 PE=2 SV=1	7		#N/A
20707	AM856538	(sp:Q9CPV5) Polyamine-modulated factor 1 OS=Mus musculus GN=Pmf1 PE=1 SV=1	7		#N/A
20732	AM866080	0	7		#N/A
20944	CU994196	(sp:Q6DEY8) WD repeat-containing protein 67 OS=Xenopus tropicalis GN=wdr67 PE=2 SV=1	7		#N/A
21004	AM862046	0	7		#N/A
21559	AM864093	0	7		#N/A
21642	FP003640	(sp:Q642B9) Zinc finger protein 18 OS=Rattus norvegicus GN=Znf18 PE=2 SV=1	7		#N/A
21694	BQ426909	(sp:Q3B7G7) Protein SFRS12IP1 OS=Danio rerio GN=sfrs12ip1 PE=2 SV=1	7		#N/A
21823	AM863343	0	7		#N/A
22180	FP001578	predicted protein [Nematostella vectensis]	7		#N/A
22275	BQ427333	(sp:Q9BPU9) B9 domain-containing protein 2 OS=Homo sapiens GN=B9D2 PE=2 SV=2	7		#N/A
22326	AM854855	(sp:O43167) Zinc finger and BTB domain-containing protein 24 OS=Homo sapiens GN=ZBTB24 PE=1 SV=2	7		#N/A
23303	AM857564	0	7		#N/A
23403	CU996626	0	7		#N/A
23419	AM237648	(sp:Q801E2) Actin-binding protein anillin OS=Xenopus laevis GN=anln PE=1 SV=1	7		#N/A
23602	AM863051	0	7		#N/A
23611	AM868151	0	7		#N/A
24170	EE677842	0	7		#N/A
24211	AM861092	(sp:O75800) Zinc finger MYND domain-containing protein 10 OS=Homo sapiens GN=ZMYND10 PE=1 SV=2	7		#N/A
24334	AM863869	(sp:P52429) Diacylglycerol kinase epsilon OS=Homo sapiens GN=DGKE PE=1 SV=1	7		#N/A
24421	AM859540	(sp:Q5BJF6) Outer dense fiber protein 2 OS=Homo sapiens GN=ODF2 PE=1 SV=1	7		#N/A
24741	AM863668	0	7		#N/A
24880	AM866869	PREDICTED: hypothetical protein [Nasonia vitripennis]	7		#N/A
25029	FP005319	0	7	male gonad	#N/A
25133	FP011368	0	7		#N/A
25229	AM866709	(sp:Q8JZN5) Acyl-CoA dehydrogenase family member 9, mitochondrial OS=Mus musculus GN=Acad9 PE=2 SV=1	7		#N/A
25607	AM864428	0	7		#N/A
26091	CX739594	0	7		#N/A
26456	CU988978	0	7		#N/A
26505	AM865101	0	7		#N/A
26515	AM859910	predicted protein [Nematostella vectensis]	7		#N/A
26618	AM864213	0	7	male gonad	#N/A
26746	AM857579	(sp:Q3KQF4) Leucine-rich repeat-containing protein 69 OS=Xenopus laevis GN=lrrc69 PE=2 SV=1	7		#N/A
26969	AM855031	0	7		#N/A
27120	AM865610	(sp:Q4G163) F-box only protein 43 OS=Homo sapiens GN=FBXO43 PE=1 SV=3	7		#N/A
27315	AM863339	(sp:Q2TBP2) Histone H4 transcription factor OS=Bos taurus GN=HINFP PE=2 SV=1	7		#N/A
27320	AM866784	(sp:Q8C2S5) F-box/LRR-repeat protein 5 OS=Mus musculus GN=Fbxl5 PE=2 SV=2	7		#N/A
27615	AM858270	0	7		#N/A
28120	AM862982	0	7		#N/A
28412	AM860848	0	7		#N/A
28463	FP007647	(sp:Q8MQI6) Transcription elongation factor 1 homolog OS=Drosophila melanogaster GN=CG40228 PE=1 SV=1	7		#N/A
28864	FP006506	0	7		#N/A
28893	AM864745	GK24680 [Drosophila willistoni]	7		#N/A
29436	AM867611	(sp:Q5BJQ6) Cleavage stimulation factor 50 kDa subunit OS=Rattus norvegicus GN=Cstf1 PE=2 SV=1	7		#N/A
29562	BQ427176	0	7		#N/A
29624	CU984201	0	7		#N/A
29651	AM858745	0	7	male gonad	#N/A
30090	BQ426552	0	7		#N/A
30230	AM865924	(sp:Q6NXP6) Pyrroline-5-carboxylate reductase-like protein C14orf148 OS=Homo sapiens GN=C14orf148 PE=2 SV=2	7	male gonad	#N/A
30270	AM863035	0	7		#N/A
30755	AM866038	(sp:Q1L8G7) GATA zinc finger domain-containing protein 1 OS=Danio rerio GN=gatad1 PE=2 SV=1	7		#N/A
31007	CU988963	0	7		#N/A
31076	AM869504	0	7	male gonad	#N/A
31199	AM857194	(sp:Q39030) Serine/threonine-protein kinase AtPK19 OS=Arabidopsis thaliana GN=ATPK19 PE=2 SV=2	7		#N/A
31281	AM858595	0	7		#N/A
31413	EW778633	(sp:Q9JL60) Glucocorticoid modulatory element-binding protein 1 OS=Mus musculus GN=Gmeb1 PE=2 SV=1	7		#N/A
31423	AM859992	(sp:Q9DE46) DNA polymerase alpha catalytic subunit OS=Xenopus laevis GN=pola1 PE=2 SV=1	7		#N/A
31428	FP005383	0	7		#N/A
31536	AM857573	(sp:P53809) Phosphatidylcholine transfer protein OS=Rattus norvegicus GN=Pctp PE=2 SV=2	7		#N/A
31613	CU984250	0	7		#N/A
32066	AM857509	(sp:Q2TGI5) Probable palmitoyltransferase ZDHHC24 OS=Rattus norvegicus GN=Zdhhc24 PE=2 SV=1	7	male gonad	#N/A
32432	AM858044	(sp:P62291) Abnormal spindle-like microcephaly-associated protein homolog OS=Macaca fascicularis GN=ASPM PE=2 SV=1	7		#N/A
33328	AM859886	(sp:Q9NPB1) 5'(3')-deoxyribonucleotidase, mitochondrial OS=Homo sapiens GN=NT5M PE=1 SV=1	7		#N/A
34071	AM860397	(sp:A6NN14) Zinc finger protein 729 OS=Homo sapiens GN=ZNF729 PE=2 SV=3	7		#N/A
34087	AM856039	0	7		#N/A
34934	CU990675	(sp:Q5TB30) DEP domain-containing protein 1A OS=Homo sapiens GN=DEPDC1A PE=1 SV=1	7	female gonad	#N/A
34953	CU998311	0	7		#N/A
35111	AM860549	(sp:Q66I67) Intraflagellar transport protein 20 homolog OS=Danio rerio GN=ift20 PE=2 SV=1	7		#N/A
35711	AM864751	0	7		#N/A
36138	FP011354	(sp:Q14008) Cytoskeleton-associated protein 5 OS=Homo sapiens GN=CKAP5 PE=1 SV=3	7		#N/A
36234	AM860204	(sp:Q86SX3) Uncharacterized protein C14orf80 OS=Homo sapiens GN=C14orf80 PE=2 SV=2	7		#N/A
37296	AM861774	(sp:Q3T0C9) Synaptojanin-2-binding protein OS=Bos taurus GN=SYNJ2BP PE=2 SV=1	7		#N/A
37378	FP009606	0	7		#N/A
37501	AM862862	(sp:Q7YR39) Putative pre-mRNA-splicing factor ATP-dependent RNA helicase DHX16 OS=Pan troglodytes GN=DHX16 PE=3 SV=1	7		#N/A
37598	AM856009	(sp:Q5XI06) Probable histone acetyltransferase MYST1 OS=Rattus norvegicus GN=Myst1 PE=2 SV=1	7		#N/A
38066	CU990830	0	7		#N/A
38859	AM856486	0	7		#N/A
38983	CU989171	0	7		#N/A
39045	AM859958	0	7		#N/A
39274	AM862283	0	7		#N/A
39725	AM863480	0	7		#N/A
39754	CU999609	(sp:Q6P1U0) Protein downstream neighbor of son homolog OS=Xenopus tropicalis GN=donson PE=2 SV=1	7		#N/A
39914	AM868896	PREDICTED: hypothetical protein [Strongylocentrotus purpuratus]	7		#N/A
40144	AM864999	0	7		#N/A
40168	AM857886	0	7		#N/A
40187	AM860149	0	7		#N/A
40230	CU991598	0	7		#N/A
40377	CU994555	0	7		#N/A
40381	AM860081	hypothetical protein BRAFLDRAFT_124259 [Branchiostoma floridae]	7		#N/A
40436	AM857018	(sp:Q9DCL4) Putative S-adenosyl-L-methionine-dependent methyltransferase METT5D1 OS=Mus musculus GN=Mett5d1 PE=2 SV=2	7		#N/A
40599	AM866351	0	7		#N/A
40629	CU995701	(sp:Q8TAM2) Tetratricopeptide repeat protein 8 OS=Homo sapiens GN=TTC8 PE=1 SV=1	7		#N/A
40654	AM858054	0	7		#N/A
41126	AM868464	0	7		#N/A
41570	AM857283	0	7		#N/A
41820	AM863465	(sp:Q0VA03) Polycomb protein suz12 OS=Xenopus tropicalis GN=suz12 PE=2 SV=1	7		#N/A
41846	CU686507	0	7	male gonad	#N/A
42131	AM855198	(sp:Q9WVA3) Mitotic checkpoint protein BUB3 OS=Mus musculus GN=Bub3 PE=2 SV=1	7		#N/A
42385	AM859098	RAD51-associated protein 1 [Salmo salar]	7		#N/A
42448	AM866873	(sp:Q8C2S5) F-box/LRR-repeat protein 5 OS=Mus musculus GN=Fbxl5 PE=2 SV=2	7		#N/A
42608	AM853986	(sp:P13668) Stathmin OS=Rattus norvegicus GN=Stmn1 PE=1 SV=2	7		#N/A
42800	AM866542	(sp:Q15018) BRISC complex subunit Abro1 OS=Homo sapiens GN=FAM175B PE=1 SV=2	7		#N/A
42809	AM865413	0	7		#N/A
42902	AM865002	0	7		#N/A
43036	FP000172	0	7		#N/A
43395	EE677595	0	7		#N/A
43931	CU994637	0	7		#N/A
44734	AM860978	(sp:Q5PQ23) Outer dense fiber protein 2 OS=Xenopus laevis GN=odf2 PE=2 SV=1	7		#N/A
45204	AM869341	(sp:Q9NRZ9) Lymphoid-specific helicase OS=Homo sapiens GN=HELLS PE=1 SV=1	7		#N/A
25806	AM858765	0	8		Labial palps and gills
278	AM860702	(sp:Q9NWQ9) Uncharacterized protein C14orf119 OS=Homo sapiens GN=C14orf119 PE=2 SV=1	8		#N/A
706	FP002102	(sp:Q3ZC04) Ribosomal protein 63, mitochondrial OS=Bos taurus GN=MRP63 PE=1 SV=1	8		#N/A
745	CU998990	(sp:Q9CQZ5) NADH dehydrogenase [ubiquinone] 1 alpha subcomplex subunit 6 OS=Mus musculus GN=Ndufa6 PE=1 SV=1	8		#N/A
1495	AM857155	hypothetical protein LOC100158539 [Xenopus (Silurana) tropicalis]	8		#N/A
1793	AM864177	(sp:Q68FX0) Isocitrate dehydrogenase [NAD] subunit beta, mitochondrial OS=Rattus norvegicus GN=Idh3B PE=2 SV=1	8	male gonad	#N/A
2058	BQ426961	0	8		#N/A
2088	FP001673	(sp:Q6B860) 28S ribosomal protein S14, mitochondrial OS=Bos taurus GN=MRPS14 PE=1 SV=1	8		#N/A
2228	FP011139	0	8		#N/A
2264	BQ427183	predicted protein [Nematostella vectensis]	8		#N/A
2317	AM863208	(sp:Q8CI33) CWF19-like protein 1 OS=Mus musculus GN=Cwf19l1 PE=2 SV=1	8		#N/A
2668	AM868690	(sp:Q7TN88) Polycystic kidney disease protein 1-like 2 OS=Mus musculus GN=Pkd1l2 PE=2 SV=1	8		#N/A
2794	AM867530	(sp:O42899) Protein sco1 OS=Schizosaccharomyces pombe GN=sco1 PE=2 SV=1	8		#N/A
2795	EE677642	0	8		#N/A
2830	AM863722	(sp:Q3MHN0) Proteasome subunit beta type-6 OS=Bos taurus GN=PSMB6 PE=1 SV=1	8		#N/A
2931	AM857779	(sp:Q6GQA6) COP9 signalosome complex subunit 8 OS=Xenopus laevis GN=csn8 PE=2 SV=2	8		#N/A
3177	AM869126	0	8		#N/A
3213	AM860354	0	8		#N/A
3296	FP000328	(sp:Q16595) Frataxin, mitochondrial OS=Homo sapiens GN=FXN PE=1 SV=2	8		#N/A
3343	AM861532	0	8		#N/A
3398	CU987970	0	8		#N/A
3887	CU995924	(sp:P26446) Poly [ADP-ribose] polymerase 1 OS=Gallus gallus GN=PARP1 PE=1 SV=2	8		#N/A
4311	AM864317	0	8		#N/A
4420	CU991591	(sp:P70040) Flap endonuclease 1-A OS=Xenopus laevis GN=fen1-A PE=1 SV=1	8		#N/A
4484	AM867380	0	8		#N/A
4509	AM865265	(sp:Q9DG67) DNA repair and recombination protein RAD54B OS=Gallus gallus GN=RAD54B PE=2 SV=1	8		#N/A
4654	AM867327	(sp:Q7ZY08) Ubiquitin-conjugating enzyme E2 T OS=Xenopus laevis GN=ube2t PE=2 SV=1	8		#N/A
4754	AM868580	0	8		#N/A
4857	AM868384	0	8	male gonad	#N/A
4993	CU999152	0	8		#N/A
4998	DV736897	(sp:Q9N2W7) Probable NADH dehydrogenase [ubiquinone] 1 alpha subcomplex subunit 12 OS=Caenorhabditis elegans GN=Y94H6A.8 PE=2 SV=2	8		#N/A
5407	FP000995	(sp:Q64511) DNA topoisomerase 2-beta OS=Mus musculus GN=Top2b PE=1 SV=2	8		#N/A
5462	FP001117	(sp:Q9ULG1) Putative DNA helicase INO80 complex homolog 1 OS=Homo sapiens GN=INO80 PE=1 SV=2	8		#N/A
5464	AM862399	(sp:O35567) Bifunctional purine biosynthesis protein PURH OS=Rattus norvegicus GN=Atic PE=1 SV=2	8		#N/A
5534	AM857588	(sp:Q803H4) Histone H3-like centromeric protein A OS=Danio rerio GN=cenpa PE=1 SV=1	8		#N/A
6109	AM866066	(sp:Q8N8J6) Zinc finger protein 615 OS=Homo sapiens GN=ZNF615 PE=1 SV=2	8		#N/A
6241	AM864235	0	8		#N/A
6319	AM863968	(sp:Q04323) UBX domain-containing protein 1 OS=Homo sapiens GN=UBXN1 PE=1 SV=2	8		#N/A
6353	CU991150	(sp:P49739) Maternal DNA replication licensing factor mcm3 OS=Xenopus laevis GN=mmcm3 PE=1 SV=2	8		#N/A
6648	FP004902	(sp:Q3YK19) Fanconi anemia group J protein homolog OS=Gallus gallus GN=BRIP1 PE=2 SV=1	8		#N/A
6680	CD526833	(sp:Q8STF0) Calmodulin OS=Strongylocentrotus intermedius PE=2 SV=3	8		#N/A
6692	AM864414	(sp:O73672) Proteasome subunit alpha type-2 OS=Carassius auratus GN=psma2 PE=2 SV=3	8		#N/A
6999	AM859623	(sp:Q99J62) Replication factor C subunit 4 OS=Mus musculus GN=Rfc4 PE=1 SV=1	8		#N/A
7053	CU994586	(sp:A4IHT0) Fidgetin-like protein 1 OS=Xenopus tropicalis GN=fignl1 PE=2 SV=1	8		#N/A
7058	AM868618	0	8	male gonad	#N/A
7060	AM856997	0	8		#N/A
7363	AM868535	0	8		#N/A
7367	CU988291	(sp:Q5RC35) Transmembrane protein 85 OS=Pongo abelii GN=TMEM85 PE=2 SV=1	8		#N/A
7891	AM864536	(sp:Q3ZBK3) Kinetochore protein Spc25 OS=Bos taurus GN=SPC25 PE=2 SV=1	8	male gonad	#N/A
8234	AM862364	0	8	male gonad	#N/A
8250	AM861485	(sp:Q5ZKG1) 39S ribosomal protein L51, mitochondrial OS=Gallus gallus GN=MRPL51 PE=2 SV=1	8		#N/A
8317	CU685928	0	8		#N/A
8655	FP011384	(sp:Q9CQX8) 28S ribosomal protein S36, mitochondrial OS=Mus musculus GN=Mrps36 PE=1 SV=1	8		#N/A
8763	FP007125	(sp:Q9CWW7) CpG-binding protein OS=Mus musculus GN=Cxxc1 PE=2 SV=1	8		#N/A
8836	AM853923	0	8		#N/A
8903	CU994157	hypothetical protein TTHERM_00194310 [Tetrahymena thermophila]	8		#N/A
9474	AM861357	(sp:Q8BMS1) Trifunctional enzyme subunit alpha, mitochondrial OS=Mus musculus GN=Hadha PE=1 SV=1	8		#N/A
9714	AM859558	(sp:Q9D0F6) Replication factor C subunit 5 OS=Mus musculus GN=Rfc5 PE=2 SV=1	8		#N/A
9750	AM863614	0	8		#N/A
9789	AM866678	(sp:Q9BV99) Leucine-rich repeat-containing protein 61 OS=Homo sapiens GN=LRRC61 PE=2 SV=1	8		#N/A
9796	AM865687	(sp:O35280) Serine/threonine-protein kinase Chk1 OS=Mus musculus GN=Chek1 PE=1 SV=2	8		#N/A
9833	BQ426386	(sp:Q9PTW9) Proteasome subunit alpha type-7 OS=Carassius auratus GN=psma7 PE=2 SV=1	8		#N/A
10590	CX069137	(sp:P40618) High mobility group protein B3 OS=Gallus gallus GN=HMGB3 PE=2 SV=2	8		#N/A
10595	AM865801	(sp:Q9CY16) 28S ribosomal protein S28, mitochondrial OS=Mus musculus GN=Mrps28 PE=2 SV=1	8		#N/A
10608	EE677550	0	8		#N/A
10940	AM864524	(sp:Q02370) NADH dehydrogenase [ubiquinone] 1 alpha subcomplex subunit 2 OS=Bos taurus GN=NDUFA2 PE=1 SV=2	8		#N/A
11038	AM861012	(sp:Q96HJ9) UPF0562 protein C7orf55 OS=Homo sapiens GN=C7orf55 PE=1 SV=2	8		#N/A
11129	AM857580	(sp:Q0VFH6) 39S ribosomal protein L22, mitochondrial OS=Xenopus tropicalis GN=mrpl22 PE=2 SV=1	8		#N/A
11158	FP009012	0	8		#N/A
11239	FP007261	0	8	male gonad	#N/A
11356	AM858065	(sp:Q9QWT9) Kinesin-like protein KIFC1 OS=Mus musculus GN=Kifc1 PE=1 SV=2	8		#N/A
11673	AM866249	0	8		#N/A
11783	AM861721	0	8		#N/A
11944	AM863348	0	8	male gonad	#N/A
11946	FP006809	(sp:Q6P1V4) Eukaryotic translation initiation factor 3 subunit C OS=Xenopus tropicalis GN=eif3c PE=2 SV=1	8		#N/A
12139	CU986637	(sp:P62489) DNA-directed RNA polymerase II subunit RPB7 OS=Rattus norvegicus GN=Polr2g PE=2 SV=1	8		#N/A
12164	AM857804	0	8		#N/A
12522	AM865493	0	8		#N/A
12557	AM864384	0	8		#N/A
12653	AM858021	0	8		#N/A
13209	FP011728	(sp:O67124) Probable DNA double-strand break repair rad50 ATPase OS=Aquifex aeolicus GN=rad50 PE=3 SV=1	8		#N/A
13410	CB617487	0	8		#N/A
13487	AM862819	0	8		#N/A
13947	AM866816	(sp:Q90987) Stathmin-2 OS=Gallus gallus GN=STMN2 PE=2 SV=1	8		#N/A
14054	AM855741	(sp:O54879) High mobility group protein B3 OS=Mus musculus GN=Hmgb3 PE=2 SV=3	8		#N/A
14302	CU994593	0	8		#N/A
14517	FP008513	(sp:Q27ID4) Telomerase reverse transcriptase OS=Bos taurus GN=TERT PE=3 SV=2	8		#N/A
14529	AM859834	(sp:P47809) Dual specificity mitogen-activated protein kinase kinase 4 OS=Mus musculus GN=Map2k4 PE=1 SV=2	8		#N/A
14676	FP010386	0	8		#N/A
14777	AM861314	(sp:Q5U3U3) Carnitine O-palmitoyltransferase 2, mitochondrial OS=Danio rerio GN=cpt2 PE=2 SV=2	8		#N/A
15168	CU682058	0	8		#N/A
15271	AM863230	(sp:Q502M8) Exoribonuclease 2 OS=Danio rerio GN=eri2 PE=2 SV=1	8		#N/A
15281	FP006839	(sp:P56399) Ubiquitin carboxyl-terminal hydrolase 5 OS=Mus musculus GN=Usp5 PE=1 SV=1	8		#N/A
15341	CU999128	0	8		#N/A
15399	AM861427	(sp:P20664) DNA primase small subunit OS=Mus musculus GN=Prim1 PE=1 SV=1	8		#N/A
16160	FP005816	(sp:Q9CY94) DNA replication complex GINS protein PSF3 OS=Mus musculus GN=Gins3 PE=2 SV=1	8		#N/A
16163	AM864974	(sp:Q556Y9) Mitotic spindle assembly checkpoint protein MAD2A OS=Dictyostelium discoideum GN=mad2l1-1 PE=3 SV=1	8		#N/A
16181	AM859761	CENP-C [Schizosaccharomyces japonicus yFS275]	8		#N/A
16199	AM862598	(sp:Q9NYB0) Telomeric repeat-binding factor 2-interacting protein 1 OS=Homo sapiens GN=TERF2IP PE=1 SV=1	8		#N/A
16310	AM866477	(sp:Q5ZLP8) Insulin-like growth factor 2 mRNA-binding protein 3 OS=Gallus gallus GN=IGF2BP3 PE=2 SV=1	8		#N/A
16474	AM854286	0	8		#N/A
16510	AM861163	0	8		#N/A
16871	AM857507	(sp:P52292) Importin subunit alpha-2 OS=Homo sapiens GN=KPNA2 PE=1 SV=1	8		#N/A
17292	AM859066	(sp:P35816) [Pyruvate dehydrogenase [acetyl-transferring]]-phosphatase 1, mitochondrial OS=Bos taurus GN=PDP1 PE=1 SV=1	8		#N/A
17356	BQ426329	(sp:A6QR20) Ankyrin repeat domain-containing protein 32 OS=Bos taurus GN=ANKRD32 PE=2 SV=2	8		#N/A
17723	AM859642	0	8		#N/A
17765	AM853768	(sp:Q9BSD7) Nucleoside-triphosphatase C1orf57 OS=Homo sapiens GN=C1orf57 PE=1 SV=1	8		#N/A
17893	AM868024	hypothetical protein BRAFLDRAFT_253934 [Branchiostoma floridae]	8		#N/A
18281	AM855277	(sp:Q6NVR1) Alpha-endosulfine OS=Xenopus tropicalis GN=ensa PE=2 SV=1	8		#N/A
18301	CU989074	(sp:Q68FX0) Isocitrate dehydrogenase [NAD] subunit beta, mitochondrial OS=Rattus norvegicus GN=Idh3B PE=2 SV=1	8	male gonad	#N/A
18322	CU993629	0	8		#N/A
18325	AM858850	0	8		#N/A
18695	AM857904	0	8		#N/A
18740	AM861838	(sp:P35250) Replication factor C subunit 2 OS=Homo sapiens GN=RFC2 PE=1 SV=3	8		#N/A
18933	AM864705	(sp:P70195) Proteasome subunit beta type-7 OS=Mus musculus GN=Psmb7 PE=1 SV=1	8		#N/A
18976	AM858935	(sp:Q0MQI7) NADH dehydrogenase [ubiquinone] flavoprotein 2, mitochondrial OS=Pongo pygmaeus GN=NDUFV2 PE=2 SV=1	8		#N/A
19134	AM857677	(sp:Q9Y547) Heat shock protein beta-11 OS=Homo sapiens GN=HSPB11 PE=1 SV=1	8		#N/A
19408	AM869418	(sp:Q9V439) Mediator of RNA polymerase II transcription subunit 22 OS=Drosophila melanogaster GN=MED22 PE=1 SV=1	8		#N/A
19694	AM867732	(sp:Q15645) Thyroid receptor-interacting protein 13 OS=Homo sapiens GN=TRIP13 PE=1 SV=2	8		#N/A
19734	FP007590	0	8		#N/A
19772	AM860399	(sp:O60869) Endothelial differentiation-related factor 1 OS=Homo sapiens GN=EDF1 PE=1 SV=1	8		#N/A
19923	AM862170	(sp:P49454) Centromere protein F OS=Homo sapiens GN=CENPF PE=1 SV=2	8		#N/A
20234	AM858773	(sp:Q95KV7) NADH dehydrogenase [ubiquinone] 1 alpha subcomplex subunit 13 OS=Bos taurus GN=NDUFA13 PE=1 SV=3	8		#N/A
20357	AM857848	0	8		#N/A
20472	FP001301	(sp:P47224) Guanine nucleotide exchange factor MSS4 OS=Homo sapiens GN=RABIF PE=1 SV=2	8	male gonad	#N/A
20841	AM864086	0	8		#N/A
20877	EE677773	(sp:Q94519) Acyl carrier protein, mitochondrial OS=Drosophila melanogaster GN=mtacp1 PE=1 SV=1	8		#N/A
21143	AM857608	(sp:Q8WTC1) 28S ribosomal protein S15, mitochondrial OS=Drosophila melanogaster GN=bonsai PE=2 SV=2	8		#N/A
21174	AM866200	(sp:Q9NQP4) Prefoldin subunit 4 OS=Homo sapiens GN=PFDN4 PE=1 SV=1	8		#N/A
21186	AM856942	(sp:Q7T0M6) Histone chaperone asf1-B OS=Xenopus laevis GN=asf1-B PE=2 SV=1	8		#N/A
21200	AM857442	(sp:Q5TM62) 28S ribosomal protein S18b, mitochondrial OS=Macaca mulatta GN=MRPS18B PE=3 SV=1	8		#N/A
21220	AM864804	(sp:Q5R8G6) DNA replication licensing factor MCM3 OS=Pongo abelii GN=MCM3 PE=2 SV=1	8		#N/A
21229	CB617549	(sp:P91929) NADH dehydrogenase [ubiquinone] 1 alpha subcomplex subunit 10, mitochondrial OS=Drosophila melanogaster GN=ND42 PE=1 SV=2	8		#N/A
21249	AM860454	0	8		#N/A
21295	EW779453	0	8		#N/A
21502	AM864356	0	8		#N/A
21530	ES789210	0	8		#N/A
21532	BQ426893	0	8		#N/A
21534	FP008314	0	8		#N/A
21598	AM857985	0	8		#N/A
21602	AM866389	0	8		#N/A
21794	AM860049	0	8		#N/A
21826	AM866364	(sp:Q96B26) Exosome complex exonuclease RRP43 OS=Homo sapiens GN=EXOSC8 PE=1 SV=1	8		#N/A
21845	AM857800	0	8		#N/A
21927	AM868747	predicted protein [Nematostella vectensis]	8		#N/A
22016	CU995094	0	8	male gonad	#N/A
22248	AM859496	0	8		#N/A
22280	CU686479	(sp:Q5R8E4) Regulator of microtubule dynamics protein 1 OS=Pongo abelii GN=FAM82B PE=2 SV=1	8		#N/A
22917	CU999736	0	8		#N/A
23160	AM858305	(sp:P0C6T1) Chromosome transmission fidelity protein 8 homolog OS=Rattus norvegicus GN=Chtf8 PE=3 SV=1	8		#N/A
23627	AM869109	0	8		#N/A
24013	AM862425	(sp:P50532) Structural maintenance of chromosomes protein 4 OS=Xenopus laevis GN=smc4 PE=1 SV=1	8		#N/A
24064	CX069167	0	8		#N/A
24188	FP011478	0	8		#N/A
24191	AM866055	(sp:Q3UA06) Thyroid receptor-interacting protein 13 OS=Mus musculus GN=Trip13 PE=2 SV=1	8	male gonad	#N/A
24438	AM862564	0	8		#N/A
24547	AM861259	0	8		#N/A
24636	AM865889	(sp:P54276) DNA mismatch repair protein Msh6 OS=Mus musculus GN=Msh6 PE=1 SV=2	8		#N/A
24676	AM856873	(sp:Q8R010) Aminoacyl tRNA synthetase complex-interacting multifunctional protein 2 OS=Mus musculus GN=Aimp2 PE=1 SV=1	8		#N/A
24729	CU989725	(sp:Q9CZA6) Nuclear distribution protein nudE homolog 1 OS=Mus musculus GN=Nde1 PE=1 SV=1	8		#N/A
24847	CU990607	0	8		#N/A
25083	AM860657	(sp:Q6NWH5) Transmembrane protein 11 OS=Danio rerio GN=tmem11 PE=2 SV=1	8		#N/A
25138	AM861895	hypothetical protein [Schistosoma mansoni]	8		#N/A
25141	AM859414	(sp:Q9CQ06) 39S ribosomal protein L24, mitochondrial OS=Mus musculus GN=Mrpl24 PE=2 SV=1	8		#N/A
25285	AM859662	(sp:Q3MHY7) 39S ribosomal protein L10, mitochondrial OS=Bos taurus GN=MRPL10 PE=1 SV=2	8		#N/A
25469	AM858017	(sp:Q7ZUS1) Serine/threonine-protein kinase VRK1 OS=Danio rerio GN=vrk1 PE=2 SV=1	8		#N/A
25961	EW779455	hypothetical protein AaeL_AAEL013540 [Aedes aegypti]	8		#N/A
26001	AM864373	(sp:Q91917) DNA repair protein RAD51 homolog B OS=Xenopus laevis GN=rad51-B PE=2 SV=1	8		#N/A
26014	AM854023	0	8		#N/A
26344	AM860757	(sp:Q9JKP8) Chromatin accessibility complex protein 1 OS=Mus musculus GN=Chrac1 PE=1 SV=1	8		#N/A
26708	FP007638	0	8		#N/A
26782	BQ427325	0	8		#N/A
27119	FP009629	0	8		#N/A
27172	ES789105	(sp:Q9DCT2) NADH dehydrogenase [ubiquinone] iron-sulfur protein 3, mitochondrial OS=Mus musculus GN=Ndufs3 PE=1 SV=2	8		#N/A
27751	AM866447	0	8		#N/A
28061	FP000529	(sp:Q9Z1P6) NADH dehydrogenase [ubiquinone] 1 alpha subcomplex subunit 7 OS=Mus musculus GN=Ndufa7 PE=1 SV=3	8		#N/A
28105	AM866372	0	8		#N/A
28134	AM859548	(sp:Q8R2U4) Methyltransferase-like protein 11A OS=Mus musculus GN=Mettl11a PE=2 SV=3	8		#N/A
28243	BQ427003	0	8		#N/A
28394	AM862461	hypothetical protein BRAFLDRAFT_80934 [Branchiostoma floridae]	8		#N/A
28448	AM859656	(sp:Q6AYU1) Mortality factor 4-like protein 1 OS=Rattus norvegicus GN=Morf4l1 PE=2 SV=1	8		#N/A
28701	AM859382	(sp:O14248) Tip elongation aberrant protein 3 OS=Schizosaccharomyces pombe GN=tea3 PE=1 SV=1	8		#N/A
28747	AM859307	(sp:Q8BP27) Uncharacterized protein C10orf78 homolog OS=Mus musculus PE=1 SV=2	8		#N/A
28770	AM864330	(sp:O73817) Proteasome subunit beta type-3 OS=Oncorhynchus mykiss GN=psmb3 PE=2 SV=1	8		#N/A
28957	AM868764	(sp:Q90XG0) Triosephosphate isomerase B OS=Danio rerio GN=tpi1b PE=2 SV=1	8		#N/A
[truncated: 483 more rows]

## Sheet: Feuil1
spot	ID	description	gameto	tissus	ST0 A1	ST0 A12	ST0 A3	ST0 B14	ST0 A11	ST0 A17	ST0 B16	ST0 A5	ST1M C19	ST1M C7	ST1M C1	ST1M C22	ST2M D34	ST2M D14	ST2M D21	ST2M D7	ST3M F23	ST3M F4	ST3M E31	ST3M E47	ST1F C32	St1F C23	ST1F C35	ST1F C36	ST2F E54	ST2F E44	ST2F E2	ST2F E28	ST3F F9	ST3F F14	ST3F F15	ST3F F32	3N 0 1	3N 0 3	3N 0 2	3N 0 4	3N 1 a R28	3N 1 a R18	3N 1 a R9	3N 1 a R8	3N 1 a12	3N 1 a 14	3N 1 a 1	3N 1 a 2	3N 1 b R6
19713	AM854655	0	1	0	1.56076	1.37339	1.35224	1.29848	1.31918	1.37092	1.39006	1.38554	1.26507	1.43138	1.11454	1.29368	1.28483	1.22471	1.30499	1.29461	1.24692	1.21391	1.20691	1.26389	1.20316	1.3788	1.28161	1.35504	1.13933	1.18217	1.13418	1.16185	0.985113	0.866274	0.76885	0.829146	1.47742	1.32976	1.56873	1.5673	1.1861	1.35912	1.51593	1.33659	1.17713	1.11596	1.29823	1.35813	1.42166
1420	CU987275	0	1	0	0.748556	0.579414	0.65622	0.762019	0.610998	0.723318	0.854158	0.737199	0.60555	0.628711	0.518194	0.568378	0.269323	0.485075	0.682803	0.474674	0.236117	0.325565	0.203088	0.40614	0.566518	0.48623	0.555578	0.458869	0.353671	0.40046	0.281608	0.351414	0.164632	0.27405	0.192443	0.0870822	0.54525	0.471297	0.638413	0.811066	0.61628	0.724308	0.666252	0.745532	0.499769	0.406361	0.736008	0.639776	0.676851
14143	CU987407	0	1	0	1.41423	1.66242	1.51361	1.74033	1.41786	1.46733	1.74397	1.412	1.52226	1.51953	1.4402	1.61157	1.1698	1.27928	1.25786	1.17092	0.964119	1.13973	1.18834	1.17586	1.37716	1.65914	1.42713	1.44088	1.27626	1.426	1.15003	1.26832	0.932434	1.03411	0.964922	0.9539	1.26182	1.57426	1.57818	1.69429	1.52938	1.90479	1.92138	1.84647	1.71815	1.45744	1.49309	1.69861	2.06975
26178	CU987921	0	1	0	0.516075	0.534357	0.48038	0.50002	0.62778	0.597047	0.510654	0.44892	0.381363	0.452552	0.588038	0.422275	0.282658	0.296534	0.318336	0.304612	0.208028	0.171471	0.146021	0.220274	0.389006	0.365194	0.598661	0.336062	0.208926	0.25512	0.127714	0.0949596	0.0168209	0.020971	0.0327182	0.0932717	0.264425	0.15977	0.195395	0.277922	0.414744	0.291636	0.135399	0.416165	0.353002	0.418363	0.441874	0.470548	0.129408
6545	AM854780	(sp:P62155) Calmodulin OS=Xenopus laevis GN=calm1 PE=1 SV=2	1	adductor muscle	0.440257	0.56575	0.477933	0.496647	0.451828	0.572405	0.500709	0.409744	0.377145	0.432941	0.286517	0.297745	0.171965	0.307029	0.303413	0.17159	-0.00137038	0.133782	0.118521	0.0419399	0.27919	0.263989	0.364369	0.315915	0.167602	0.223423	-0.00666529	0.0729102	-0.046363	0.0763351	0.169463	-0.0424692	0.624814	0.57426	0.630433	0.621398	0.572991	0.411163	0.526357	0.574792	0.659125	0.509128	0.543527	0.833346	0.249873
26921	CU988469	hypothetical protein BRAFLDRAFT_109857 [Branchiostoma floridae]	1	0	1.71008	1.50561	1.56915	1.55015	1.55919	1.53719	1.4722	1.55309	1.65219	1.58237	1.69943	1.61175	1.45461	1.46278	1.46928	1.43489	1.23898	1.23208	1.42683	1.24716	1.58923	1.51846	1.44147	1.46007	1.27486	1.34892	1.23613	1.10093	1.14917	1.12015	0.914884	1.07571	1.67433	1.74554	1.68562	1.74838	1.78601	1.5792	1.56426	1.7604	1.67647	1.6603	1.69126	1.62435	1.6891
37913	CU988647	0	1	0	0.922665	0.911498	0.994813	0.94021	0.990329	0.960879	1.08497	0.986341	0.904113	0.906168	0.869452	0.995155	0.95247	0.896449	0.764735	0.814748	0.66813	0.338818	0.482926	0.59166	0.980322	0.952285	0.900896	0.907186	0.737314	0.804853	0.504952	0.337105	0.358553	0.338494	0.312706	0.361627	0.84884	0.849959	1.01322	0.987707	1.04198	0.929671	1.12996	1.05276	0.909358	0.916885	1.01033	0.93742	1.16764
4085	CU988725	0	1	0	2.18221	2.13133	2.0008	2.09853	2.35575	1.99997	2.29901	2.02997	1.89703	1.84941	1.83724	1.8375	1.99635	1.9001	1.95762	1.83065	1.62532	1.50653	1.61563	1.57758	1.68828	1.86267	1.74374	1.8811	1.76796	1.89578	1.79595	1.65577	1.59745	1.65889	1.53484	1.50046	2.26533	1.63178	2.14115	2.09545	2.03043	2.21464	2.04917	2.37536	1.86329	2.10684	2.25798	2.23702	2.22506
8340	CU988853	(sp:Q6YHK3) CD109 antigen OS=Homo sapiens GN=CD109 PE=1 SV=2	1	0	1.82283	1.6273	1.50514	1.5939	1.81113	1.8327	1.60983	1.62179	1.29232	1.63719	1.51701	1.35949	1.23861	1.38811	1.46658	1.1556	1.18879	1.33492	1.89729	1.50304	1.18198	1.66663	1.36048	1.30961	0.848413	0.71977	0.729851	0.556115	0.84877	0.664049	0.949412	0.736735	1.81724	1.58709	1.47389	1.65489	1.02098	1.47106	1.53446	0.701351	1.42338	1.4208	1.51053	1.79971	0.760074
22876	CU988867	0	1	0	1.55146	1.30663	1.5159	1.46521	1.3514	1.32395	1.21208	1.62356	1.43162	1.55433	1.29346	1.39008	1.34973	1.4683	1.32537	1.32964	1.12417	0.80079	0.968124	0.982016	1.55294	1.45723	1.51385	1.43566	1.20973	1.24719	0.899305	1.05431	0.762758	0.932809	0.672637	0.941637	1.5003	1.62682	1.76047	1.39751	1.78962	1.70032	1.28692	1.79472	1.64478	1.8227	1.81158	1.8307	1.73601
28691	CU989260	0	1	0	0.669908	0.537901	0.548915	0.696762	0.542879	0.526543	0.459639	0.706201	0.416519	0.545097	0.325189	0.598295	0.500596	0.291455	0.379316	0.531105	0.227763	0.325626	0.0789414	0.207897	0.498728	0.593107	0.470268	0.440173	0.147611	0.313447	0.118327	0.165783	-0.00124687	0.105597	-0.230608	0.0295341	0.627857	0.77903	0.693944	0.637324	0.558397	0.626737	0.630353	0.369272	0.615126	0.474384	0.487711	0.763174	0.402141
37182	CU989322	0	1	0	0.717125	0.669836	0.387006	0.424268	0.479437	0.634167	0.349341	0.735883	0.259571	0.305837	0.315698	0.429384	0.171229	0.222989	0.073202	0.221568	-0.0883933	-0.456101	-0.12417	0.000384728	0.300651	0.169237	0.425772	0.223606	-0.078445	0.267643	-0.208559	-0.28433	-0.30166	-0.202976	-0.443003	-0.36414	0.440287	0.377765	0.299437	0.433387	0.81444	0.570804	0.330629	0.470788	0.515758	0.484473	0.481493	0.510727	0.594152
29110	CU989352	0	1	0	0.86438	0.955522	0.988598	0.98061	1.12199	0.975745	0.698446	0.966279	0.964792	0.880531	0.738439	0.867855	0.619432	0.655531	0.596696	0.360946	0.574298	0.317964	0.337892	0.455936	0.748648	0.955849	0.969444	0.891533	0.444247	0.732167	0.45737	0.43058	0.163938	0.197943	0.230138	0.36806	1.06496	0.96223	0.642602	0.980395	0.845951	0.895835	1.00026	0.872897	0.812344	0.792217	1.03415	0.981339	1.03018
29241	AM854953	0	1	hemocyte	-0.0252007	0.147464	0.102899	-0.1659	0.16169	0.0609511	0.00956101	0.142418	-0.174775	-0.0845049	-0.296114	-0.0734673	-0.226792	-0.273612	-0.265288	-0.278912	-0.371799	-0.510418	-0.482676	-0.374659	-0.0877249	-0.227845	0.0182826	-0.228141	-0.55765	-0.462583	-0.562992	-0.408474	-0.475986	-0.495852	-0.821615	-0.546447	-0.0304071	0.289788	-0.22037	-0.0505269	0.199685	0.106022	-0.255374	0.0359575	0.0234151	0.0470338	0.148174	0.20473	0.0626702
21978	AM854964	0	1	0	0.614142	0.274972	0.670746	0.45162	0.23901	0.577958	0.633672	0.731404	0.631324	0.489614	0.527729	0.51972	0.0799266	0.257068	0.0755961	0.415106	0.133102	-0.0878176	0.0953946	0.0474328	0.507589	0.526864	0.698462	0.510055	0.280801	0.442011	0.0972878	0.196138	-0.593378	-0.294786	-0.12572	-0.277541	0.425231	0.678832	0.713831	0.550443	0.73625	0.412522	0.35239	0.514727	0.355952	0.141254	0.451372	0.397638	0.561962
18300	CU989944	0	1	visceral ganglion	0.954346	0.764829	0.86042	0.837591	0.9187	0.85005	0.559549	0.864968	0.643421	0.71832	0.46843	0.652944	0.0720418	0.553174	0.499644	0.450337	0.341995	0.0950673	0.412228	0.316779	0.532749	0.454014	0.674334	0.541174	0.265516	0.423413	0.298721	0.178226	-0.0525527	0.0534049	0.0881317	0.192666	0.816454	0.956907	0.683662	0.925961	0.737206	0.7649	0.901334	0.617392	0.703827	0.67969	0.944829	0.858561	0.788806
3373	CU990177	(sp:Q8IZJ3) C3 and PZP-like alpha-2-macroglobulin domain-containing protein 8 OS=Homo sapiens GN=CPAMD8 PE=1 SV=2	1	mantle	1.32869	1.19445	1.07238	1.10303	1.33921	1.37722	1.12061	1.10933	0.784383	1.15704	1.02168	0.834063	0.600647	0.852983	0.94812	0.653616	0.697584	0.873363	1.39202	1.03474	0.67062	1.04291	0.936161	0.781798	0.320249	0.259181	0.318379	0.0698775	0.424937	0.265293	0.452079	0.291456	1.30873	1.18195	0.90948	1.20118	0.748796	1.16874	0.920852	0.335867	1.159	1.12421	1.15746	1.39709	0.121704
39771	CU990407	0	1	0	-0.0841935	-0.224385	-0.204748	-0.09336	-0.180898	-0.175733	-0.131118	-0.198168	-0.201355	-0.484559	-0.216287	-0.230122	-0.327735	-0.648799	-0.71081	-0.470804	-0.646376	-0.68505	-0.695835	-0.677321	-0.283356	-0.299335	-0.320532	-0.277391	-0.539888	-0.476796	-0.630082	-0.63307	-0.701134	-0.628214	-0.572809	-0.504999	-0.509771	-0.657149	-0.497616	-0.551248	-0.845275	-0.750927	-0.674048	-0.861792	-0.725338	-0.700613	-0.637623	-0.656497	-0.855313
15654	CU990442	(sp:P04630) Calmodulin-like protein OS=Caenorhabditis elegans GN=cal-1 PE=2 SV=1	1	0	0.849115	0.351746	0.561419	0.537937	0.651908	0.36517	0.424243	0.520913	0.472984	0.588232	0.0165831	0.558106	0.39902	0.129702	-0.0904072	0.11878	-0.165358	-0.149326	-0.160608	-0.0453839	0.538168	0.207593	0.451424	0.337116	-0.147477	0.0699437	-0.167136	-0.164636	-0.617413	-0.458086	-0.360478	-0.434456	0.46562	0.514023	0.688368	0.591446	0.87122	0.638918	0.790264	0.542308	0.548802	0.746343	0.807011	0.802688	0.165356
308	CU990495	0	1	0	0.646107	0.663048	0.621408	0.699906	0.713494	0.737964	0.622632	0.75352	0.536662	0.639235	0.481049	0.324546	0.0923529	0.380644	0.306749	0.241913	0.157032	0.0326271	0.176851	0.123334	0.280734	0.454334	0.554928	0.517308	0.215439	0.207716	0.0446029	0.195925	-0.126872	0.0236313	-0.135717	-0.0148351	0.676804	0.713901	0.584022	0.835754	0.458762	0.655383	0.64751	0.586287	0.538283	0.473717	0.812943	0.691904	0.592294
4293	AM855052	(sp:O76840) Papilin OS=Caenorhabditis elegans GN=mig-6 PE=1 SV=1	1	0	0.573556	0.537783	0.492258	0.702757	0.487297	0.463368	0.420956	0.665977	0.571342	0.457775	0.515338	0.5199	0.534283	0.399997	0.363478	0.42346	0.227903	0.153983	0.194127	0.164934	0.621446	0.384409	0.62677	0.517063	0.185641	0.474216	0.152893	0.198738	0.052958	0.107985	0.0464164	0.0725546	0.144609	0.317276	0.409002	0.359702	0.65015	0.556784	0.238607	0.534494	0.509479	0.522199	0.463786	0.532091	0.698446
26147	CU990763	0	1	0	1.61822	1.77063	1.73081	1.61311	1.70057	1.73933	1.77572	1.50919	1.51723	1.69156	1.67635	1.67225	1.35885	1.18466	1.39067	1.42258	1.18991	1.00439	1.25994	1.08096	1.85605	1.69904	1.74325	1.69999	1.20299	1.18053	1.41693	1.17917	1.28438	1.02709	0.950316	1.188	1.14713	1.14311	1.06534	1.13175	1.51586	1.29414	1.27854	1.35731	1.67755	1.55467	1.70112	1.54028	1.23203
13317	AM855077	0	1	0	2.03434	1.89114	1.91479	1.92279	1.92214	1.82223	1.83032	1.90828	1.94051	1.91632	1.96763	1.77996	1.71988	1.75577	1.72742	1.66071	1.59152	1.59956	1.67888	1.65265	1.88801	1.77591	1.89787	1.75097	1.46649	1.56931	1.47636	1.46194	1.45486	1.37464	1.13095	1.40816	1.84637	1.99626	1.77361	1.94457	1.99049	1.89779	1.58199	1.94611	1.96093	1.98146	1.88448	1.90624	1.81934
6636	CU990898	0	1	0	0.366497	0.527062	0.345613	0.636142	0.587069	0.462853	0.514195	0.448095	0.264611	0.380423	0.291015	0.274993	0.212944	-0.000360354	0.0185589	0.0537867	0.0366216	-0.155869	-0.0815582	-0.140469	0.155998	0.388229	0.324	0.343775	0.0164477	0.242282	-0.181486	-0.0261622	-0.0918442	-0.00136196	-0.243794	-0.199747	0.474217	0.241403	0.57095	0.387399	0.465186	0.489556	0.713384	0.400675	0.241478	0.290365	0.43724	0.67269	0.529679
22989	CU991221	0	1	0	2.15414	1.9088	1.94658	1.8694	1.7692	1.93904	1.73916	1.99114	1.81725	1.96104	1.90043	1.81161	1.81682	1.9224	1.76495	1.90667	1.55214	1.57204	1.43782	1.57806	1.84879	1.92959	1.77661	1.88407	1.56107	1.43552	1.62797	1.58951	1.43949	1.36308	1.47733	1.53288	1.89365	1.94209	1.95339	1.97537	1.69833	1.80522	1.74934	1.83826	1.88001	1.7624	1.81712	2.16369	1.78787
20128	AM855169	0	1	0	0.183085	0.13127	0.33751	0.257463	0.437846	0.231749	0.2039	0.133238	0.107124	-0.0153951	0.0862498	0.0690906	0.0325141	-0.110967	-0.230377	-0.234138	-0.143767	-0.23582	-0.127939	-0.128265	0.0455878	0.0729398	-0.00769421	0.0713969	-0.172422	-0.142238	-0.267432	-0.247005	-0.291042	-0.346578	-0.324951	-0.368354	-0.102148	-0.120185	-0.107187	-0.123023	-0.326457	-0.360036	-0.494887	-0.368162	-0.0966164	-0.120674	-0.0100269	-0.0953775	-0.487155
13379	CU991806	0	1	0	0.162815	0.0830389	0.0188179	0.121265	0.164308	0.175597	0.228467	0.0371356	-0.0183213	0.0405117	0.0269588	-0.121116	-0.228229	-0.029911	-0.100977	-0.074356	-0.118874	-0.0980217	-0.177514	-0.206011	0.0128497	0.173428	0.0491623	0.0237199	-0.168139	-0.156916	-0.218874	-0.193928	-0.348571	-0.288403	-0.405995	-0.207178	-0.0366879	-0.145169	-0.178222	-0.174395	-0.0743571	0.0123268	0.0226466	0.0421298	-0.0235376	0.0831085	-0.0101896	0.108496	-0.11165
21930	AM237792	0	1	0	1.60034	1.34325	1.52343	1.36028	1.54453	1.60178	1.68449	1.60866	1.5652	1.88904	1.94499	1.64432	1.26709	1.37536	1.44272	1.33751	1.20884	1.24705	0.998035	1.28959	1.27335	1.62407	1.56647	1.54567	1.02106	1.10657	1.155	1.06523	1.12436	1.00037	0.800555	0.983388	1.23864	0.945481	1.10333	0.892809	1.36444	1.19095	1.0922	1.05418	1.57087	1.63832	1.62516	1.59501	0.884155
35155	CU992116	0	1	0	0.986628	0.928364	0.859236	0.919313	1.0907	0.934156	0.769685	1.03086	0.82882	0.895152	0.758204	1.00736	0.730226	0.623435	0.558046	0.601906	0.452598	0.0736891	0.466105	0.390843	0.905767	0.808286	0.915502	0.813414	0.486473	0.643425	0.436922	0.341116	0.27689	0.374905	0.188361	0.362448	0.88121	0.657115	0.922328	0.751774	1.05555	0.815238	0.95202	0.903241	0.959047	1.00829	1.00186	1.08128	1.00777
10153	CU992243	(sp:Q38871) Calcium-dependent protein kinase 5 OS=Arabidopsis thaliana GN=CPK5 PE=1 SV=1	1	0	1.50672	1.29712	1.10494	1.1258	1.45398	1.20965	1.16802	1.44127	1.01702	1.26657	1.10921	1.20132	1.17174	1.10741	0.761711	0.746455	0.900447	1.04497	0.740267	0.878101	1.32276	1.07811	1.25046	0.991363	0.88835	0.953512	0.597052	0.673931	0.396695	0.313564	0.3938	0.397954	1.1821	1.24847	1.63138	1.35412	1.3955	1.31047	1.29669	1.08627	1.20406	1.36322	1.42239	1.41648	0.672651
41231	CU992275	0	1	0	1.24415	1.29179	1.02429	1.10076	1.00508	1.18711	0.822883	1.2668	0.72315	0.992842	0.840683	0.833325	0.676075	0.51399	0.373346	0.377657	0.368686	0.151279	0.415321	0.388333	0.840337	0.957278	0.848526	0.840995	0.671658	0.730708	0.381414	0.200731	0.093363	0.0136185	-0.00938479	0.359134	1.33061	1.09881	1.08259	1.19532	0.982473	1.01541	1.10847	0.875615	0.760798	1.06274	1.02933	1.37319	0.82183
18665	AM855242	0	1	0	1.61768	1.55546	1.44081	1.54145	1.53938	1.37437	1.38027	1.55752	1.49322	1.45989	1.62066	1.3358	1.30963	1.19772	1.29378	1.22308	1.14352	1.19167	1.27555	1.22137	1.4802	1.19035	1.33225	1.32453	1.03942	1.11484	1.09173	1.01084	0.820673	0.63336	0.597472	0.782728	1.33489	1.46928	1.18229	1.39435	1.47875	1.29176	0.965199	1.27729	1.36914	1.33298	1.22292	1.30067	1.20424
33008	CU992875	(sp:Q92743) Serine protease HTRA1 OS=Homo sapiens GN=HTRA1 PE=1 SV=1	1	0	0.965456	0.903351	1.02007	0.982383	0.884674	0.976553	1.19311	0.971933	0.914139	0.94833	0.792311	0.944093	0.83375	0.677849	0.592265	0.697432	0.449365	0.310314	0.434431	0.408006	1.03612	0.765623	1.05359	0.846104	0.705814	0.927986	0.466665	0.542687	0.278692	0.374774	0.307151	0.373432	1.04114	1.15268	1.00357	1.09528	1.07894	0.999407	0.905239	1.01858	0.985142	1.19518	1.05024	1.14592	1.15236
22203	CU992925	0	1	0	1.05712	1.0254	1.38479	1.0965	0.986979	0.853936	0.729422	0.811158	0.746288	0.932257	0.399317	0.442652	0.254388	0.648073	0.47542	0.388159	0.284951	0.453032	0.350562	0.417578	0.613988	0.684858	0.786203	0.771241	0.432656	0.518592	0.465238	0.3249	0.082872	0.00145209	-0.0271743	0.117027	1.05535	0.939926	0.533214	1.22485	0.694051	0.976923	0.777261	0.794738	0.896003	0.650877	1.34656	1.05135	0.707249
31424	CU993043	(sp:P64922) Uncharacterized protein Mb2028c OS=Mycobacterium bovis GN=Mb2028c PE=4 SV=1	1	0	1.55273	1.55592	1.56115	1.50745	1.59666	1.32253	1.44314	1.54782	1.24266	1.27547	1.07098	1.27517	1.32472	1.24296	0.977255	1.19536	0.950759	0.859	0.816081	1.0347	1.35315	1.14466	1.42607	1.22817	1.07345	1.08311	0.993726	1.057	0.80206	0.83777	0.967432	0.986498	1.29426	1.42091	1.29856	1.45868	1.37035	1.48025	1.21249	1.49846	1.2342	1.42891	1.43126	1.38902	1.14774
10580	AM855355	beta-lactamase [Streptosporangium roseum DSM 43021]	1	0	1.58785	1.61278	1.64654	1.69262	1.48431	1.47817	1.3869	1.60471	1.53298	1.38876	1.4585	1.62563	1.23373	1.25132	1.12912	1.38114	1.03892	1.07839	1.2747	1.1883	1.47612	1.31794	1.41934	1.47252	1.20429	1.35312	0.943326	0.946134	0.707844	0.954868	0.732879	0.927293	1.36461	1.27897	1.38923	1.41057	1.59997	1.54624	1.30794	1.60302	1.38692	1.42729	1.62131	1.49759	1.57143
39698	CU993463	0	1	0	1.34371	1.54024	1.35483	1.57583	1.37917	1.46288	1.58597	1.56048	1.18222	1.37192	1.31067	1.51129	1.25601	1.20942	1.24137	1.26435	1.01166	0.952166	0.981579	1.09114	1.24397	1.38739	1.30535	1.28709	1.11066	1.19577	1.10329	1.09775	1.09277	1.02346	0.819842	0.944623	1.19671	1.07459	1.34632	1.28084	1.43114	1.33296	1.43313	1.32349	1.28935	1.39569	1.42477	1.60495	1.33189
40194	AM855381	(sp:Q66J36) Nuclear factor interleukin-3-regulated protein OS=Xenopus laevis GN=nfil3 PE=2 SV=1	1	0	0.515615	0.674528	0.662005	0.570503	0.669452	0.564135	0.500873	0.629432	0.416677	0.391203	0.423757	0.389061	0.293565	0.246525	0.299991	0.249404	0.117285	0.0630542	0.113012	0.244754	0.459297	0.232941	0.37209	0.334911	0.272777	0.294006	0.328765	0.288494	0.1226	0.42347	0.129989	0.390235	0.477499	0.408678	0.371022	0.437715	0.512421	0.57549	0.239186	0.631118	0.465272	0.418028	0.57027	0.485816	0.381263
31602	CU993580	(sp:P34641) Protein ced-11 OS=Caenorhabditis elegans GN=ced-11 PE=2 SV=1	1	0	1.0135	0.969207	0.95172	1.12734	1.03565	1.07157	1.28741	0.893864	0.925713	1.01183	1.07005	0.889828	0.674637	0.747405	0.812823	0.820117	0.719651	0.754481	0.717894	0.810568	0.736359	1.03367	0.957509	0.802175	0.513944	0.655252	0.554216	0.403482	0.434109	0.454986	0.44686	0.546598	0.515811	0.40625	0.428679	0.411838	0.605184	0.619205	0.526193	0.476817	0.647062	0.62138	0.896855	0.920048	0.398768
37215	CU993930	hypothetical protein SS1G_08041 [Sclerotinia sclerotiorum 1980]	1	0	1.66297	1.52183	1.63984	1.50519	1.59862	1.51042	1.18114	1.58803	1.20406	1.41691	1.30053	1.60189	1.11365	1.07368	1.07079	1.14416	0.937418	0.91081	0.966302	0.957497	1.46751	1.26428	1.31511	1.3379	1.09217	1.07763	1.02094	0.882755	0.544355	0.640386	0.501232	0.800951	1.56453	1.59891	1.58308	1.758	1.72331	1.56273	1.55787	1.67228	1.48379	1.69819	1.82166	1.72624	1.77972
23732	CU993973	0	1	0	1.06137	1.11927	1.29116	1.16083	1.20521	1.0433	1.23978	1.07067	0.85628	0.966174	0.671668	1.11825	0.994906	0.85347	0.804494	0.941809	0.60171	0.589644	0.758372	0.823845	1.09765	1.02283	0.927619	0.997558	0.588373	0.887388	0.485907	0.610117	0.553144	0.534994	0.510577	0.481587	1.06579	1.24006	1.2296	1.09498	1.23152	1.2259	1.26124	1.08267	1.07795	0.876823	1.16439	1.42814	1.08586
42263	AM855454	(sp:P25931) Neuropeptide Y receptor OS=Drosophila melanogaster GN=NepYr PE=2 SV=2	1	hemocyte	0.643373	0.996414	0.632731	0.49044	0.667018	0.736969	1.10281	0.560685	0.234684	0.106303	0.291168	0.35585	-0.0678784	0.123468	0.269468	-0.0983817	-0.167662	-0.121248	-0.262421	-0.176377	0.259212	0.130741	0.255715	0.196176	0.0392954	0.234135	-0.150704	-0.0293205	-0.0639291	-0.263666	-0.384196	-0.326274	0.558517	0.338746	0.426698	0.230924	0.685581	0.394951	0.186446	0.5296	0.101969	0.32119	0.501889	0.482292	0.415929
36047	AM855460	0	1	0	0.513668	0.475167	0.656463	0.734494	0.571997	0.388258	0.540547	0.585772	0.665277	0.51284	0.687147	0.52092	0.418533	0.369173	0.276596	0.362825	0.32407	0.220981	0.244744	0.25769	0.551192	0.467605	0.619949	0.505587	0.264165	0.372258	0.338606	0.239467	0.121865	0.120497	0.144517	0.222383	0.37043	0.33181	0.317077	0.361274	0.367239	0.290807	0.348724	0.29845	0.485641	0.421129	0.616589	0.510413	0.284005
18311	CU994134	0	1	0	1.15437	1.09457	1.33677	1.14607	1.14846	1.12064	0.853889	1.04579	0.929114	0.888739	0.739985	0.831754	0.654491	0.799576	0.801563	0.674802	0.65713	0.700601	0.632518	0.818638	1.01719	0.8532	0.855172	0.829785	0.640677	0.796191	0.693	0.561453	0.508724	0.326545	0.509752	0.562744	1.3436	1.2837	1.02544	1.44038	0.960061	1.01656	1.05002	0.887939	1.07487	0.870742	1.30726	1.04984	0.898336
36879	CU994378	0	1	0	0.819843	0.840086	0.858834	0.964031	0.69494	0.87761	0.975265	0.895849	0.799614	0.75007	0.927179	0.842292	0.766593	0.754802	0.576047	0.73406	0.584494	0.425896	0.562864	0.564855	0.888735	0.886417	0.828238	0.753208	0.609263	0.736165	0.503682	0.554086	0.269093	0.266604	0.336327	0.479542	0.470757	0.390461	0.474752	0.333788	0.299489	0.285965	0.543697	0.153031	0.600577	0.593452	0.777996	0.647389	0.219562
43135	AM855494	0	1	visceral ganglion	0.173098	0.27531	0.19873	0.240811	0.282433	0.280976	0.197233	0.253236	0.201024	0.221213	0.380915	0.406794	0.171972	0.104972	0.0934413	0.101192	-0.0346302	0.11985	-0.139849	0.137171	0.228148	0.0700153	0.219593	0.233667	0.0321228	0.0404007	-0.226169	-0.187295	-0.335563	-0.234182	-0.325513	-0.21443	-0.181718	-0.215253	-0.131667	-0.351809	0.0377045	-0.152846	-0.214844	-0.182733	0.0627244	0.0626917	0.071435	0.100953	-0.179666
42134	CU994467	0	1	0	1.37594	1.23077	1.24856	1.27414	1.06719	1.28865	1.21197	1.25129	1.09846	1.17663	1.14516	1.06512	0.993753	0.992053	0.921604	1.07489	0.871897	0.842474	0.865363	0.928889	1.06923	1.14487	0.999483	1.11521	0.884269	0.983216	0.746244	0.712785	0.468413	0.60366	0.723586	0.669476	1.32149	1.24821	1.37524	1.4369	1.15523	1.25748	1.30377	1.13742	0.975056	1.14235	1.35904	1.30692	1.10355
25271	CU995318	0	1	0	2.18133	2.10844	2.07029	2.08014	2.36876	2.01721	2.28039	2.0411	1.86156	1.79996	1.91203	1.87591	2.02467	1.86066	1.90111	1.86655	1.62925	1.51985	1.60766	1.64794	1.76178	1.90198	1.78829	1.8797	1.75768	1.90696	1.8756	1.62843	1.58935	1.61882	1.46499	1.52195	2.2622	1.67564	2.19183	2.10241	2.06301	2.21393	2.04936	2.37335	1.82451	2.10756	2.26917	2.26439	2.2607
14235	CU995399	0	1	0	0.385244	0.438921	0.240619	0.465714	0.276545	0.474394	0.270498	0.453986	0.290593	0.328737	0.235083	0.398899	0.0874373	-0.041031	0.0733261	0.0701716	0.157204	-0.00341136	-0.0148143	-0.13215	0.0835939	0.293746	0.281354	0.2674	-0.21064	-0.0474368	-0.244962	-0.311195	0.00161388	-0.251651	-0.431445	-0.286482	0.0410553	0.236025	0.0167472	0.289019	0.393549	0.0415927	0.160895	-0.032153	0.313086	-0.0815749	0.227811	0.169922	-0.0798793
34110	AM855614	0	1	0	0.986372	0.934835	0.989646	0.840545	0.884475	1.0937	0.870755	0.91742	0.840058	0.730234	0.867332	0.887224	0.758047	0.533661	0.530647	0.673395	0.44032	0.520063	0.485941	0.546934	0.771727	0.629149	0.783946	0.676251	0.545852	0.691032	0.606829	0.524393	0.459503	0.454866	0.549716	0.490936	0.629606	0.709834	0.564808	0.601202	0.301336	0.32713	0.360931	0.237024	0.561541	0.610917	0.7487	0.696986	0.232474
27743	CU995932	0	1	0	1.15944	1.06482	1.13258	1.08189	1.10477	1.04895	1.02029	1.12091	1.00157	1.02789	1.0072	1.09597	0.820045	0.818323	0.884476	0.877433	0.680503	0.576979	0.649508	0.777623	1.11953	1.09198	1.05475	0.935848	0.834387	0.885484	0.820689	0.737224	0.612813	0.579498	0.659319	0.650533	0.97699	1.02448	0.987321	0.864817	0.878038	0.881955	0.959329	0.815312	0.859959	0.692809	0.859557	0.908513	0.892465
32109	CU996012	0	1	0	0.391685	0.273025	0.362747	0.401804	0.135171	0.29947	0.244014	0.540868	0.220605	0.246334	0.25119	0.42225	0.291383	0.0253999	0.0826986	0.0883628	-0.339584	-0.45874	-0.232202	-0.130303	0.46366	0.0953273	0.258249	0.166817	0.107286	0.0718919	-0.127122	-0.332689	-0.283482	-0.520475	-0.303225	-0.334534	-0.0378584	-0.0878844	-0.049663	0.026485	-0.0894763	-0.0415395	-0.281386	-0.279214	0.107627	0.224529	0.17052	0.161469	-0.338511
21361	CU996040	0	1	0	1.08957	1.11084	1.02101	1.23593	1.10748	1.12678	1.05937	1.09852	0.999051	0.998956	1.08781	1.03519	0.862567	0.808469	0.706576	0.823258	0.668568	0.451053	0.735946	0.587514	1.09711	0.981467	1.16261	0.900205	0.662373	0.771099	0.529371	0.577921	0.800814	0.65126	0.946162	0.748534	1.20598	1.02672	0.984181	1.04436	1.28748	1.13736	1.06824	1.02066	1.30904	1.18599	1.24874	1.25985	1.00547
18109	CU996182	0	1	0	1.15462	1.08724	0.974226	0.923594	0.765873	1.07389	1.06263	1.12552	0.742316	1.04659	0.587602	1.28973	0.590957	0.588106	0.352666	0.405342	0.605586	0.785327	0.526711	0.686323	0.875368	0.913571	0.623397	0.741713	0.202172	-0.118412	-0.0097169	-0.233371	-0.33076	-0.438927	0.154507	-0.119083	0.887395	0.925892	0.581571	0.785016	0.60214	1.02364	0.924295	0.0720402	0.904627	0.950621	0.856026	0.946631	0.211629
43630	CU996337	0	1	0	1.26165	1.07598	1.25498	1.17219	1.30894	1.19134	1.11539	1.23677	0.942224	0.899958	0.794247	0.776892	0.425134	0.785847	0.588537	0.658126	0.561127	0.538	0.504756	0.583141	0.784511	0.804973	0.866031	0.991275	0.699483	0.69884	0.576329	0.388576	0.207375	0.173681	0.23526	0.581999	1.13809	1.34455	0.761288	1.36701	1.05411	0.954122	1.05443	0.865605	1.06504	1.05725	1.52748	1.2755	1.07547
15165	CU996492	(sp:P04040) Catalase OS=Homo sapiens GN=CAT PE=1 SV=3	1	0	0.680377	0.538185	0.81967	0.642911	0.677505	0.753369	0.522993	0.766751	0.82663	0.842469	0.608664	0.512601	0.175552	0.481866	0.383857	0.394091	0.0705987	-0.00954133	0.416673	0.310069	0.365997	0.598216	0.664407	0.505654	0.00479391	0.160125	-0.232798	-0.00173334	0.0823433	-0.0778562	-0.323609	-0.13261	0.750088	0.777736	0.389387	0.594559	0.67805	0.813163	0.319916	0.824911	0.842541	0.638375	0.779688	0.682888	0.606557
40341	CU996531	(sp:A3LYI0) Stress response protein NST1 OS=Pichia stipitis GN=NST1 PE=3 SV=2	1	visceral ganglion	1.20881	1.08423	1.14081	1.10214	1.18267	1.21212	0.699891	1.13606	0.859999	1.01365	0.855104	1.11012	0.644401	0.695581	0.624624	0.707632	0.566112	0.47415	0.605352	0.478486	0.984324	0.923193	0.923712	0.937005	0.637949	0.719949	0.546824	0.487735	0.119486	0.296155	0.107913	0.400912	1.09735	1.22969	1.05551	1.25703	1.19864	1.0856	1.21368	1.16738	1.09184	1.36279	1.33816	1.31348	1.37825
17530	CU997352	0	1	0	0.513593	0.578256	0.586717	0.708309	0.681154	0.657572	0.43937	0.542732	0.543776	0.600062	0.447194	0.786465	0.515277	0.494003	0.377537	0.583249	0.122082	0.0536345	0.0784056	0.383036	0.691911	0.399616	0.57493	0.473457	0.126254	0.341273	-0.208314	-0.0513748	-0.0232945	-0.152705	-0.298441	-0.144381	0.418616	0.430674	0.386913	0.520053	0.54375	0.552013	0.626735	0.40556	0.133951	0.489216	0.553704	0.525057	0.455712
31632	CU997395	0	1	0	0.133223	0.40095	0.503435	0.55334	0.483209	0.446282	0.378972	0.585724	0.430779	0.552357	0.37989	0.387138	0.324879	0.254054	0.214064	0.277231	-0.11907	-0.183325	-0.0149584	0.00354297	0.454077	0.446772	0.44893	0.453294	0.067777	0.216244	0.0359221	0.46257	-0.138233	-0.188722	-0.16984	-0.00229895	0.325478	0.296181	0.24108	0.187867	0.419151	0.299334	0.636204	0.336056	0.301226	0.266381	0.416245	0.456322	0.331389
10901	CU997504	(sp:Q99NA2) Protein atonal homolog 8 OS=Mus musculus GN=Atoh8 PE=2 SV=1	1	0	1.02469	1.01476	0.997715	1.15438	1.13189	1.04439	1.02678	0.959223	0.902931	0.918417	1.05102	0.896804	0.697358	0.822334	0.780511	0.664816	0.536994	0.273509	0.731579	0.483358	0.901834	0.911601	0.950755	0.923356	0.737934	0.841157	0.829296	0.962214	0.476542	0.658382	0.724184	0.666317	0.998131	0.866054	0.838752	1.00547	1.23716	1.2525	1.22598	1.29948	0.897907	0.957116	1.06387	1.05303	1.1712
28377	CU997579	0	1	0	1.18054	1.16439	1.12394	1.09815	1.09837	1.04026	1.11695	1.18579	1.12843	1.11765	1.32364	1.13757	1.10982	0.941378	1.08241	1.05688	0.988348	1.0187	0.974234	1.05732	1.18137	1.28274	1.05637	1.10134	0.97205	0.999085	0.972152	1.03626	0.784026	0.704686	0.727985	0.735817	0.831484	0.779601	0.824843	0.924241	0.67218	0.78324	0.84571	0.672189	1.04766	1.09083	1.1382	1.07244	0.857395
37774	CU997749	(sp:O15943) Neural-cadherin OS=Drosophila melanogaster GN=CadN PE=1 SV=2	1	0	1.40957	1.42647	1.34323	1.22535	1.57163	1.33131	1.24538	1.41546	1.04909	1.07615	1.24379	1.11614	1.02274	0.91865	0.851808	0.884037	0.893112	0.71075	0.952391	0.909652	0.977101	0.987066	0.985656	1.00463	0.784074	1.12849	0.95008	0.812228	0.900013	0.646533	0.471649	0.6679	1.58173	1.23826	1.4863	1.54329	1.29463	1.34681	1.36522	1.70867	1.16636	1.33983	1.38365	1.39336	1.11018
26504	CU998071	0	1	0	1.25778	1.00497	1.1207	1.2117	0.932106	1.07948	1.26798	1.34549	1.19782	1.23555	1.07734	1.14005	0.964124	0.955521	0.815425	1.0429	0.706357	0.613235	0.713008	0.647069	1.19303	1.13621	1.15232	1.09869	0.860455	1.10191	0.653248	0.836395	0.449822	0.622358	0.544851	0.668098	1.32508	1.3021	1.2433	1.46722	1.41237	1.16667	1.1454	1.22374	1.2591	1.3359	1.29166	1.40199	1.26764
18614	AM855965	0	1	0	0.326354	0.238813	0.171264	0.402547	0.392567	0.396788	0.357006	0.279799	0.241729	0.299113	0.245793	0.201195	0.0354386	-0.0117054	-0.0244909	0.0470017	0.0188968	-0.0718883	-0.0608249	-0.00990451	0.137174	0.0467551	0.220174	0.086243	-0.17805	0.0325324	-0.187241	-0.208694	-0.169446	-0.307576	-0.410287	-0.339707	-0.20344	-0.373141	0.00628453	-0.174734	0.0541717	-0.295544	0.0981041	-0.199058	-0.170936	0.0921484	-0.0598622	0.305078	-0.23705
16766	AM856001	0	1	0	0.741432	0.658571	0.669273	0.652587	0.613603	0.648559	0.491831	0.684432	0.455621	0.691558	0.385476	0.648679	0.279909	0.214668	0.0316673	0.165834	0.0719702	-0.244437	0.139678	0.0778293	0.462579	0.27081	0.483451	0.382984	-0.0983962	0.228475	-0.178864	-0.173132	-0.380249	-0.177774	-0.259796	0.048192	0.66084	0.791264	0.623738	0.849018	1.04143	0.817506	0.538735	0.828959	0.98173	0.850344	1.04467	0.951665	0.485667
18636	CU998619	(sp:Q2PFW9) RNA-binding protein Nova-1 OS=Macaca fascicularis GN=NOVA1 PE=2 SV=1	1	0	1.43168	1.50334	1.40793	1.27899	1.43614	1.42714	1.55104	1.3646	1.4629	1.30246	1.54544	1.44063	1.43841	1.36034	1.52723	1.33253	1.0725	1.00265	1.11427	1.13821	1.49807	1.43046	1.48073	1.596	1.3998	1.4545	1.35446	1.27909	1.04708	1.04002	0.964917	1.02422	0.977566	1.03876	1.24002	1.20665	0.94488	1.13092	1.12327	1.04379	1.00561	0.952372	0.948109	1.08966	1.26259
35060	CU998647	hypothetical protein [Monosiga brevicollis MX1]	1	0	0.907041	0.906379	0.760109	0.766945	0.883763	0.891138	0.953174	0.768269	0.694542	0.709011	0.668567	0.641059	0.502009	0.521534	0.343511	0.308394	0.416427	0.207199	0.322096	0.285471	0.647841	0.454253	0.74635	0.397613	0.20225	0.446863	0.256491	0.0790963	0.434103	0.236977	0.0377689	0.213573	0.72523	0.976633	0.680218	0.630684	0.852501	0.824013	0.818637	0.70055	0.669216	0.619493	0.748723	0.734053	0.697582
39098	CU998686	0	1	0	0.336263	0.249547	0.368243	0.488076	0.5665	0.686707	0.571014	0.611047	0.424702	0.456488	0.70249	0.408589	0.337306	0.265058	0.171934	0.242345	0.0284621	0.0281372	-0.0434511	0.0353869	0.440324	0.445171	0.544776	0.442726	0.177451	0.219455	0.00712881	-0.0481595	-0.215096	-0.159732	-0.146934	-0.180274	-0.00403284	-0.0965346	-0.0438193	0.114009	0.243234	-0.0930937	0.05996	-0.151049	0.401199	0.135827	0.577624	0.484411	-0.245217
20443	CU998715	0	1	0	1.29771	1.37104	1.16114	1.05843	1.28746	1.26272	1.49798	1.25931	1.2779	1.1824	1.49163	0.828288	1.13712	1.03566	1.05328	1.09955	0.847401	0.864818	0.962578	0.98322	1.13183	1.1514	1.032	1.2207	0.761847	0.687221	0.991874	0.76851	0.341403	0.372053	0.499423	0.426004	1.24806	0.968414	1.05177	0.978394	0.65828	1.07144	0.972503	0.938357	0.838447	0.613317	0.930486	0.962794	1.24864
38706	CU998753	0	1	0	1.23851	1.31054	1.2061	1.10759	1.31417	1.33273	1.17569	1.26854	1.18524	1.28167	1.15503	1.02595	0.982343	1.28999	1.25993	1.07504	0.786121	0.667257	0.917867	0.97917	1.21883	1.3206	1.19139	1.22627	0.71159	0.98604	0.771622	0.555117	0.613308	0.693962	0.472231	0.682194	1.3307	1.45878	1.32313	1.28034	1.2138	1.32337	1.34023	1.28233	1.23973	1.12365	1.39359	1.38933	1.31512
5449	CU998779	0	1	0	1.56155	1.53453	1.46216	1.28372	1.50012	1.50726	1.43203	1.4315	1.31181	1.27814	1.31936	1.40888	1.3431	1.19854	1.23691	1.32857	1.26231	1.24134	1.27976	1.20024	1.35964	1.13556	1.31629	1.14706	1.02236	1.23724	1.0339	1.03392	1.08506	0.853293	0.677946	0.812167	1.35373	1.39314	1.42049	1.29638	1.19058	1.24953	1.23487	1.24634	1.21406	1.22943	1.28424	1.36694	1.22798
40863	AM856030	0	1	0	0.884114	1.01329	0.995041	1.08647	0.907458	1.2405	1.0009	1.16729	0.847746	1.18264	0.590391	0.846489	0.742302	0.862762	0.563345	0.705986	0.477729	0.397553	0.59533	0.489662	0.881477	0.959945	1.01391	1.03896	0.608192	0.686233	0.417834	0.607461	0.363936	0.231775	0.0325047	0.332022	1.15772	1.42499	1.23921	1.32236	1.13778	1.18501	1.29599	1.04603	0.918067	0.83907	1.02884	1.24471	1.62678
18155	CU999015	0	1	0	0.228124	0.28642	0.313331	0.676062	0.389463	0.487784	0.52182	0.357671	0.343145	0.270124	0.178246	0.172039	0.248486	0.166886	0.110231	0.309142	0.132395	0.163146	0.146277	0.0609424	0.405116	0.492322	0.443232	0.470677	0.0240552	0.123173	0.0841199	-0.000272025	-0.185798	-0.181284	-0.0596221	-0.126586	0.124109	0.195299	0.15373	0.38226	0.383756	0.194227	0.207647	0.252625	0.406594	0.331154	0.447272	0.392836	0.0913099
13473	CU999072	0	1	0	0.719254	0.797575	0.731883	0.558897	0.734706	0.804365	0.657507	0.703472	0.638065	0.373919	0.710109	0.611856	0.702532	0.46706	0.535469	0.394006	0.219749	0.15589	0.234809	0.24008	0.614164	0.400316	0.468412	0.637717	0.505888	0.544773	0.431821	0.5089	0.259303	0.100339	0.248139	0.160196	0.497945	0.569496	0.521953	0.601688	0.313655	0.374595	0.424949	0.481576	0.336077	0.224534	0.197489	0.249033	0.335245
2687	CU999082	0	1	0	1.50371	1.35865	1.34745	1.27496	1.31467	1.42569	1.45122	1.51861	1.39689	1.19662	1.14191	1.17206	1.00451	1.11598	1.09683	1.17416	0.993406	0.922215	1.03414	1.02375	1.16976	1.04356	1.25046	1.19836	0.761141	1.19404	0.759036	0.843688	0.881089	0.662933	0.521166	0.677566	1.27405	1.4389	1.33043	1.41696	1.43211	1.42096	1.63275	1.25029	1.33883	1.18289	1.36421	1.42901	1.34905
36035	CU999155	(sp:P50131) Prostaglandin E2 receptor EP3 subtype OS=Sus scrofa GN=PTGER3 PE=2 SV=1	1	0	1.28884	1.26878	1.29266	1.22975	1.12357	1.05953	1.14721	1.29858	1.05151	1.27347	0.984978	0.970168	0.91412	0.852038	0.678511	0.684704	0.696332	0.520083	0.506619	0.545043	0.950437	1.01334	1.00455	0.945628	0.595103	0.680134	0.631615	0.62769	0.460555	0.374557	0.135936	0.460883	1.18879	1.18909	1.15259	1.24545	1.13843	1.15636	1.32837	0.931143	1.03425	0.999181	1.1938	1.2682	1.11559
43288	AM856062	0	1	0	1.93299	1.93604	1.89543	1.82487	1.80177	1.97784	2.02047	1.76868	1.68847	1.66622	1.85151	1.76663	1.75	1.62968	1.72226	1.54551	1.29375	1.33181	1.30404	1.43204	1.77675	1.78122	1.68835	1.69805	1.61775	1.739	1.50237	1.44294	1.27646	1.17106	1.19049	1.2117	1.73918	1.83384	1.94632	1.99784	1.66204	1.8483	1.89651	1.81665	1.59805	1.56387	1.80717	1.86051	1.87066
25296	CU999419	0	1	adductor muscle	0.926641	0.949166	0.843152	1.0068	0.853057	0.907784	0.931126	0.973701	0.766859	0.624261	0.957914	0.81583	0.794653	0.709494	0.654804	0.650663	0.418871	0.425091	0.348954	0.483784	0.707906	0.645475	0.627497	0.723725	0.683431	0.721001	0.544191	0.512233	0.190511	0.270396	0.23833	0.331173	0.688525	0.616532	0.903415	0.890747	0.656894	0.783488	0.797238	0.748189	0.471432	0.460351	0.57226	0.735232	0.835012
13421	CU999487	0	1	0	0.961393	0.991366	0.760809	0.837432	0.826272	0.859424	0.869507	0.88491	0.830722	0.767112	0.857403	0.698793	0.734178	0.640548	0.809839	0.586563	0.572963	0.35721	0.373333	0.458787	0.774467	0.788823	0.771389	0.769023	0.732552	0.765221	0.484729	0.45761	0.45065	0.221179	0.41023	0.244741	0.512724	0.414816	0.514566	0.542238	0.476845	0.541606	0.603872	0.538619	0.540076	0.532615	0.648392	0.633189	0.442947
31038	CU999587	0	1	0	1.14792	1.28312	1.2259	1.42858	1.26727	1.28464	1.48293	1.29852	1.18781	1.17034	1.40106	1.21464	1.18821	1.04861	0.970364	0.979765	0.877665	0.877771	0.971694	0.94843	1.19303	1.3843	1.26692	1.14266	0.989124	1.00504	0.813761	0.913949	0.552494	0.594454	0.696692	0.689141	0.816357	0.775364	0.949284	0.933825	0.930565	0.736967	1.014	0.81812	0.927202	0.977369	1.20666	1.117	0.613147
11512	CU999600	0	1	0	0.494371	0.491197	0.60333	0.467322	0.674236	0.494458	0.448452	0.466001	0.325472	0.450836	0.19248	0.18948	0.219793	0.336874	0.250258	0.117856	-0.25641	0.0502965	-0.117572	0.0934292	0.310072	0.259735	0.193427	0.37524	0.0717386	0.159523	-0.0725377	-0.11231	-0.451823	-0.323651	-0.452742	-0.312843	0.256542	0.206287	0.26618	0.285283	-0.0102151	0.105762	0.244644	-0.187582	0.278895	0.0328532	0.403399	0.134171	-0.170709
29551	CU999623	0	1	0	1.57459	1.64049	1.49439	1.49958	1.45967	1.39214	1.53666	1.56233	1.36231	1.38639	1.63089	1.62165	1.60424	1.2963	1.48204	1.41799	1.27803	1.08341	1.01065	1.22248	1.84436	1.70496	1.50695	1.58941	1.31056	1.35719	1.12527	1.22186	0.866792	1.05955	0.882877	1.0625	0.927388	0.869648	0.765906	0.839685	0.667731	0.780847	0.633254	0.550465	1.10099	1.12624	0.956006	1.11411	0.571184
5669	CU999643	0	1	0	2.04073	1.93941	1.87989	1.90846	1.96257	1.96209	1.904	1.86394	1.87295	1.87767	1.8142	1.81095	1.86013	1.78285	1.79026	1.65398	1.58911	1.52163	1.67816	1.63564	1.79985	1.73856	1.80253	1.78526	1.66404	1.81043	1.6169	1.64922	1.69481	1.62729	1.56225	1.55758	1.76404	1.88473	1.77877	1.85152	1.68794	1.87145	1.76877	1.86334	1.70804	1.72399	1.73322	1.7351	1.79252
26971	AM856082	0	1	0	0.633745	0.660677	0.918907	0.613602	0.721856	0.678474	0.563357	0.597599	0.68336	0.653289	0.648118	0.597177	0.38727	0.444301	0.333466	0.415999	0.185361	0.340796	0.284044	0.213979	0.681395	0.412604	0.604774	0.459259	0.26969	0.513403	0.0985169	0.132494	-0.00651461	-0.0296849	-0.149679	0.113648	-0.495123	0.628154	0.530781	0.680942	0.815441	0.571178	0.466038	0.62712	0.591156	0.436894	-1.71503	0.955171	0.245579
42994	CU999851	0	1	0	1.10356	1.01101	1.0803	0.890497	1.19121	1.13808	1.12925	1.08991	0.885922	0.811586	0.968638	1.04938	1.00568	0.820401	0.81106	0.866223	0.760128	0.625095	0.638902	0.725092	1.01543	0.687249	0.98223	0.922681	0.728859	0.808239	0.530922	0.544121	0.431725	0.274035	0.224169	0.310905	0.796504	0.655804	0.584472	0.649122	0.932471	0.774094	0.536924	0.857777	0.940326	0.881774	0.97313	0.985427	0.782894
23842	AM856098	0	1	0	1.59602	1.58367	1.50826	1.45965	1.54599	1.54393	1.4657	1.51988	1.45724	1.49331	1.47114	1.39836	1.41252	1.40464	1.43537	1.4729	1.26623	1.30291	1.27676	1.27432	1.42029	1.52571	1.41554	1.50309	1.31002	1.45409	1.34692	1.30075	1.29294	1.25382	1.27139	1.36206	1.61658	1.52869	1.74095	1.70128	1.52087	1.63804	1.66578	1.64369	1.46742	1.30722	1.48201	1.55998	1.6824
16704	CU999863	0	1	0	1.15614	1.06611	1.15112	1.23772	1.10638	1.23095	1.19335	1.05467	1.16029	1.00647	1.09852	1.00668	0.920332	0.96371	0.84028	0.872274	0.852226	0.736662	0.764577	0.92024	1.21782	1.13186	1.07371	1.05101	0.785634	0.889912	0.749313	0.720873	0.672416	0.578345	0.469499	0.681021	0.747597	0.798918	0.598525	0.742802	0.499063	0.625769	0.591865	0.3912	0.916851	0.939387	0.964937	0.869013	0.406497
36553	CX068930	0	1	0	0.0314062	-0.0368129	-0.0715213	-0.0883485	-0.137442	-0.00230917	0.10268	-0.0712664	-0.11827	-0.0203688	-0.12998	-0.121261	-0.219839	-0.491213	-0.396197	-0.455173	-0.421475	-0.713325	-0.377879	-0.424675	-0.282298	-0.0734747	-0.420336	-0.219714	-0.470774	-0.57688	-0.531212	-0.513666	-0.450363	-0.587374	-0.513067	-0.529582	0.0180194	-0.00681106	-0.164367	0.0675117	-0.450898	0.102881	0.0148196	-0.516862	-0.0334686	-0.152796	0.0191099	0.0614017	-0.456204
10041	CX069008	0	1	gills	1.77719	1.40026	1.57224	1.62234	1.55996	1.39721	1.57149	1.82684	1.78516	1.6947	1.53515	1.81777	1.61602	1.41115	1.49457	1.5119	1.1389	0.66436	1.241	1.12342	1.73092	1.11637	1.59512	1.38812	0.947173	1.25737	0.755687	0.923538	0.613977	0.635513	0.250979	0.634349	1.48794	1.45637	1.4404	1.56559	2.12211	1.89159	1.6409	1.99596	1.62181	1.87711	1.73512	1.78722	2.21086
26242	CX069037	0	1	0	1.94544	1.90183	1.97969	1.86362	2.02011	1.96352	1.93378	1.88801	1.73597	1.83291	1.78714	1.89595	1.82536	1.71595	1.64187	1.71757	1.64437	1.43715	1.6051	1.60322	1.88403	1.90177	1.8439	1.81738	1.67851	1.75058	1.59874	1.58538	1.63743	1.4775	1.46485	1.61759	1.91751	1.98349	1.82626	1.99408	1.83908	1.92776	1.80594	1.82974	1.81245	1.84264	1.91236	1.88483	2.016
36432	CX069299	(sp:O78310) Superoxide dismutase [Cu-Zn], chloroplastic OS=Arabidopsis thaliana GN=SODCP PE=1 SV=2	1	0	1.22345	0.898605	0.895033	0.869039	0.818413	0.966329	1.00359	1.10634	1.14646	1.14737	0.99112	1.1378	0.681569	0.767657	0.648878	0.766682	0.60462	0.485199	0.550557	0.626104	0.989924	1.02313	0.92023	0.955128	0.587228	0.58764	0.604584	0.554897	0.436378	0.713877	0.57825	0.740934	0.918203	0.97103	0.875666	1.04363	0.974043	1.0934	0.97034	0.948633	1.1453	1.16635	1.1507	1.38098	0.829735
1621	CX739518	0	1	0	1.31389	1.35273	0.985209	1.36959	1.16418	1.12673	1.43749	1.16733	1.16059	1.42412	1.44874	1.26961	0.935744	1.03227	1.14191	0.834913	0.710643	0.812785	0.829729	0.821229	1.21747	1.13085	1.17465	1.16941	0.620349	0.67322	0.800128	0.836425	0.636942	0.689217	0.324715	0.376095	0.790904	0.638862	0.546988	0.56056	0.811868	0.720245	0.742665	0.756062	1.23527	1.2852	1.26978	1.29775	0.525986
34587	CX739578	calponin/transgelin [Schistosoma mansoni]	1	0	1.83264	1.71946	1.75403	1.57288	1.38596	1.68576	1.58849	1.70089	1.53387	1.66668	1.57641	1.44484	1.41157	1.45338	1.41755	1.51778	1.32012	1.22572	1.20458	1.3334	1.62214	1.60142	1.5901	1.55595	1.33914	1.26642	1.27316	1.22235	1.13732	1.19496	1.23142	1.2693	1.82855	1.6726	1.84842	1.90847	1.50537	1.56237	1.40729	1.61481	1.69491	1.66323	1.73667	2.10033	1.52136
36106	CX739647	0	1	0	2.60179	2.52658	2.47889	2.35615	2.41579	2.4176	2.52397	2.43609	2.49772	2.37847	2.62101	2.48395	2.5688	2.2654	2.31011	2.35098	1.4104	1.63084	2.11107	1.78378	2.47073	2.34546	2.31495	2.51213	1.7662	2.08935	2.447	2.04572	1.47196	1.31586	1.39074	1.21145	2.36571	2.30692	2.57904	2.51701	2.12215	2.21555	2.24613	2.36047	2.20169	2.26094	2.26927	2.26524	2.49406
10648	DV736431	0	1	0	2.44719	2.36044	2.28762	2.21896	2.15258	2.26655	2.43563	2.22966	2.44398	2.34773	2.3679	2.36619	2.34885	2.37809	2.41586	2.24734	2.02653	1.91665	2.0872	2.03047	2.27816	2.34524	2.26666	2.30566	2.23037	2.31825	2.20547	2.05756	1.8141	1.95153	1.80337	1.81559	2.29821	2.15577	2.49646	2.44649	2.12214	2.21555	2.24366	2.29436	2.14485	2.11442	2.24405	2.26064	2.46792
24606	AM856178	(sp:Q05974) Ras-related protein Rab-1A OS=Lymnaea stagnalis GN=RAB1A PE=2 SV=1	1	0	0.320566	0.4859	0.329185	0.353306	0.46068	0.435403	0.329579	0.408163	0.180803	0.20625	0.141112	0.366053	0.247139	0.0881906	-0.0280889	0.0365281	0.00344024	-0.0716447	-0.109659	-0.0138764	0.232896	0.115996	0.238186	0.163968	0.0941465	0.177758	-0.106876	-0.117147	-0.0647773	-0.158945	-0.361136	-0.198252	0.254713	0.490664	0.187753	0.265321	0.399832	0.265246	0.0201515	0.281371	0.326193	0.318273	0.310018	0.420627	0.277567
20916	DV736776	0	1	0	1.27974	1.20155	1.36715	1.33557	1.27996	1.12934	1.19883	1.19743	1.19304	1.19343	1.10908	1.08894	0.866738	1.01388	1.0109	0.904385	0.757002	0.562459	0.887975	0.788704	1.13301	1.16942	1.09985	1.13618	0.945562	1.05292	1.0101	1.14368	0.6832	0.909746	0.878009	0.88498	1.29806	1.08764	1.13052	1.24259	1.38822	1.43317	1.50953	1.49739	1.12557	1.18806	1.3019	1.24827	1.3878
25157	EE677412	0	1	0	0.178476	0.298721	0.270713	0.308831	0.419989	0.365894	0.257124	0.31428	0.129996	0.291626	0.161131	0.113987	0.0210433	0.0214858	-0.0453013	0.0299653	-0.0726568	-0.293275	-0.0478002	-0.102289	0.266968	0.111696	0.354734	0.135086	-0.0794606	0.0206497	-0.132904	-0.150327	0.0139911	0.0966683	-0.0577955	0.0244001	0.269121	0.287578	0.0650738	0.265627	0.210833	0.28283	0.286879	0.214775	0.435888	0.468303	0.249439	0.373582	0.334144
20930	EE677415	0	1	mantle	0.499451	0.68801	0.485789	0.536134	0.651713	0.806165	0.457024	0.675239	0.0513577	0.622015	0.3182	0.317316	-0.253938	-0.197506	-0.117831	-0.404254	-0.371747	-0.566548	-0.269286	-0.310701	0.119787	0.577045	-0.0174537	0.337301	-0.0777524	-0.266023	-0.230626	-0.673802	-0.75332	-1.33232	-0.290363	-0.4769	1.02146	0.59183	0.211719	0.547174	0.097581	0.668775	0.342787	-0.76251	0.605192	0.454528	0.582708	0.932036	-0.70508
13901	EE677530	0	1	0	0.0784066	0.130737	0.131203	-0.12316	0.0069906	0.162953	-0.0514082	0.103647	-0.177751	0.126277	-0.0961056	-0.186371	-0.274167	-0.565499	-0.595567	-0.646964	-0.640452	-0.869647	-0.84487	-0.629617	-0.390102	-0.0445166	-0.204751	-0.261607	-0.713254	-0.983524	-0.889196	-0.926909	-0.875512	-1.22878	-0.734526	-0.716906	0.358379	0.234544	-0.104713	0.318257	-0.662114	0.107485	0.0513026	-1.32974	0.044118	-0.18536	0.0689829	0.095736	-1.25278
6715	EE677626	0	1	0	0.904992	0.693459	0.823916	0.502322	0.664485	1.04585	0.525857	0.798615	0.438699	0.777033	0.409135	0.291434	0.0137723	0.39603	0.270576	0.15597	-0.0397383	-0.0802443	-0.233065	0.0821315	0.449119	0.272288	0.356795	0.286817	0.244267	0.168863	-0.0335785	-0.0875302	-0.112583	0.0543121	0.0321948	-0.0708071	0.628614	1.07457	0.50681	0.870508	0.407108	0.747029	0.510376	0.529402	1.05357	0.715535	1.00671	0.932172	0.0598559
38560	EE677631	0	1	0	1.14633	1.16908	1.3113	1.42767	1.34213	1.20739	1.38478	1.22614	1.2336	1.06708	1.0245	0.973686	0.720321	0.851562	0.570656	0.609131	0.582868	0.353165	0.612568	0.624555	0.96619	1.14147	1.02397	1.11161	0.693984	0.822137	0.45262	0.500406	-0.00424998	0.220409	0.214612	0.437981	1.10177	1.29683	1.20607	1.31172	1.14547	1.04258	1.24101	1.0135	0.960508	1.12059	1.26813	1.33177	1.1102
42744	EE677808	(sp:Q9VJS8) Zinc finger protein Elbow OS=Drosophila melanogaster GN=elB PE=1 SV=3	1	0	1.22495	1.1222	1.14406	1.16351	0.995353	1.03092	1.07653	1.08755	1.04343	1.03555	1.08225	1.08931	0.930868	0.805182	0.824464	0.885592	0.645954	0.532159	0.674686	0.770603	1.11339	0.963946	0.991938	0.967522	0.687104	0.786259	0.817818	0.69504	0.571697	0.641756	0.565901	0.639527	1.08089	0.9632	1.03533	1.09457	1.23003	1.19789	0.949674	1.14344	1.01671	1.24533	1.27767	1.12928	1.25774
20072	EE677826	transmembrane domains-containing protein [Ixodes scapularis]	1	0	0.7219	0.973337	0.986772	0.94838	0.895836	0.882763	0.947782	0.973311	0.707561	0.873456	0.537973	0.763826	0.547043	0.562027	0.44755	0.654922	0.316505	0.581429	0.393688	0.42169	0.39441	0.717009	0.551227	0.625631	0.0614153	0.326162	0.167456	0.410129	0.107459	-0.0918855	0.179889	0.143981	1.00688	0.818397	0.822647	1.1	0.78482	0.855254	0.847809	0.775479	0.814898	0.597043	1.09775	1.07772	0.548285
27086	EE677854	0	1	0	1.25427	1.3337	1.13869	1.67592	1.37731	1.30287	1.48876	1.21188	1.15286	1.20451	1.11898	1.15849	0.915176	0.920784	0.936883	0.828862	0.80921	0.778936	0.820584	0.697874	0.980391	1.22204	1.07412	1.06449	0.756915	0.812975	0.671389	0.734751	0.857448	0.928702	0.781612	0.751648	1.18857	1.22962	1.26087	1.38651	1.27168	1.23635	1.3085	1.31035	1.30629	1.23331	1.17124	1.50062	1.19308
22612	AM856299	0	1	0	0.413869	0.423969	0.432116	0.677143	0.423926	0.494329	0.482284	0.53509	0.349086	0.447132	0.406666	0.354918	0.109525	0.310157	0.146033	0.183434	0.238172	0.288852	0.194646	0.206393	0.453415	0.399075	0.446068	0.308732	0.0135652	0.100034	-0.0546109	0.013564	-0.106889	-0.0680094	-0.196998	-0.0674126	0.330298	0.237503	0.216967	0.35984	0.277105	0.0617047	0.2792	0.0184688	0.426641	0.601562	0.584854	0.600275	-0.266972
15986	ES789553	0	1	0	0.602407	0.53729	1.04968	0.603612	0.561129	0.579142	0.427875	0.0655548	0.347359	0.274343	0.404791	0.383124	-0.378446	-0.0882703	-0.131429	0.0176741	-0.354235	-0.201574	-0.248354	-0.0608764	0.0167934	-0.0858254	0.1252	0.029751	-0.125456	-0.28874	-0.163345	-0.14304	-0.298147	-0.398113	-0.299327	-0.320965	0.32492	0.273466	-0.0739112	0.193055	0.599155	0.587215	0.430375	0.903992	0.33924	0.333517	0.607406	0.426546	0.53394
18916	ES789629	0	1	0	0.663038	0.547699	0.554006	0.315864	0.666177	0.590253	0.536418	0.51147	0.315196	0.291432	0.309624	0.214764	0.171495	0.295636	0.254351	0.301603	0.259631	0.135185	0.154194	0.168706	0.295924	0.36111	0.303254	0.237539	0.0548154	0.255278	0.0690014	0.182732	0.0233603	0.0109635	-0.104104	-0.0524114	0.631756	0.543696	0.349832	0.541818	0.274556	0.481524	0.471678	0.480006	0.608335	0.614038	0.660044	0.537836	0.377103
28695	ES789714	0	1	mantle	1.76551	1.22847	1.38178	0.900863	1.33311	1.30686	0.91309	1.70238	0.705188	1.36434	0.670399	0.971023	0.777593	0.714831	0.565539	0.516701	0.242095	-0.246681	0.290805	0.216387	0.750145	1.20834	0.831507	1.08652	0.388905	0.183304	0.175261	0.107695	-0.0320974	-0.181803	0.270224	0.273852	1.21031	1.25193	0.890732	1.27657	0.54508	1.36109	0.949129	0.136376	1.32147	1.12526	1.24303	1.57478	0.18477
9678	ES789928	(sp:P13543) Myosin regulatory light chain, striated adductor muscle OS=Aequipecten irradians PE=1 SV=3	1	0	0.890885	0.700462	0.647383	0.650243	0.688308	0.805493	0.69609	0.738389	0.49499	0.536409	0.581914	0.510622	0.416617	0.439812	0.358263	0.48552	0.259312	0.415582	0.213312	0.316031	0.474153	0.436846	0.515497	0.44825	0.432283	0.328643	0.253307	0.355517	0.367681	0.33818	0.365698	0.377737	0.883523	0.848851	0.965057	1.09366	0.749341	0.560597	0.749557	0.690051	0.700935	0.569532	0.742669	1.13787	0.480942
38278	EW777772	0	1	0	0.849559	0.857912	0.815143	0.751527	0.832196	0.876952	0.829113	0.866413	0.879547	0.799871	0.895373	0.78389	0.698713	0.676312	0.759422	0.728698	0.710082	0.781057	0.685076	0.772834	0.712263	0.656984	0.675326	0.701431	0.645775	0.679453	0.59318	0.606775	0.517943	0.414849	0.503499	0.474055	0.442937	0.40869	0.463245	0.39748	0.460075	0.314203	0.352936	0.314994	0.637046	0.57608	0.835267	0.677635	0.275133
12715	EW778003	(sp:P04412) Epidermal growth factor receptor OS=Drosophila melanogaster GN=Egfr PE=1 SV=3	1	0	1.07878	0.953041	0.898727	0.913487	1.04279	0.938408	1.10368	1.07035	0.914509	0.624506	1.14028	1.03301	0.992907	0.756971	0.714243	0.803976	0.81138	0.606955	0.524031	0.742068	0.982676	0.858159	0.963183	0.83334	0.547727	0.659705	0.450862	0.552442	0.388247	0.261484	0.410696	0.269552	0.581199	0.610951	0.657231	0.624401	0.634983	0.600791	0.368323	0.582859	0.547573	0.480563	0.721039	0.581631	0.505546
15037	EW778047	0	1	0	1.39725	1.27407	1.18804	1.20826	1.21329	1.38734	1.3052	1.09622	1.21432	1.20585	1.01765	1.124	1.09617	1.016	0.878984	0.969864	0.97801	0.799643	1.03248	0.867635	1.18111	1.0378	1.29938	1.01278	0.562331	0.794844	0.631131	0.680119	0.849543	0.594091	0.526813	0.547642	1.13194	1.0833	1.08898	1.20583	1.02353	0.960946	0.955493	0.785601	1.09298	1.09695	1.15422	1.15673	0.794815
22140	EW778073	0	1	0	1.60984	1.63646	1.59794	1.59614	1.67633	1.61965	1.69281	1.64601	1.49819	1.49732	1.48848	1.48131	1.52941	1.39267	1.40636	1.44827	1.35575	1.27654	1.29252	1.34431	1.41128	1.47918	1.48129	1.44204	1.19398	1.43272	1.30724	1.32944	1.68761	1.45239	1.63307	1.57838	1.49576	1.78858	1.41732	1.58405	1.42756	1.65213	1.5607	1.45467	1.55778	1.51978	1.57114	1.46175	1.65361
8315	EW778597	(sp:P17140) Collagen alpha-2(IV) chain OS=Caenorhabditis elegans GN=let-2 PE=1 SV=2	1	0	0.950855	1.00576	0.869098	0.884805	0.896982	0.999049	1.14764	0.949555	0.623657	0.393524	0.740109	0.688682	0.603011	0.594223	0.599549	0.562165	0.304683	0.239758	0.216291	0.415227	0.627674	0.447061	0.724079	0.700434	0.523265	0.607157	0.493162	0.473435	0.280217	0.208516	0.171012	0.0889883	0.367716	0.080085	0.407228	0.309528	-0.24218	0.1174	0.256085	0.143228	0.0755893	-0.0680194	0.203215	0.184191	0.217059
17651	EW778631	0	1	0	0.244102	0.155539	0.173122	0.303957	0.119628	0.273984	0.254221	0.240575	0.225454	0.218969	0.074138	0.210221	-0.0627278	0.0170157	-0.0269611	0.0351215	-0.152862	-0.063468	-0.12162	-0.0446892	0.206817	0.208038	0.140097	0.112063	-0.0507592	0.0842527	-0.261179	-0.152634	-0.242441	-0.204395	-0.191092	-0.280054	-0.00872992	0.200419	-0.147379	-0.0693399	-0.0571506	-0.0167974	-0.378716	-0.0662024	0.218818	0.192018	0.114642	0.0664125	-0.193778
17932	EW778647	0	1	0	1.20095	1.0605	1.04547	0.821534	1.21617	1.00882	0.902797	0.871181	0.694725	0.611453	0.929967	0.794577	0.700321	0.677356	0.676299	0.699389	0.459637	0.407047	0.320939	0.544907	0.66724	0.682126	0.694376	0.80423	0.582188	0.90222	0.547122	0.370592	0.30636	0.225106	0.224351	0.226878	1.02386	0.528349	0.774744	0.678117	0.875185	0.869898	0.392263	1.18617	0.614241	0.660542	1.01368	0.909596	0.890507
36034	EW778918	0	1	0	1.13485	1.16476	1.21855	1.15641	1.13193	1.16759	1.20824	1.18954	1.04	1.07772	1.21893	1.1621	1.0679	1.06425	1.14434	1.10908	1.05617	1.11971	0.909951	1.11906	1.15178	1.15445	1.18603	1.17884	1.05266	1.0869	0.98403	0.988535	0.631224	0.825483	0.836604	0.777819	0.781514	0.786944	0.736227	0.711057	0.685302	0.792573	0.858839	0.784755	0.875153	0.950186	0.983243	0.943508	0.731707
2319	AM856415	0	1	0	0.8418	0.675907	0.818983	0.796072	0.663547	0.595006	0.488493	0.549055	0.706156	0.741587	0.323012	0.560923	0.234011	0.276165	0.362688	0.203849	0.251792	-0.0460106	0.168886	0.149679	0.707178	0.473674	0.618499	0.523469	0.125453	0.243556	0.101035	0.115449	0.140692	0.264525	0.0268604	0.0864024	0.746493	0.840519	0.268593	0.75048	0.816887	0.727124	0.314911	0.684967	0.957708	0.955963	1.09357	0.964511	0.658727
3326	EW779045	0	1	0	0.164646	0.2345	0.389192	0.333277	0.18481	0.131431	0.219772	0.169457	0.171789	0.0588409	0.225362	0.148811	-0.103008	-0.13783	0.0691185	-0.151672	-0.296504	-0.22806	-0.179787	-0.206692	0.177018	-0.162056	-0.0718443	0.0319014	-0.192378	-0.203076	-0.147348	-0.18804	-0.11054	-0.409095	-0.410484	-0.249726	0.124114	0.0464697	-0.16578	0.0961557	0.175313	0.0136197	0.0799444	0.0774911	0.132344	0.0273995	0.337994	0.215915	0.00516302
14930	EW779136	0	1	0	1.51797	1.39362	1.34672	1.42683	1.36973	1.31452	1.39039	1.42989	1.41332	1.3314	1.58331	1.44384	1.35697	1.33085	1.26774	1.22668	0.947897	0.920675	1.11188	1.02404	1.64499	1.33951	1.39246	1.34734	1.23459	1.15012	1.26336	1.20296	1.07754	1.00599	0.980031	1.11564	1.16413	1.24031	1.1795	1.23594	1.25862	1.28157	1.1939	1.24055	1.44594	1.37716	1.2994	1.27176	1.29896
44311	EW779144	0	1	0	1.45344	1.52583	1.38212	1.31353	1.31812	1.42365	1.53797	1.36381	1.22685	1.23995	1.28412	1.35583	1.37782	1.25382	1.16005	1.08496	0.923791	0.877606	0.972016	0.890233	1.3064	1.2728	1.14653	1.20266	1.02581	1.14814	1.01466	0.994114	1.02555	0.910812	0.641219	0.85841	1.40306	1.57718	1.39577	1.4255	1.19859	1.41203	1.4068	1.37101	1.31166	1.40361	1.2963	1.21314	1.4656
20931	EW779185	(sp:P20397) Nucleolin OS=Xenopus laevis GN=ncl PE=2 SV=3	1	0	2.14625	2.1666	2.17188	2.18064	2.19363	2.18251	2.39864	2.21152	2.05383	2.14488	2.08439	2.0787	1.94235	1.99087	2.10083	2.11683	2.05739	2.03379	2.08437	2.12012	2.1299	2.21151	2.13045	2.16654	1.97002	1.92321	1.9806	2.04558	1.74723	1.89756	1.83125	1.78137	1.96173	1.84111	2.01112	1.93785	2.01628	2.20571	2.12791	2.22451	2.07379	2.02135	2.27018	2.26094	2.26926
35693	AM856426	(sp:Q5SPF7) Protein unc-93 homolog A OS=Danio rerio GN=unc93a PE=3 SV=1	1	0	0.0806185	0.299427	0.144171	0.208854	0.125824	0.309245	0.368609	0.0640216	-0.0512356	-0.111963	-0.0470162	0.10844	-0.179673	-0.194828	-0.249094	-0.267074	-0.348619	-0.455981	-0.480821	-0.297992	-0.0058915	0.0197932	0.293749	-0.0365526	-0.200447	-0.0520209	-0.494445	-0.436969	-0.46917	-0.501366	-0.648151	-0.515434	0.160485	0.385331	0.0170142	0.00947428	0.473274	0.0327071	0.122573	0.0574986	0.180064	-0.043116	0.310091	0.132841	0.270003
44236	EW779317	(sp:P98150) Nuclear factor NF-kappa-B p100 subunit OS=Gallus gallus GN=NFKB2 PE=1 SV=1	1	0	1.03753	1.03921	1.01869	0.939424	1.19042	1.05027	1.1211	1.00995	0.841325	0.807963	0.897468	0.948371	0.96307	0.711215	0.752972	0.838403	0.719164	0.621116	0.597908	0.709511	0.990901	0.721191	0.901791	0.841591	0.661259	0.757723	0.478498	0.451821	0.432004	0.392062	0.211273	0.3598	0.767328	0.703526	0.571398	0.637707	0.948821	0.835747	0.550647	0.837841	0.873657	0.857053	0.858004	0.928569	0.891671
11412	EW779441	0	1	0	0.645998	0.637532	0.540269	0.942095	0.739003	0.700968	0.68607	0.616668	0.388672	0.600097	0.49837	0.560397	0.366915	0.214082	0.197436	0.259311	0.0237692	0.095157	-0.0464518	0.0791921	0.598174	0.328508	0.579594	0.481071	0.0498829	0.332386	0.0224589	0.176561	-0.0586719	0.0206843	-0.145276	-0.107273	0.451412	0.551934	0.276747	0.501336	0.58038	0.508684	0.510078	0.544224	0.757542	0.689666	0.749808	0.819973	0.376265
37485	EW779476	0	1	0	0.404542	0.461086	0.453799	0.498427	0.490836	0.551303	0.706287	0.44935	0.502565	0.522252	0.519257	0.431243	0.398655	0.349917	0.287963	0.251194	0.0505452	0.090195	0.0661389	0.094354	0.419069	0.473194	0.649266	0.500957	0.339605	0.41152	0.116064	0.0883512	-0.0662963	0.0141539	-0.0473167	0.0548102	-0.0304038	0.00813934	-0.119164	0.0296788	0.122603	0.112928	0.0857927	0.0131098	0.284818	0.435642	0.389727	0.455811	-0.100269
31861	AM856448	0	1	0	1.40391	1.42722	1.31819	1.40521	1.7138	1.31526	1.56789	1.36176	1.10468	1.16692	1.14026	0.995293	1.23084	1.2448	1.12829	1.22207	0.892048	0.708699	0.88165	0.707139	1.031	1.14963	1.13055	1.11814	0.944884	1.10744	1.06469	0.842007	0.877838	0.86484	0.711074	0.830072	1.64222	0.945421	1.42411	1.49884	1.48004	1.74987	1.3925	1.86442	1.22222	1.52959	1.69137	1.66717	1.47108
43120	FP000083	0	1	0	0.41806	0.322074	0.544774	0.401812	0.561197	0.380731	0.351675	0.4322	0.283438	0.320014	0.201149	0.176696	0.0290126	0.202493	0.136187	0.0207022	-0.0735341	-0.0763643	-0.0944923	-0.00709382	0.129869	0.234169	0.2647	0.319302	0.147707	0.127427	-0.0643873	-0.0255739	-0.289872	0.016593	-0.248567	0.0536023	0.464138	0.501774	0.420141	0.531209	0.239639	0.388318	0.590545	0.403897	0.283402	0.276299	0.578531	0.489831	0.455904
13305	AM856467	0	1	0	1.45015	1.49498	1.24487	1.33762	1.38141	1.44349	1.32376	1.41223	1.22317	1.3912	1.25423	1.27481	1.16524	1.38254	1.31465	1.18772	1.06824	0.624883	1.01052	0.867384	1.35966	1.31911	1.36618	1.1975	0.975008	1.26653	0.942046	1.00996	0.906645	0.681546	0.61874	0.607382	1.50608	1.60677	1.31863	1.84756	1.53035	1.65784	1.41661	1.53948	1.38314	1.15019	1.36348	1.49835	1.74026
724	FP000335	0	1	0	1.64667	1.47076	1.41113	1.59065	1.61503	1.62005	1.62012	1.48249	1.38014	1.50248	1.40838	1.44386	1.4187	1.27518	1.40823	1.19395	1.14339	1.01743	1.16372	1.06622	1.37148	1.35849	1.44522	1.28085	1.03779	1.15734	1.12236	1.09812	1.12842	0.989592	0.781572	0.838887	1.50196	1.66995	1.5307	1.54484	1.48209	1.65825	1.62075	1.5915	1.43363	1.49471	1.42096	1.50394	1.63606
32790	FP000452	(sp:A2ASS6) Titin OS=Mus musculus GN=Ttn PE=1 SV=1	1	adductor muscle	1.54622	1.57625	1.46416	1.4736	1.41527	1.44192	1.55387	1.60007	1.36052	1.18609	1.61592	1.44225	1.40715	1.25435	1.23517	1.18103	1.01584	1.07094	1.11598	1.27029	1.40513	1.34698	1.26953	1.37966	1.40658	1.35187	1.24149	1.2612	0.77802	0.837737	0.953191	0.926027	0.952954	0.672993	1.07087	0.953687	0.627349	0.834708	0.769915	0.711095	0.771309	0.708431	0.958894	0.931377	0.911989
16126	AM856481	0	1	0	1.35672	1.44301	1.39833	1.55316	1.44208	1.4118	1.44689	1.39634	1.31339	1.36361	1.45884	1.27792	1.27604	1.21378	1.233	1.28387	1.06945	1.16781	1.2301	1.25809	1.36615	1.31849	1.38707	1.36085	1.31295	1.3835	1.22525	1.3088	1.01856	1.03289	0.89786	0.950306	1.15499	1.08453	1.0424	1.178	1.00352	0.961886	1.00045	1.10612	1.30626	1.27374	1.38852	1.2468	0.825865
1237	FP000781	0	1	0	0.222197	0.231798	0.155471	0.30823	0.240162	0.293982	0.263108	0.292647	0.118389	0.0421165	0.0534314	0.124387	0.0199185	0.156972	0.12512	-0.127635	-0.116704	-0.0714384	-0.242951	-0.176845	0.151698	0.0180546	0.095282	0.109735	0.05281	0.135511	-0.284792	-0.19791	-0.39132	-0.388671	-0.399379	-0.336013	-0.146634	-0.0137262	-0.126389	0.0812675	-0.198382	-0.0577348	-0.0725654	-0.126829	-0.182223	-0.189554	0.0585855	-0.0803626	-0.11037
33498	FP000846	0	1	0	1.32753	1.46045	1.33904	1.35982	1.42276	1.28926	1.27193	1.27113	1.07022	1.09601	1.31375	1.21439	1.04537	0.954357	0.884875	0.929043	0.819527	0.721259	0.845461	0.86324	1.2627	1.04844	1.10428	1.17008	0.936491	1.02054	0.816709	0.851828	0.601073	0.71762	0.645355	0.704568	1.09968	1.08225	0.97364	0.997489	1.08043	1.04934	0.881377	1.01054	0.974086	0.980304	0.993858	0.977537	1.01839
3639	FP000855	0	1	0	1.29781	1.27928	1.16528	1.10479	1.26193	1.20955	1.17081	1.17424	0.959973	1.0968	1.15246	1.18107	1.14927	0.9116	1.14904	1.00807	0.756636	0.643083	0.678935	0.78413	1.30696	1.27609	1.25471	1.23809	1.13326	1.13393	0.797218	0.811983	0.583442	0.658025	0.486191	0.658611	0.799216	0.784415	0.955682	0.70943	0.648017	0.684751	0.744375	0.708217	0.722007	0.832907	0.868945	0.684261	0.862195
42321	FP000914	0	1	hemocyte	0.180905	0.471301	0.224441	0.440912	0.365514	0.421219	0.396084	0.37701	0.412124	0.354435	0.510965	0.32406	0.220478	0.0248634	-0.0786234	0.104677	-0.0836492	-0.0526449	-0.156894	-0.0570489	0.128479	0.111168	-0.0429541	0.28244	-0.0961009	0.0366315	-0.00813697	-0.0244392	-0.110231	-0.201383	-0.220801	-0.126364	0.100229	0.229162	-0.0168603	-0.00462459	-0.0333752	-0.0443283	-0.0699593	0.088302	-0.205023	0.0112165	-0.00255428	0.038688	-0.205636
35404	FP001479	0	1	0	0.214694	0.263382	0.367917	0.113504	0.251805	0.335133	0.114848	0.331589	-0.0177503	-0.0437776	0.0066625	-0.0297914	0.0953821	0.0118413	-0.0325179	0.101387	0.365608	0.355163	0.238883	0.339693	-0.25194	-0.250101	-0.0717827	-0.102704	-0.159595	0.103944	-0.441785	-0.33633	-0.59418	-0.506291	-0.381209	-0.21406	-0.0727568	-0.0888571	0.0107728	0.0195596	-0.178698	-0.0783957	-0.29799	-0.138458	-0.00912547	-0.0125815	-0.112204	-0.161081	-0.254829
29609	FP001560	(sp:Q8R151) NFX1-type zinc finger-containing protein 1 OS=Mus musculus GN=Znfx1 PE=2 SV=2	1	0	1.87814	2.07735	1.84238	1.63958	1.8355	1.84589	1.8298	1.77196	1.77935	1.58592	1.82718	1.76862	1.94212	1.55262	1.91869	1.5997	1.34289	1.38987	1.4406	1.48842	1.79191	1.57557	1.69514	1.82047	1.63683	1.68811	1.59134	1.57683	1.30642	0.985271	1.0173	1.04557	1.56639	1.59838	1.82742	1.72964	1.28391	1.43911	1.36171	1.57322	1.28151	1.25619	1.29962	1.21303	1.58621
9935	FP001683	0	1	0	0.818912	1.01674	0.839556	0.70406	1.03752	0.997074	0.826582	0.668338	0.526184	0.527467	0.762094	0.698207	0.702063	0.425029	0.304258	0.408559	0.357239	0.248025	0.203304	0.359234	0.610195	0.449206	0.569989	0.555498	0.215574	0.367216	0.157873	0.139041	0.341341	0.0978921	-0.0445922	0.142556	0.542497	0.563426	0.246093	0.315976	0.384559	0.368878	0.155679	0.645392	0.509494	0.450431	0.306477	0.354567	0.23243
10933	FP001808	0	1	0	0.276613	0.474363	0.283129	0.257457	0.598565	0.52784	0.522411	0.37683	0.236602	0.130153	0.245715	0.24814	0.3214	0.101753	-0.0357414	-0.00530176	-0.0270015	-0.18363	-0.0965299	-0.051894	0.191574	0.0131372	0.287511	0.201419	-0.0637684	0.0249369	-0.2163	-0.0861386	-0.0942293	-0.30722	-0.279474	-0.304747	0.0366125	0.125128	-0.116062	-0.0592566	-0.0705153	-0.0730128	-0.185856	0.0643423	-0.0737074	-0.184281	-0.0239855	-0.139532	-0.100265
3352	FP001809	0	1	0	1.47761	1.5121	1.39767	1.44651	1.47829	1.4191	1.45701	1.25196	1.38997	1.35644	1.39	1.32972	1.46405	1.32936	1.43649	1.2214	1.07078	1.20587	1.18122	1.21654	1.39568	1.26594	1.49355	1.42992	1.2276	1.33344	1.14926	1.1763	1.07542	0.930656	0.895543	0.814292	1.44415	1.31759	1.46766	1.43998	1.20995	1.06512	1.25224	1.34169	1.24618	1.22052	1.21246	1.18415	1.23235
25545	FP001819	0	1	0	0.938123	0.828717	0.921404	1.09993	1.1228	0.904321	0.937136	0.96394	0.842839	0.929176	0.947415	0.909911	0.740274	0.643249	0.466777	0.871531	0.553222	0.402784	0.520585	0.581444	1.05759	1.04135	0.84278	1.04421	0.500306	0.653228	0.430317	0.556743	0.200045	0.455032	0.240137	0.515901	0.925729	0.843829	0.890129	0.844076	0.819334	0.991529	0.862256	0.788107	0.204737	0.442411	0.326652	0.641512	0.822654
6064	FP001902	0	1	0	0.725155	0.749968	0.513481	0.706878	0.62965	0.890006	0.698269	0.62803	0.720531	0.699781	0.718197	0.492252	0.427875	0.456005	0.520686	0.442385	0.353063	0.432329	0.378946	0.322931	0.586292	0.498176	0.595209	0.478244	0.23556	0.382794	0.189613	0.209821	0.241589	0.0981158	0.200041	0.056075	0.331604	0.42084	0.28016	0.33949	0.343942	0.294782	0.377195	0.262771	0.570091	0.507765	0.596699	0.563218	-0.00790047
19970	FP001918	(sp:O73925) Potassium voltage-gated channel subfamily KQT member 1 OS=Squalus acanthias GN=KCNQ1 PE=2 SV=1	1	0	1.15513	1.19626	1.14091	1.06273	1.35079	0.935139	1.00297	1.14917	0.899853	0.99461	1.08891	0.948859	0.886617	0.741534	0.747322	0.778156	0.651962	0.605279	0.623793	0.582568	1.03848	0.974258	0.82277	0.850516	0.747465	0.821208	0.70761	0.698815	0.433269	0.589192	0.505429	0.457636	0.912359	0.899119	1.14489	1.11005	0.873002	0.88368	1.20699	0.990815	0.864584	0.841301	1.10745	0.982253	0.89212
21799	FP001999	(sp:Q95ZJ1) Polypeptide N-acetylgalactosaminyltransferase 5 OS=Caenorhabditis elegans GN=gly-5 PE=1 SV=2	1	0	1.79915	1.73583	1.67426	1.78012	1.63599	1.82788	1.69175	1.74884	1.78573	1.64318	1.91801	1.70017	1.5952	1.39457	1.52339	1.75007	1.40991	1.34262	1.57726	1.38232	1.68282	1.63857	1.58878	1.72503	1.44414	1.57333	1.38987	1.59382	1.11868	1.22184	1.23822	1.08394	1.35179	1.3774	1.15725	0.997583	1.40044	1.37634	1.07823	1.19358	1.40664	1.29016	1.19633	1.43021	1.30832
10475	FP002214	(sp:Q99836) Myeloid differentiation primary response protein MyD88 OS=Homo sapiens GN=MYD88 PE=1 SV=1	1	0	1.15686	1.1273	1.00252	1.09201	1.19269	0.992954	1.03311	0.983129	1.09146	0.962195	0.966264	1.26999	1.1	0.748042	0.785979	0.826873	0.751675	0.691148	0.860963	0.815345	1.20479	1.08836	1.03858	0.875995	0.682535	0.74512	0.392358	0.548998	0.501013	0.275687	0.213993	0.388686	0.749873	1.01609	0.779162	0.791368	1.09726	1.04418	0.758097	0.965541	1.16727	1.08821	0.954503	0.995343	1.19835
21712	FP002416	0	1	0	1.5086	1.46467	1.3662	1.43914	1.43218	1.4266	1.55025	1.41247	1.43033	1.29188	1.29224	1.37586	1.40083	1.383	1.30637	1.29251	1.15833	1.19155	1.25094	1.20249	1.29567	1.40806	1.33347	1.33137	1.12628	1.29731	1.13247	1.03863	1.03453	1.00796	1.13549	1.08752	1.44028	1.58515	1.54362	1.55439	1.4553	1.64068	1.58862	1.56519	1.408	1.32201	1.3944	1.40779	1.62199
22459	FP002469	0	1	0	1.14071	1.28715	1.31767	1.1832	1.59986	1.33378	1.12778	1.1377	1.28838	1.13805	1.25597	0.833898	0.724435	0.843634	0.722843	0.834776	0.378288	0.223002	0.581507	0.398046	1.3269	1.22604	1.15768	1.18371	0.5631	0.712878	0.304264	0.386853	-0.0462162	0.141109	0.0245018	0.239411	1.10806	1.13371	1.44353	1.3304	1.49061	1.15069	1.42955	1.32955	1.03544	0.954449	1.38114	1.53478	1.25283
13157	FP002471	(sp:Q8WZ42) Titin OS=Homo sapiens GN=TTN PE=1 SV=2	1	0	1.95043	2.00925	1.85824	1.85993	1.83633	1.89293	2.08488	2.04382	1.65858	1.58256	2.03028	1.75118	1.61865	1.56125	1.67756	1.61338	1.36114	1.24156	1.41618	1.68766	1.87416	1.67368	1.73925	1.88915	1.64679	1.73496	1.44772	1.58027	1.13663	1.29817	1.18007	1.13814	1.19278	0.973176	1.36211	1.15807	0.725592	1.12904	1.20907	0.949833	1.15789	1.06547	1.29465	1.2975	1.23447
26994	FP002983	0	1	0	1.7653	1.88393	1.86267	1.73487	1.97532	1.83862	1.67585	1.70466	1.55517	1.50139	1.79084	1.68559	1.63509	1.48781	1.42512	1.42761	1.31731	1.17758	1.38541	1.33051	1.80233	1.49258	1.61619	1.49358	1.45808	1.49974	1.38343	1.28833	1.28197	1.11601	0.937135	1.16598	1.57616	1.65869	1.31997	1.51173	1.50435	1.4544	1.37234	1.36357	1.59491	1.58633	1.71482	1.65087	1.43751
13615	AM856702	0	1	0	-0.0370827	0.0684567	-0.053457	-0.0754008	-0.0378288	0.0779679	0.0663838	-0.0896769	-0.0144026	-0.199848	-0.0210292	-0.0699133	-0.0776922	-0.267724	-0.102794	-0.195372	-0.333384	-0.333071	-0.446957	-0.274793	-0.0235033	-0.273739	-0.0372272	-0.196029	-0.244804	-0.205106	-0.322319	-0.341684	-0.374522	-0.472671	-0.469701	-0.530803	-0.423733	-0.395938	-0.284825	-0.234984	-0.28457	-0.384661	-0.434014	-0.2813	-0.305988	-0.525583	-0.178581	-0.225641	-0.299094
23032	FP003429	0	1	0	2.08164	2.02555	1.84392	1.97725	1.94115	1.88844	2.03053	2.02748	2.0414	1.9921	2.18941	2.0549	2.01214	1.96063	2.00673	1.95133	1.64231	1.5434	1.6529	1.72644	2.05306	2.05505	1.96185	2.00142	1.92946	1.92773	1.74797	1.71308	1.45987	1.55573	1.28168	1.48822	1.68919	1.63716	1.88004	1.84213	1.99461	1.95747	1.78253	1.9759	1.82776	1.90604	1.89126	1.89982	2.04892
15611	FP003514	0	1	0	1.09647	1.13749	1.04435	1.32649	1.17949	1.08477	1.36245	0.989158	1.08924	1.04315	1.10242	1.08035	1.02634	0.830654	1.08043	0.980513	0.620775	0.425984	0.608561	0.604577	0.98727	1.17615	1.02926	1.12262	0.614971	0.777303	0.551475	0.829809	0.517205	0.274208	0.382209	0.583522	1.15642	0.962442	1.16227	1.1914	1.1655	1.11887	1.12483	1.13369	1.05413	1.05355	1.11044	1.27802	1.124
12430	FP003517	(sp:O93297) Cytochrome P450 2K4 OS=Oncorhynchus mykiss GN=cyp2k4 PE=2 SV=1	1	0	0.6932	0.707293	0.587666	0.58604	0.839424	0.735264	0.707396	0.811952	0.668682	0.854512	0.689705	0.634003	0.606693	0.641741	0.406378	0.533218	0.346752	0.176476	0.556128	0.310238	0.63531	0.562281	0.608023	0.600443	0.316355	0.359643	0.207737	0.203625	0.0853686	0.138938	-0.0459372	0.158983	0.796812	1.05049	0.7049	0.802389	0.9723	0.833959	0.813314	0.870875	0.857941	0.997117	0.782334	0.92164	0.738175
43297	FP003627	0	1	0	0.644865	0.693308	0.908142	0.629303	0.690659	0.501331	0.49765	0.684148	0.571055	0.475462	0.395224	0.56976	0.565179	0.458927	0.325064	0.426577	0.287063	0.112601	0.451452	0.238038	0.630535	0.486611	0.523785	0.521257	0.303509	0.354593	0.195601	0.0838653	0.0298216	0.0848929	-0.0448459	0.0910129	0.527577	0.749024	0.446046	0.403934	0.513326	0.634704	0.407129	0.58091	0.554218	0.819454	0.56042	0.557212	0.623639
13104	FP003926	hypothetical protein BRAFLDRAFT_82426 [Branchiostoma floridae]	1	0	2.51126	2.33485	2.37931	2.31377	2.3447	2.28171	2.24946	2.2762	2.41424	2.30898	2.395	2.3363	2.26961	2.22331	2.19475	2.07816	1.95121	1.99718	2.12318	1.96665	2.30092	2.25935	2.19793	2.2094	2.11336	2.15474	1.94535	1.87901	1.82306	1.87253	1.71463	1.75655	2.30569	2.2996	2.40237	2.41089	2.12214	2.21485	2.24613	2.37112	2.20133	2.25152	2.25985	2.23573	2.42794
16421	FP003938	0	1	0	1.55425	1.51718	1.54824	1.57913	1.45699	1.4757	1.72925	1.59629	1.73765	1.58574	1.62238	1.47314	1.49844	1.49461	1.57616	1.54915	1.27185	1.34286	1.30449	1.34406	1.55751	1.63221	1.45547	1.60694	1.45375	1.50517	1.3789	1.59786	1.09649	1.14414	1.09688	1.15548	1.31481	1.2035	1.42692	1.49197	1.28858	1.4113	1.53003	1.6639	1.07231	1.11945	1.33502	1.37879	1.66484
34639	FP004026	0	1	0	2.40079	2.38471	2.28526	2.21164	2.22915	2.34695	2.1987	2.3971	2.30468	2.29553	2.39454	2.4039	2.20913	2.02777	1.9941	1.98364	1.84857	1.85092	1.93303	1.96032	2.32667	2.27401	2.25223	2.22111	1.97866	2.22628	2.07854	1.92221	1.71918	1.79208	1.75796	1.82533	2.34922	2.30826	2.58021	2.51754	2.12215	2.21555	2.24612	2.2709	2.20153	2.23185	2.27009	2.26063	2.4221
38270	FP004027	0	1	digestive gland	0.459077	0.335458	0.287426	0.463222	0.324945	0.412441	0.330954	0.0681394	0.565115	0.280473	0.316235	0.302115	0.0935907	0.168706	0.183179	0.148154	0.00558004	-0.224573	0.269275	-0.178201	0.355315	0.270792	0.504812	0.409437	-0.160151	0.0799311	-0.0976949	-0.287036	-0.481579	-0.384739	-0.438978	-0.355054	0.0753481	-0.145778	-0.242917	-0.322494	-0.229036	-0.177829	-0.0132903	-0.267662	0.207824	0.101625	0.199518	0.0938093	-0.200086
41424	FP004061	0	1	0	2.02922	1.97071	2.10573	1.99437	1.9987	2.05315	2.02751	2.10614	2.0244	1.88719	2.07033	1.91166	2.25902	1.84871	1.87257	1.93043	1.57316	1.55843	1.6596	1.58177	1.85258	1.78811	1.71135	1.79566	1.8876	1.93713	1.70327	1.578	1.39483	1.34602	1.08522	1.39476	2.24815	2.22038	2.57581	2.39203	2.05255	2.17855	2.24039	2.11618	1.75404	1.97076	1.88755	2.05352	2.03304
8695	FP004076	0	1	adductor muscle	1.78057	1.65166	1.61845	1.5101	1.58516	1.67323	1.63897	1.76863	1.51944	1.49643	1.76577	1.46779	1.43257	1.41375	1.45155	1.22446	1.06833	1.07302	1.07843	1.30689	1.42433	1.4094	1.49592	1.49014	1.50351	1.546	1.30423	1.4621	1.03563	1.07551	0.991311	1.03722	1.3668	1.15115	1.61722	1.43132	1.18808	1.37081	1.36051	1.32319	0.942361	0.940184	1.26687	1.26887	1.4014
16754	AM856782	(sp:P29172) Microtubule-associated protein tau OS=Bos taurus GN=MAPT PE=1 SV=3	1	0	0.982762	1.01869	0.967857	0.997455	0.905046	1.01231	1.00574	1.01341	0.894575	0.857449	0.902268	0.927632	0.971505	0.843273	0.94182	0.903336	0.592893	0.525211	0.58107	0.683712	1.02788	0.783042	0.919199	0.897302	0.847428	0.870332	0.631291	0.681716	0.403359	0.470996	0.414275	0.469386	0.499631	0.676174	0.805932	0.682979	0.897783	0.867704	0.690445	0.863118	0.771986	0.835841	0.727075	0.700348	0.927421
28486	FP004236	0	1	0	1.04745	1.1166	1.14679	1.17091	1.09012	1.16112	1.1131	1.02164	0.988181	0.92522	1.11421	1.18698	1.04398	0.701912	0.871374	0.995235	0.892084	0.895908	0.784703	0.897792	1.10082	0.834932	1.10533	0.833254	0.609548	0.833001	0.715901	0.71774	0.609471	0.432171	0.567885	0.393487	0.714914	0.830663	0.589605	0.706437	0.61722	0.469438	0.510551	0.389884	0.597346	0.724636	0.970348	0.75697	0.246589
17066	FP004647	0	1	0	1.00201	1.00876	0.893757	0.773299	1.04329	0.949037	0.935336	0.883302	0.605163	0.663859	0.728097	0.766436	0.697735	0.603525	0.39294	0.505317	0.457775	0.379399	0.433156	0.381512	0.651077	0.581369	0.807373	0.552309	0.374995	0.462087	0.264956	0.37461	0.608078	0.297548	0.104682	0.128657	0.700592	1.14216	0.747333	0.800388	0.826168	0.759192	0.486975	0.728117	0.722602	0.844345	0.710014	0.775794	0.727023
37143	AM856815	0	1	0	1.08502	1.17684	1.21183	1.07357	1.04876	0.995388	1.0275	1.02807	1.04725	0.852559	1.16057	0.989981	0.877529	0.801047	0.666548	0.680045	0.564392	0.458755	0.56438	0.728592	0.974811	0.873695	0.893408	0.914669	0.831115	0.88918	0.896084	0.869355	0.762447	0.854745	0.821071	0.883172	0.828491	0.821195	0.70643	0.963865	0.860789	0.797367	0.577385	0.828373	0.94619	1.04297	1.23222	0.7951	0.785446
42444	FP004859	0	1	mantle	0.830954	0.692205	0.422221	0.69988	0.946991	1.03103	0.612128	0.989281	0.735375	0.6552	0.449264	0.535892	-0.163329	-0.0106458	-0.0412551	-0.009102	-0.142075	-0.132812	-0.220979	0.103738	0.205523	0.97802	0.311288	0.158594	0.0268116	-0.083845	-0.286304	-0.14322	-0.186787	-0.3042	-0.0640728	-0.168536	0.841276	0.744035	0.241663	0.44501	0.277895	0.435689	0.456285	0.480673	0.875862	1.00755	0.78979	0.978653	0.355594
6346	AM856831	hypothetical protein BRAFLDRAFT_69390 [Branchiostoma floridae]	1	0	1.41415	1.32578	1.31394	1.328	1.14486	1.08747	0.87623	1.28109	1.43214	1.41993	1.30997	1.35428	1.09905	1.06029	1.20616	1.02544	0.831758	0.842862	1.1336	0.99278	1.30834	1.21096	0.9479	1.20906	0.827458	0.969576	0.831487	0.785788	0.470097	0.61133	0.538568	0.560562	1.28238	1.45763	1.39522	1.43466	1.52279	1.20309	1.18548	1.5409	1.51289	1.38435	1.37418	1.32607	1.22798
10451	FP005293	0	1	0	1.16278	1.04836	1.02064	0.920241	1.06884	1.12562	1.14975	1.01398	0.996683	0.765836	0.932074	0.999373	1.05127	0.677034	0.893554	0.791009	0.544867	0.552974	0.379386	0.644128	0.958648	0.860137	0.833543	0.807061	0.820384	0.869887	0.580633	0.550276	0.458331	0.235085	0.392901	0.323313	0.806926	0.761365	0.901038	0.849942	0.639389	0.830303	0.842371	1.00771	0.567564	0.386142	0.791999	0.712614	0.850815
10305	FP005411	0	1	0	2.08574	2.11931	1.84509	1.73436	1.84706	1.99822	2.16122	1.93767	2.06325	1.9221	2.1558	2.01555	1.90816	1.81769	1.89458	1.64886	1.37427	1.40357	1.59458	1.52333	1.82271	2.04701	1.76876	1.99793	1.83831	1.9522	1.74419	1.71555	1.27263	1.40178	1.2725	1.22559	2.0375	2.0364	2.21529	2.23833	1.80722	2.19941	2.07832	2.16782	1.79137	1.83209	1.94908	1.9926	2.29556
5747	FP005503	(sp:Q61805) Lipopolysaccharide-binding protein OS=Mus musculus GN=Lbp PE=2 SV=1	1	0	1.06398	0.960065	0.719119	0.577121	0.834316	0.908182	0.914515	1.10889	0.850407	0.820096	1.05203	0.711521	0.452076	0.36887	0.376054	0.253309	0.0930458	0.122464	0.381202	0.17369	0.82473	0.375847	0.242069	0.481126	0.00691976	0.110251	0.0643609	0.174147	0.22655	0.062425	-0.310506	-0.131073	0.512996	0.558632	0.751917	0.57423	0.676691	0.687883	0.255022	0.925368	0.76881	0.863239	0.626764	0.325753	0.580616
3675	FP005639	0	1	0	1.09764	0.902402	0.606615	0.873084	0.923678	0.888522	0.980512	0.89361	1.01233	0.88097	1.05969	1.1278	0.883177	0.79035	0.779263	0.765656	0.673506	0.406603	0.635281	0.227996	0.661857	0.591806	0.679038	0.575282	0.361946	0.437037	0.000628704	0.126187	0.372849	0.198564	0.11817	-0.110973	0.629153	0.723564	0.896271	0.693442	1.08498	1.10451	1.03009	1.10901	0.755049	0.980796	1.15274	1.06214	1.02528
11156	FP005881	0	1	0	1.11173	0.998722	1.09174	1.1595	1.1208	1.15352	0.942247	1.16312	1.05218	1.07429	0.944246	0.845129	0.558397	0.859606	0.819161	0.638649	0.611777	0.536078	0.637761	0.58569	0.761251	0.932712	0.981274	0.92112	0.691136	0.6919	0.596076	0.732438	0.310656	0.330866	0.0217103	0.383437	1.1461	1.15421	0.972335	1.23954	0.876691	1.13522	1.17252	0.928332	0.816694	0.815914	1.17624	1.12675	1.13646
42679	FP005906	0	1	0	1.26159	1.1768	1.11079	1.11411	1.16084	1.2754	1.35743	1.24361	0.982236	0.90728	1.31318	1.11576	1.06739	0.822204	0.789287	0.980725	0.561687	0.569447	0.546085	0.580182	1.09031	0.891063	0.962541	1.01947	0.681879	0.879068	0.521627	0.665571	0.434633	0.425223	0.271297	0.407131	0.671831	0.705112	0.843642	0.857386	0.735781	0.65827	0.817561	0.798697	0.734072	0.702491	0.798265	0.93436	0.62318
12636	FP005965	(sp:Q9IAV3) Hematopoietically-expressed homeobox protein hhex OS=Danio rerio GN=hhex PE=2 SV=1	1	0	1.47299	1.59732	1.35784	1.38873	1.51748	1.53811	1.45433	1.42189	1.19641	1.30102	1.30369	1.28668	1.42301	1.16642	1.38104	1.20412	1.23026	1.2515	1.04094	1.14005	1.33785	0.988802	1.26936	1.10308	0.765236	0.956417	0.779488	0.887475	1.0915	0.663178	0.604414	0.779856	1.29932	1.5053	1.4493	1.50341	1.45239	1.41887	1.32386	1.4892	1.08463	1.20956	1.07887	1.33167	1.44958
38671	FP006096	0	1	0	1.36279	1.47072	1.37755	1.30859	1.40029	1.39514	1.36281	1.36941	1.32961	1.1825	1.41959	1.31339	1.29973	1.22425	1.14421	1.12019	0.932649	0.741962	0.971882	0.969523	1.30648	1.09462	1.25639	1.25232	1.07115	1.22451	0.982966	0.916238	1.03381	0.866288	1.00424	0.94746	1.15082	1.15276	1.14486	1.0706	0.870453	1.04642	1.08594	1.01219	0.889012	1.00054	0.998533	0.971432	1.10145
13153	FP006104	0	1	0	0.522288	0.727313	0.477702	0.458665	0.931573	0.604459	0.717118	0.461945	0.210658	0.152385	0.357676	0.313206	0.381611	0.105484	0.14026	0.102799	0.0645528	-0.0423049	0.025236	0.0491906	0.313829	0.0881502	0.25296	0.150199	0.0713661	0.13055	0.0130325	-0.059789	0.0387209	-0.1247	-0.143844	-0.168583	0.271629	0.232264	0.385855	0.288511	0.321624	0.210627	0.000911191	0.35634	0.128195	0.0704032	0.162336	0.035196	0.170677
16989	AM856935	0	1	adductor muscle	0.904225	0.905014	0.922961	1.10235	0.916644	1.00491	0.978107	0.92482	0.760369	0.929301	0.75656	0.803206	0.638575	0.830079	0.645209	0.741167	0.577092	0.47209	0.569812	0.505454	0.747815	0.871222	0.853259	0.814888	0.50636	0.603599	0.393017	0.573558	0.497058	0.516982	0.339624	0.485133	1.0563	1.1115	1.15693	1.07058	1.01737	0.944978	0.90445	0.971927	0.81546	0.804544	0.892655	0.944077	0.976751
23535	AM856936	0	1	0	2.28215	2.23014	2.24607	2.2489	2.17521	2.24118	2.30811	2.21956	2.18559	2.17322	2.149	2.08354	1.96436	2.03682	2.05738	1.96567	1.66547	1.7007	1.85934	1.80908	2.0904	2.12918	1.98667	2.1317	1.94021	2.09947	1.94604	1.89281	1.81371	1.71709	1.69252	1.69846	2.24258	2.11593	2.27884	2.39858	2.1219	2.16213	2.21805	2.31018	2.16578	2.17534	2.17189	2.18074	2.3106
18518	FP006133	0	1	0	0.73895	0.624011	0.826934	0.671337	0.701538	0.719586	0.846446	0.704928	0.790038	0.618986	0.704479	0.700847	0.520594	0.211555	0.502936	0.5418	0.329899	0.435641	0.41608	0.525851	0.648382	0.689096	0.64692	0.687155	0.34573	0.508067	0.398439	0.376961	0.339088	0.29789	0.261036	0.327599	0.313028	0.266137	0.283468	0.291008	0.0741521	-0.140622	0.189306	-0.0625425	0.440482	0.40686	0.545457	0.413783	-0.104987
14815	FP006206	0	1	0	0.954015	0.809785	0.631975	0.909529	0.812108	0.94845	0.683066	0.933284	0.45	0.655283	0.570552	0.835449	0.298009	0.311281	0.403918	0.302094	0.0486561	0.285623	0.313002	0.333203	0.708882	0.799523	0.468119	0.638484	0.201017	0.366144	0.314198	0.258265	0.151894	0.051431	0.189488	0.223903	1.01987	0.868965	1.23125	1.02433	0.968892	0.6836	0.963524	0.898719	0.734323	0.768302	0.769263	0.901521	0.732405
12981	FP006221	0	1	0	0.938721	0.778443	0.865347	0.965992	1.02686	0.852962	0.912629	0.904841	0.830669	0.765208	0.826107	0.582242	0.769226	0.685688	0.597201	0.633937	0.646508	0.429558	0.631846	0.486705	0.747388	0.730807	0.851113	0.729648	0.476719	0.564193	0.384258	0.456909	0.471497	0.22064	0.0890493	0.372735	0.821287	0.734819	0.592715	0.789761	0.348116	0.401243	0.653742	0.522442	0.679252	0.698329	0.723227	0.63693	0.385249
18973	FP006599	0	1	0	0.042797	0.0912434	-0.0202453	0.0558797	0.0683404	0.201174	0.0805958	0.133535	-0.0157294	-0.0809771	0.101226	-0.00208215	-0.258694	-0.223945	-0.170126	-0.197257	-0.171172	-0.243045	-0.00326987	-0.114626	-0.0201558	-0.183265	0.0353591	-0.0599043	-0.112588	0.00308655	-0.111564	-0.0886236	-0.385464	-0.246967	-0.370514	-0.473768	-0.153608	-0.0606095	-0.0671142	-0.153727	-0.350831	-0.22096	-0.311887	-0.48574	0.105027	0.0655549	0.154079	-0.030811	-0.516003
44248	FP006601	0	1	0	0.276516	0.344135	0.39404	0.378423	0.32833	0.407389	0.316305	0.381878	0.35889	0.330505	0.570906	0.349735	-0.151664	0.0380912	0.128294	0.206281	0.0657762	0.259655	0.125694	0.22501	0.279229	0.197849	0.327346	0.248421	0.138749	0.0848355	-0.0323007	-0.0426369	-0.102607	-0.111473	-0.197522	0.000990318	0.0675222	0.036903	-0.0110869	-0.0264888	-0.0605097	-0.0725748	-0.120453	-0.0745553	0.216844	0.313416	0.364931	0.394482	-0.298921
33507	FP006604	0	1	0	0.161085	-0.0905694	0.284604	0.143288	0.25452	0.0945917	0.0771634	0.128188	0.115695	0.0735733	0.0665013	0.042288	-0.0182383	0.0872736	0.0522276	0.156207	-0.000243248	0.252902	0.14561	0.22206	0.0859657	0.0501867	0.129703	0.0212897	-0.0894475	-0.270576	-0.252901	-0.144207	-0.988472	-0.520221	-0.687096	-0.309	-0.139928	-0.0435795	-0.387895	-0.291615	-0.264158	-0.233117	-0.158013	-0.188811	0.0258249	0.143271	0.371968	0.0562053	-0.400232
11222	FP006621	0	1	0	1.5181	1.66402	1.57528	1.91023	1.76831	1.51273	1.77975	1.5257	1.40904	1.60919	1.35885	1.50076	1.33339	1.32911	1.34269	1.31894	1.17429	1.17262	1.09725	1.08614	1.44607	1.55069	1.52913	1.42132	1.22336	1.33798	1.01467	1.18896	1.14812	1.24302	1.10943	1.15835	1.50801	1.57168	1.63889	1.64485	1.49909	1.52373	1.73745	1.75047	1.61006	1.61574	1.61137	1.90304	1.55016
22398	FP006697	0	1	0	0.25947	0.598519	0.518645	0.397766	0.457845	0.384777	0.378856	0.558495	0.118645	0.335243	0.195263	0.271545	0.220785	0.0371766	0.100267	0.191801	0.12869	-0.0446393	-0.0323662	0.0370073	0.212271	0.121208	0.0831399	0.153124	-0.0563334	-0.0662019	-0.075799	0.0338535	-0.0941178	-0.303998	-0.342143	0.0316138	0.415123	0.626125	0.369847	0.303364	0.45896	0.428728	0.324834	0.419632	0.35696	0.504238	0.41239	0.498858	0.291787
30480	AM856996	0	1	0	1.38375	1.33914	1.3046	1.37077	1.42235	1.4231	1.43159	1.39386	1.28396	1.37105	1.3513	1.45186	1.35645	1.20014	1.18476	1.28656	1.05255	0.93774	1.11476	1.17697	1.40209	1.44294	1.31248	1.36437	1.05868	1.1736	1.08462	1.15101	0.966748	0.989924	0.933102	1.11439	1.3998	1.34712	1.51234	1.42003	1.15767	1.36632	1.29434	1.28563	1.38464	1.28823	1.24217	1.35148	1.47172
25999	FP006842	0	1	0	0.432313	0.535147	0.420649	0.592869	0.486247	0.572757	0.498394	0.409217	0.450383	0.27056	0.357039	0.480678	0.19583	0.258399	0.177987	0.127298	-0.35041	0.0514016	0.166157	0.1216	0.379895	0.164921	0.326063	0.109014	0.032838	0.0279664	-0.0971409	-0.0677442	-0.368137	-0.101892	-0.308767	-0.266198	-0.0167036	0.209573	0.110729	0.10386	0.139353	-0.041107	0.0146581	-0.17046	0.382257	0.328214	0.511723	0.33761	-0.213731
41071	FP006873	0	1	0	1.31222	1.48259	1.39237	1.29305	1.24663	1.33164	1.48614	1.34328	1.10971	0.960948	1.28711	1.27186	1.23876	1.0335	1.13171	1.07729	0.794856	0.907305	0.681516	1.01742	1.15944	1.15766	0.982932	1.17665	1.06403	1.18832	0.948755	0.968363	0.655	0.791621	0.702948	0.650015	1.01642	0.856473	1.22864	1.01223	0.668884	0.837964	1.19321	0.803811	0.836826	0.723629	1.02261	0.963132	1.0756
25039	FP007042	0	1	0	2.10029	2.1874	2.07177	2.15332	2.32963	2.02989	2.02354	2.04188	1.92112	1.88798	2.10465	2.05964	2.02195	1.80195	1.58894	1.78964	1.78199	1.3815	1.62091	1.6431	2.10166	1.85283	1.9516	1.8082	1.50362	1.78502	1.5301	1.48146	1.42673	1.34407	1.09773	1.44547	1.95359	2.17369	1.80292	2.06438	1.9806	1.92984	1.82392	1.91763	2.01749	2.03932	1.977	1.90644	2.12054
29480	FP007063	0	1	0	1.23895	1.37499	1.25378	0.979639	1.27394	1.24388	1.19812	1.39921	1.06769	0.956401	0.991128	1.24055	1.08823	0.854181	1.00586	0.91657	0.701819	0.576848	0.544519	0.787297	0.996279	0.948466	1.07249	0.81019	0.762887	0.788277	0.635385	0.790452	0.538623	0.261077	0.355429	0.449711	1.10124	1.39939	1.19393	1.22342	1.25196	1.21583	1.12273	1.14818	1.11959	1.09555	1.27206	1.28673	1.31455
7448	FP007207	0	1	0	1.52624	1.32237	1.38261	1.39762	1.41676	1.3371	1.34714	1.36892	1.40192	1.51839	1.41406	1.44008	1.34143	1.35772	1.46041	1.40025	1.42652	1.35805	1.40087	1.26256	1.5476	1.42649	1.51154	1.40305	1.23053	1.32567	1.16722	1.32687	1.09393	0.876027	1.02097	1.0278	1.17625	1.3325	1.12799	1.34988	1.27322	1.21984	1.22905	1.17936	1.41305	1.39895	1.37059	1.24415	1.09543
11345	FP007260	(sp:Q812A2) SLIT-ROBO Rho GTPase-activating protein 3 OS=Mus musculus GN=Srgap3 PE=1 SV=1	1	0	0.81152	0.699864	0.634769	0.606607	0.659508	0.81139	0.691569	0.72588	0.570238	0.367212	0.651523	0.529983	0.574748	0.342523	0.41449	0.405292	0.297046	0.303043	0.276697	0.363151	0.567632	0.445435	0.447586	0.709628	0.177795	0.388443	0.329969	0.300141	0.14535	0.166935	0.326152	0.196501	0.239074	0.457701	0.349498	0.364907	0.331433	0.286009	0.354467	0.115098	0.329392	0.071226	0.295086	0.264037	0.325462
37114	FP007371	0	1	0	0.963188	1.07314	1.17421	1.12484	1.08566	1.01677	0.952557	1.01712	1.17647	1.15433	1.34777	1.02446	0.89936	0.861721	0.890599	0.778668	0.630135	0.540999	0.828567	0.722714	0.967329	1.14818	0.934771	1.02667	0.814527	0.902188	0.807678	0.808833	0.55348	0.679567	0.605151	0.726302	0.869128	0.852339	0.843875	0.832295	0.857683	0.812597	0.846969	0.894528	0.920726	0.787516	1.02384	0.99225	0.882219
36039	FP007449	0	1	0	0.881068	0.90334	0.919244	0.947541	0.822063	0.978001	0.997196	0.912724	1.01771	0.906513	1.0753	1.07633	0.893372	0.779269	0.781015	0.870517	0.848173	0.79682	0.770561	0.759585	1.03802	1.01535	0.834484	0.943084	0.916033	1.0436	0.78756	0.793539	0.526682	0.512206	0.507936	0.50803	0.792404	0.904981	0.812584	0.939153	0.859223	0.837392	0.889045	0.78775	0.999012	1.10854	1.00905	1.01502	0.738373
42265	FP007452	0	1	0	0.709415	0.956433	0.940001	0.891155	1.03627	0.951131	0.953568	0.831855	0.789593	0.627039	0.892808	0.817575	0.795251	0.720885	0.689199	0.767111	0.687214	0.816957	0.661247	0.767521	0.755515	0.601921	0.764045	0.719592	0.594555	0.662761	0.520859	0.451039	0.400003	0.334548	0.382702	0.412959	0.507305	0.605398	0.476489	0.564057	0.375362	0.31992	0.464599	0.397465	0.712699	0.852573	0.889463	0.794423	0.169013
4626	FP007680	(sp:O75582) Ribosomal protein S6 kinase alpha-5 OS=Homo sapiens GN=RPS6KA5 PE=1 SV=1	1	0	0.441352	0.412089	0.341097	0.404348	0.539568	0.44764	0.480069	0.421936	0.387642	0.206661	0.400107	0.23479	0.238564	0.220904	0.192448	0.211026	0.116587	0.272937	0.185603	0.145142	0.292377	0.152323	0.347656	0.238851	0.217016	0.278848	0.101603	0.177954	-0.171882	0.0754355	-0.0712435	-0.0821694	0.235345	0.200844	0.174976	0.172389	0.421428	0.33833	0.194321	0.463008	0.195366	0.130398	0.237468	0.0737531	0.171621
5936	FP008012	0	1	0	1.0316	1.1294	1.05118	1.24575	0.975653	1.18422	1.18813	1.12605	1.02236	1.15469	1.09882	1.14845	0.908024	0.832278	0.728264	0.930118	0.676332	0.661147	0.782021	0.938194	1.00645	1.14638	1.06434	1.09205	0.97148	1.03058	0.679551	0.909304	0.529105	0.565562	0.445449	0.583677	0.420149	0.370373	0.402261	0.481872	0.415839	0.320294	0.571708	0.335488	0.83392	0.877798	0.774698	0.730453	0.129546
19730	FP008184	0	1	0	0.992336	1.09682	1.0059	1.02994	1.13305	1.01841	1.12008	1.01098	0.880885	0.760767	0.793916	0.913229	0.894274	0.850028	0.768324	0.734117	0.884663	0.907697	0.879336	0.910564	0.807916	0.880397	0.838252	0.908669	0.931084	0.905502	0.742545	0.848823	0.577489	0.70752	0.630855	0.618196	0.995327	0.881062	0.966142	1.09078	1.00294	1.12718	1.01032	1.31949	0.734132	0.823452	1.00107	0.907852	1.14927
14508	FP008198	0	1	0	0.447247	0.318689	0.370179	0.579488	0.398202	0.397017	0.551394	0.351964	0.487258	0.405089	0.484429	0.428944	0.340202	0.328774	0.350274	0.444613	0.470574	0.481283	0.400528	0.408962	0.41722	0.514432	0.409131	0.405083	0.166602	0.191682	0.153939	0.149812	0.0382782	0.00492157	-0.0617933	0.0306261	0.149764	0.0884116	0.197796	0.1618	0.0236678	0.100776	0.0910542	0.103237	0.337713	0.409123	0.293922	0.416776	-0.108156
24037	FP008354	0	1	0	1.64448	1.56166	1.64726	1.34704	1.97807	1.76593	1.34752	1.56582	0.604739	0.773111	1.23477	0.735528	0.387345	0.244126	0.431431	0.12977	0.435482	-0.109832	0.570106	0.431411	0.816269	1.40211	0.939979	0.725989	0.950323	0.15621	0.302625	-0.0326937	0.327533	-0.232315	0.226488	0.106786	0.948399	-0.231502	-0.0028864	0.655297	0.816866	0.708365	0.8342	-0.343219	0.939416	1.07351	1.01342	1.98893	-0.113815
41640	FP008357	0	1	0	1.54021	1.55783	1.4072	1.44408	1.40909	1.60877	1.51937	1.57384	1.3301	1.45956	1.55602	1.34434	1.32502	1.35573	1.28366	1.33913	1.05704	1.18014	1.0583	1.11636	1.31839	1.32981	1.368	1.31561	1.41776	1.50061	1.45028	1.51353	1.3911	1.3452	1.36599	1.45414	1.57595	1.49193	1.54304	1.61761	1.53446	1.55951	1.71124	1.4894	1.42379	1.38485	1.58423	1.54577	1.4716
29335	FP008361	0	1	0	0.233118	0.440522	0.389188	0.371558	0.460763	0.352536	0.420276	0.297083	0.20426	0.128829	0.130958	0.144366	0.137552	0.0829331	-0.105659	-0.0187387	-0.307665	-0.399103	-0.0699441	-0.194848	0.178347	0.108328	0.158816	0.128235	0.10711	0.272977	-0.0928574	-0.00185776	-0.294248	-0.162357	-0.143827	-0.215693	0.259285	0.141637	-0.0620164	0.148413	0.0755381	0.127252	-0.0279501	0.2275	0.0338261	0.0691027	0.306896	0.228062	-0.0706738
25532	FP008589	0	1	0	0.882355	0.630819	0.503403	0.719801	0.716596	0.752009	0.601575	0.803133	0.828873	0.609108	0.822457	0.810785	0.677831	0.548057	0.478114	0.429154	0.480435	0.4824	0.542701	0.551	0.624866	0.655475	0.532005	0.665852	0.455963	0.504779	0.386436	0.391286	0.201743	0.109084	0.220984	0.252594	0.206195	0.18367	0.162639	0.2126	-0.0627842	0.0904189	-0.0109048	-0.00974152	0.225086	0.0382169	0.337516	0.0649586	0.0281201
6446	FP008634	(sp:Q6PFY8) Tripartite motif-containing protein 45 OS=Mus musculus GN=Trim45 PE=2 SV=1	1	0	1.70424	1.91119	1.79937	1.72226	1.89421	1.87517	1.74459	1.67148	1.82893	1.57601	1.75673	1.82123	1.74815	1.63702	1.59436	1.4255	1.40612	1.38333	1.40286	1.36065	1.65513	1.63149	1.7586	1.46036	1.65097	1.57451	1.27102	1.28727	1.21636	1.04653	0.854706	1.1096	1.54258	1.61255	1.66022	1.7739	1.43793	1.53926	1.5122	1.72703	1.64809	1.60849	1.54981	1.44512	1.55052
8704	FP008713	0	1	0	1.32312	1.08095	1.16244	1.18385	1.1044	1.08251	0.935077	1.20117	1.02303	0.89524	0.913732	0.949499	0.581978	0.783475	0.746961	0.646273	0.837414	0.865886	1.01484	0.653797	0.903287	0.980325	0.932345	0.935574	0.687974	0.741799	0.509506	0.663663	0.584489	0.670869	0.651722	0.510419	0.974234	0.927415	0.902035	0.856304	0.806277	0.850408	0.887626	0.768434	0.942044	0.667677	1.008	0.97632	0.782454
37125	FP008825	0	1	hemocyte	1.80835	1.67152	1.67464	1.54547	1.67685	1.62491	1.59112	1.752	1.47014	1.42449	1.51661	1.70616	1.72713	1.33941	1.43104	1.40437	1.37635	1.13517	1.15927	1.32008	1.62484	1.29075	1.44612	1.36771	1.36944	1.45183	1.32633	1.25311	0.946597	1.01835	0.872116	1.03172	1.50061	1.66189	1.59546	1.48991	1.28677	1.38098	1.28945	1.23908	1.38926	1.31117	1.34143	1.34676	1.53819
10152	FP009045	0	1	0	0.974069	0.864371	1.0166	0.788824	0.883548	0.889312	0.680869	0.93665	0.81333	0.817859	0.937702	0.831011	0.638111	0.54596	0.542103	0.54189	0.241966	0.122064	0.253456	0.216058	1.04817	0.553101	0.842297	0.627315	0.394345	0.608143	0.36807	0.436303	0.34329	-0.0411622	0.18594	0.164044	0.834262	0.843555	0.438627	0.854501	0.658593	0.654068	0.82228	0.748455	1.08919	1.02411	0.981021	0.921868	0.453498
14503	FP009047	0	1	0	0.893529	0.819921	1.04092	0.870679	0.87542	0.721641	0.955453	0.818183	0.796832	0.803838	0.574273	0.87409	0.74179	0.693399	0.527169	0.590827	0.553202	0.247382	0.51642	0.388533	0.790813	0.828721	0.805926	0.7842	0.29925	0.504558	0.360285	0.242152	0.413093	0.112697	-0.118408	0.215577	1.022	1.19417	0.831413	0.940555	0.902498	0.990689	0.970066	0.991429	0.946757	0.883271	1.07733	0.773799	0.951453
7567	FP009115	0	1	0	0.192096	0.160093	0.118766	0.140615	0.173935	0.310064	0.199414	-0.0677626	-0.123057	-0.117428	0.181769	-0.0811748	-0.0686102	0.109941	-0.0669398	-0.0444311	-0.154674	-0.552523	-0.346823	-0.658364	0.0364741	-0.185536	-0.191631	-0.0825087	-0.228519	-0.457733	-0.403318	-0.489809	-0.670553	-0.623429	-0.78983	-0.894306	-0.499842	0.0452985	-0.127165	-0.683551	-0.194362	-0.363902	-0.0954218	-0.37374	-0.336531	-0.0423556	-0.308068	-0.0374773	-0.438571
31753	FP009204	0	1	0	1.97501	1.96895	1.83123	1.80764	1.7843	1.72203	1.65571	1.91713	1.85765	1.79797	1.98607	1.77636	1.76958	1.44639	1.62442	1.60918	1.50577	1.57874	1.64811	1.63358	1.87611	1.60761	1.52456	1.70742	1.35129	1.37679	1.53656	1.34929	1.26396	1.26971	1.06007	1.26563	1.72263	1.81754	1.62091	1.73846	1.7738	1.58788	1.4313	1.64593	1.74253	1.72946	1.61493	1.7254	1.59056
39423	FP009224	0	1	0	1.34676	1.43778	1.33115	1.31828	1.36828	1.37233	1.34983	1.33824	1.27085	1.33945	1.2147	1.2829	1.25397	1.20765	1.20536	1.17728	1.1161	0.955561	1.0896	1.04195	1.32989	1.263	1.2529	1.28924	1.08774	1.26241	1.05338	0.957148	0.729322	0.889706	0.760821	0.785417	1.34494	1.34411	1.50016	1.48324	1.3993	1.45875	1.52269	1.41964	1.36363	1.38175	1.40431	1.44926	1.4758
23157	AM857191	(sp:Q99JW4) LIM and senescent cell antigen-like-containing domain protein 1 OS=Mus musculus GN=Lims1 PE=1 SV=3	1	0	-0.0227337	-0.00796128	0.0969172	0.0627939	0.148736	0.0449264	-0.105449	-0.0156613	0.0099307	-0.127258	-0.0385411	-0.141548	-0.140839	-0.225899	-0.0726931	-0.154306	-0.305284	-0.296722	-0.312258	-0.292564	-0.0402099	-0.215237	0.0128962	-0.0815959	-0.252954	-0.184235	-0.267711	-0.252343	-0.614301	-0.735292	-0.429788	-0.506987	-0.405388	-0.276813	-0.417993	-0.287044	-0.0594244	-0.163745	-0.38043	-0.141594	-0.0559096	-0.19811	-0.0191759	-0.135137	-0.128018
41604	FP009375	(sp:Q24547) Syntaxin-1A OS=Drosophila melanogaster GN=Syx1A PE=1 SV=1	1	0	1.41082	1.49186	1.43474	1.37393	1.47843	1.29957	1.43857	1.30733	1.29945	1.28766	1.28493	1.34114	1.30601	1.14023	1.14014	1.19403	1.09268	0.843397	1.09827	0.985799	1.35129	1.30318	1.33459	1.27176	1.11151	1.2045	1.03257	1.02017	1.11628	0.900356	0.844379	1.0513	1.42667	1.46356	1.38733	1.48781	1.39303	1.33817	1.43707	1.34035	1.34959	1.33955	1.29758	1.36601	1.38783
25327	FP009447	(sp:Q6P1G6) UPF0484 protein FAM167A OS=Mus musculus GN=Fam167a PE=2 SV=1	1	0	0.925704	0.931063	0.880303	1.07803	1.05798	0.89585	1.07095	0.953764	0.801483	0.906451	0.922807	0.80278	0.664034	0.476698	0.669498	0.635348	0.386789	0.174467	0.411039	0.354208	0.951326	0.899114	0.949313	0.760048	0.336968	0.661031	0.400153	0.319835	0.216868	0.117943	-0.21782	0.108786	0.984385	0.797398	1.03522	0.881179	1.33162	1.04438	1.07113	1.25291	1.05353	1.21021	1.12948	1.20929	1.1061
23107	FP009690	(sp:Q24498) Ryanodine receptor 44F OS=Drosophila melanogaster GN=Rya-r44F PE=1 SV=3	1	0	1.76798	1.702	1.70592	1.71942	1.61458	1.68651	1.75436	1.75237	1.7047	1.63393	1.89541	1.74151	1.76753	1.64591	1.92542	1.72415	1.77712	1.81567	1.75652	1.88935	1.63226	1.82608	1.54204	1.74528	1.58573	1.58213	1.53076	1.63937	1.15664	1.18041	1.2098	1.16744	1.43605	1.22047	1.63468	1.49214	1.17244	1.34561	1.54527	1.20443	1.35257	1.32472	1.52899	1.67369	1.51156
43470	FP009760	0	1	0	0.245665	0.223524	0.119834	-0.00253929	0.17912	0.0519593	-0.0286868	0.254985	-0.0229279	-0.15193	0.0149492	0.122932	0.221193	-0.0884038	-0.0317679	-0.0476791	-0.328529	-0.348126	-0.502882	-0.375608	-0.077863	-0.246812	-0.000664883	-0.0775076	-0.160955	-0.0187627	-0.311941	-0.365364	-0.511106	-0.550571	-0.64892	-0.596992	-0.247835	-0.0610957	0.0975648	-0.0895523	-0.107709	-0.0376912	0.0686316	-0.0404331	-0.37412	-0.155905	-0.342411	-0.0115379	-0.0825338
25069	AM857249	(sp:Q6TFL4) Kelch-like protein 24 OS=Homo sapiens GN=KLHL24 PE=2 SV=1	1	0	0.444731	0.529819	0.621663	0.584909	0.594483	0.567411	0.620386	0.562955	0.335077	0.571665	0.356758	0.382073	0.230164	0.260605	0.1068	0.231141	0.128788	0.0589219	0.128312	0.103866	0.4507	0.156283	0.548986	0.164288	-0.042275	0.00260601	-0.0605839	-0.0474253	0.118453	-0.0491979	-0.0867161	0.137773	0.643502	0.625631	0.456792	0.679062	0.674742	0.614791	0.195082	0.592062	0.692851	0.709652	0.635619	0.604868	0.582324
38940	AM857270	0	1	0	0.803833	0.717517	0.938528	0.790512	0.798978	0.741493	0.516974	0.79921	0.559864	0.690182	0.609462	0.585713	0.396486	0.331369	-0.0453388	0.375701	0.159714	0.150554	0.217416	0.502369	0.798611	0.42547	0.643634	0.564845	0.181382	0.340303	0.0855821	-0.0575339	-0.350933	-0.272184	-0.213172	0.0584483	0.460127	0.687663	0.353581	0.742837	0.400628	0.379095	0.411926	0.225119	0.894096	0.759087	0.965285	0.833014	0.135794
18308	FP010137	0	1	0	1.02353	1.09996	0.988735	1.17249	1.08935	1.01639	1.07928	1.02059	1.07346	0.908409	1.266	1.14372	1.07539	0.880044	0.996934	0.863048	0.715179	0.636613	0.717414	0.765422	1.21373	1.02131	1.02506	1.0491	0.967744	0.977019	0.684343	0.770983	0.445496	0.529038	0.358294	0.482166	0.37968	0.408719	0.466744	0.393654	0.518669	0.4485	0.465009	0.437299	0.7793	0.742971	0.690127	0.688514	0.279025
29037	AM857271	0	1	0	0.0831054	0.26561	0.134623	0.0898739	0.28676	0.186982	0.110049	0.0561466	-0.23735	-0.181862	-0.198336	-0.056264	0.0705554	-0.434278	-0.412422	-0.235447	-0.478989	-0.468019	-0.419712	-0.366281	-0.0762384	-0.142985	-0.13386	0.0542758	-0.398097	-0.305344	-0.279206	-0.562066	-0.328731	-0.614555	-0.566091	-0.651995	-0.0382501	0.0499122	-0.0485426	-0.00278888	0.160032	0.0191657	-0.248869	0.0663953	0.0140645	0.0271544	-0.181432	-0.0225081	-0.0799938
23168	FP010229	0	1	0	0.850522	0.663852	0.731738	0.730257	0.53351	0.937444	0.914474	0.845132	0.69212	0.791798	0.602003	0.78313	0.185827	0.283951	0.340058	0.322197	0.236389	0.176256	0.0587281	0.201157	0.780132	0.959549	0.76089	0.948944	0.212845	0.330152	0.0986451	0.421733	0.254256	-0.0863048	0.283873	0.0904921	0.839723	0.768123	0.878706	1.22516	0.917992	1.05057	1.08206	1.02434	0.534213	0.43856	0.833194	0.743087	1.14813
3259	FP010274	0	1	0	1.16543	1.40862	1.10322	1.24599	1.22829	1.25069	1.1496	1.25532	1.19297	1.10064	1.23694	1.05255	1.24306	0.953288	1.21623	0.873747	0.622993	0.477838	0.808047	0.568937	1.346	1.14095	1.14249	1.15097	1.01372	1.24483	0.701778	0.933803	0.353918	0.496623	0.261178	0.49079	1.07833	1.09123	1.09324	0.95002	0.930979	1.05535	0.935387	1.06223	1.128	1.17795	1.10076	1.09286	1.02494
20345	FP010293	0	1	0	1.73383	1.60845	1.56528	1.73898	1.57879	1.66347	1.62559	1.73313	1.35591	1.58808	1.54981	1.43055	1.36189	1.34786	1.36668	1.5379	1.18294	1.12953	1.27976	1.25123	1.4347	1.48266	1.48148	1.47476	1.17395	1.398	1.25254	1.13911	1.07901	1.14752	1.00531	1.07485	1.60202	1.58244	1.63009	1.55642	1.75673	1.75733	1.62276	1.74512	1.35152	1.47425	1.43977	1.64459	1.78916
21024	FP010395	0	1	0	1.325	1.21118	1.48954	1.39691	1.27906	1.27269	1.01478	1.35881	1.14257	1.30782	1.01589	1.38408	0.987756	0.987312	0.946608	1.16638	0.892341	0.905612	0.88333	0.920203	1.19192	1.216	1.26266	1.27808	0.835698	1.09633	0.848429	0.761284	0.522156	0.597121	0.656952	0.636777	1.35072	1.16814	1.22114	1.34901	1.30602	1.30351	1.52223	1.01375	1.23696	1.22766	1.56517	1.51016	1.36937
30664	FP010452	hypothetical protein BRAFLDRAFT_88507 [Branchiostoma floridae]	1	0	-0.0477992	0.0153737	-0.0969698	-0.353409	0.0415902	-0.0148268	-0.20542	-0.122041	-0.226888	-0.43663	-0.33162	-0.23192	-0.222437	-0.411785	-0.509245	-0.54976	-0.647945	-0.636711	-0.639088	-0.565564	-0.181313	-0.435154	-0.190147	-0.39263	-0.561394	-0.377528	-0.719253	-0.74604	-0.847397	-0.975136	-0.844988	-0.934456	-0.48831	-0.295799	-0.451792	-0.358511	-0.341334	-0.484776	-0.811178	-0.375378	-0.350535	-0.331702	-0.352537	-0.529055	-0.25763
651	FP010602	0	1	0	0.937449	0.874182	0.882346	0.96105	0.953132	0.931003	0.822315	0.960942	0.826216	0.835405	1.00408	0.865441	0.688584	0.565935	0.489995	0.664575	0.814283	0.621121	0.678684	0.668394	0.750945	0.749112	0.89834	0.733068	0.497995	0.588471	0.437253	0.56267	0.598397	0.505742	0.486591	0.568028	0.660061	0.837069	0.675308	0.943552	0.615947	0.57075	0.735445	0.656202	0.710557	0.753973	0.764919	0.729981	0.467925
26227	FP010666	0	1	0	0.945907	1.0159	0.85046	0.905997	1.01378	1.03067	0.899098	0.976652	0.822098	0.839994	0.769941	0.886037	0.760247	0.701709	0.812622	0.673386	0.468587	0.434577	0.429055	0.519479	0.864219	0.874703	0.8805	0.823306	0.599735	0.656959	0.509068	0.504599	0.322118	0.328638	0.421898	0.458098	0.885603	0.891173	0.951061	1.10989	0.835564	0.824702	0.921285	0.707491	0.746408	0.573894	0.878917	1.07083	0.848232
38534	FP010707	0	1	0	1.24908	1.45789	1.30304	1.32933	1.45805	1.27077	1.35158	1.25221	1.15455	1.06615	1.33185	1.20216	0.994621	0.993483	0.935586	0.930479	0.78879	0.679403	0.832896	0.847374	1.23495	1.04846	1.16302	1.1364	1.03916	1.08051	0.872439	0.851586	0.671345	0.808473	0.680629	0.78112	0.970324	1.06128	1.02255	1.03664	1.09254	1.02358	1.01541	1.05609	1.15868	1.18834	1.20937	1.14837	0.97862
416	FP010740	0	1	adductor muscle	1.52111	1.52421	1.48549	1.54123	1.49829	1.45527	1.60084	1.64756	1.28572	1.18871	1.55657	1.33876	1.16037	1.14694	1.12364	1.1321	0.964072	1.04166	0.976919	1.26778	1.44818	1.16409	1.27248	1.37947	1.32526	1.27273	1.05193	1.2079	0.835428	1.03813	0.95064	0.897457	0.965031	0.829521	1.07313	0.826135	0.377667	0.912825	1.05783	0.735594	0.834496	0.684676	1.02841	0.9819	0.864979
34006	FP010850	(sp:Q9ESN6) Tripartite motif-containing protein 2 OS=Mus musculus GN=Trim2 PE=1 SV=1	1	0	2.04328	2.01539	1.99682	1.97923	1.85776	1.79905	1.83426	2.03695	1.95245	1.89185	1.95713	1.9667	1.85307	1.79949	1.75384	1.74385	1.66397	1.72931	1.71594	1.75827	2.00759	1.83732	1.77331	1.82314	1.49925	1.683	1.19234	1.51186	1.30674	1.32953	1.19465	1.36806	1.99537	2.13226	1.8269	2.04126	1.94979	1.91185	1.74331	1.94247	1.91696	1.96186	1.96622	1.95199	1.89481
30295	FP010851	(sp:A2APV2) Formin-like protein 2 OS=Mus musculus GN=Fmnl2 PE=2 SV=2	1	0	0.517243	0.783947	0.580897	0.543652	0.397035	0.450028	0.488726	0.698755	0.603076	0.624717	0.481298	0.66468	0.536074	0.204169	0.653933	0.487853	0.359417	0.263439	0.288229	0.358031	0.534229	0.491234	0.370781	0.73817	0.318633	0.228986	0.21335	0.354111	-0.119276	-0.202804	-0.0633689	-0.0685692	0.304229	0.427253	0.322215	0.212199	0.346142	0.423411	0.228212	0.454883	0.285585	0.299656	0.256014	0.280463	0.477029
37642	FP011079	0	1	0	1.53416	1.64683	1.71879	1.65934	1.64441	1.59668	1.58074	1.59525	1.46582	1.30927	1.59922	1.54892	1.65788	1.41854	1.46939	1.58587	1.64075	1.76104	1.59434	1.72053	1.67742	1.40754	1.6224	1.62746	1.52827	1.41253	1.44133	1.37948	1.1412	1.11258	1.0314	1.09256	1.25455	1.05361	1.02795	1.15392	0.90369	0.932443	1.08	1.00979	1.13642	1.1032	1.26004	1.16266	0.950292
1296	FP011335	0	1	0	1.41198	1.28682	1.25596	1.43884	1.33605	1.41493	1.28289	1.35205	1.31319	1.24879	1.21149	1.31074	1.0458	1.19375	1.1625	1.10829	0.867859	0.97508	1.05251	0.952816	1.3632	1.17409	1.26601	1.08965	1.06711	1.18768	0.963247	0.901251	0.802146	0.794673	0.681651	0.81346	1.24271	1.44751	1.24797	1.37051	0.952359	1.01504	1.04662	0.954531	1.26624	1.30339	1.28224	1.2425	0.967009
26528	FP011391	0	1	0	0.749187	0.867151	0.789044	0.84273	0.816747	0.725477	1.04505	0.749379	0.748854	0.664867	0.79265	0.669803	0.501305	0.523138	0.359506	0.490459	0.284473	0.307672	0.313057	0.4232	0.64936	0.738816	0.722293	0.667681	0.275526	0.43828	0.296054	0.380757	0.235118	0.0814698	0.297693	0.361648	0.823648	0.908391	0.91005	0.837826	0.726633	0.72523	0.745948	0.569468	0.661959	0.608285	0.846997	0.855054	0.820578
227	FP011507	(sp:P97280) Inter-alpha-trypsin inhibitor heavy chain H3 OS=Mesocricetus auratus GN=ITIH3 PE=1 SV=1	1	0	1.02319	0.850665	0.769646	0.897779	0.914678	0.894198	0.858008	0.884872	0.829811	0.731571	1.00801	0.652822	0.660624	0.644679	0.569668	0.543098	0.222498	0.222214	0.279684	0.541876	0.854401	0.675855	0.900449	0.778539	0.441238	0.578616	0.282656	0.344684	0.0874582	0.203345	0.134321	0.399856	0.873554	0.744845	0.938718	0.907963	0.910354	0.823757	0.889176	0.761431	0.704736	0.550152	0.58825	0.790464	0.845221
31869	FP011515	0	1	0	1.3111	1.3912	1.35691	1.21899	1.39446	1.36637	0.873106	1.20697	0.913085	0.832429	0.903943	1.17192	1.10088	0.865386	0.64125	0.967308	0.689466	0.415183	0.71105	0.697206	0.971439	1.01578	1.10948	0.96855	0.738594	0.75289	0.492563	0.647327	0.436138	0.245424	0.32261	0.472872	1.24479	1.45103	1.22582	1.00452	1.24605	1.06759	1.22642	1.27005	1.24271	1.08858	1.40405	1.39521	1.08077
13799	FP011522	0	1	0	1.51626	1.27065	1.20117	1.16219	1.30447	1.35719	1.11772	1.26287	1.21181	0.979424	1.3152	0.987796	1.08389	1.12731	0.891827	0.957711	0.978036	0.698947	0.897408	0.638107	1.06969	1.10322	1.10119	0.987737	0.730268	0.841313	0.85597	0.843475	0.65898	0.512029	0.639437	0.535519	1.03101	1.13014	0.984182	0.989792	1.06449	0.929734	0.977337	0.808937	0.864113	0.851551	0.900521	0.853494	0.890355
36128	FP011637	hypothetical protein BRAFLDRAFT_82426 [Branchiostoma floridae]	1	0	2.3153	2.26434	2.33058	2.20384	2.25772	2.17148	2.12527	2.21747	2.24149	2.16416	2.28607	2.27594	2.21318	2.11629	2.03656	1.98342	1.89266	1.89418	1.94423	1.94404	2.2176	2.17381	2.06356	2.10453	2.02155	2.0896	1.88311	1.7469	1.74344	1.77169	1.57999	1.67074	2.31248	2.29983	2.41289	2.33411	2.12214	2.15862	2.21559	2.32929	2.18458	2.25126	2.26943	2.23231	2.33806
1537	FP011804	0	1	0	0.884345	0.991676	0.544042	0.756539	0.939557	0.698085	1.29265	0.706271	1.14144	0.779321	0.947866	0.112922	0.573066	0.483839	0.581122	0.47733	-0.362631	-0.459136	-0.231062	-0.453248	0.538357	0.662085	0.826608	0.890798	0.0789421	0.0203713	-0.33861	0.27066	-0.0399196	-0.175483	-0.256829	-0.114359	0.374594	0.0930734	-0.653506	-0.102967	0.71924	0.714687	0.530625	0.646637	0.894858	0.727838	1.03863	1.14555	0.671336
40070	FP011946	0	1	0	0.86593	0.868534	0.938881	0.742742	0.86837	0.938279	0.913346	0.835716	0.726561	0.781056	0.627453	0.730903	0.450936	0.668065	0.451139	0.563507	0.508096	0.125625	0.381946	0.2681	0.598097	0.786914	0.792465	0.734438	0.43451	0.589898	0.327568	0.349643	0.383746	0.0668211	0.144602	0.335393	0.898836	0.965959	0.697591	0.818782	0.607026	0.83439	0.817158	0.61304	0.763738	0.781284	0.808641	0.767399	0.830389
22128	FP012072	0	1	0	0.520177	0.652414	0.507866	0.641502	0.686343	0.491301	0.527089	0.493471	0.234153	0.451236	0.444586	0.450802	0.311161	0.457162	0.351215	0.222571	0.0182592	0.0376434	0.0308374	0.0658835	0.460009	0.310864	0.507743	0.613569	0.428736	0.40999	0.303126	0.237115	0.0903185	-0.149101	-0.0297152	0.129988	0.134533	0.30741	0.312027	0.19718	0.0674712	0.28801	0.283849	0.191934	0.376798	0.449069	0.475271	0.454979	0.269168
23981	FP012099	0	1	0	0.935719	1.06061	1.04012	0.918586	1.07107	0.977623	0.963569	0.753982	0.838139	0.765311	1.09081	0.815377	0.824521	0.753276	0.729953	0.587575	0.564507	0.396319	0.464463	0.471987	0.729914	0.687408	0.686535	0.641379	0.636171	0.681483	0.588538	0.454471	0.38525	0.13934	0.213246	0.316101	0.617865	0.553666	0.817028	0.543929	0.402152	0.303667	0.429713	0.273245	0.65644	0.640509	0.805129	0.752125	0.201651
26678	FP012102	(sp:P34015) Soluble TNF receptor II OS=Variola virus GN=CRMB PE=3 SV=1	1	0	0.501287	0.477763	0.618937	0.572922	0.615209	0.478144	0.521709	0.539661	0.356321	0.265455	0.426469	0.391829	0.298281	0.272678	0.220431	0.121526	0.0066452	-0.107167	0.145195	0.103514	0.493234	0.214892	0.402867	0.39338	0.115069	0.19962	0.205632	0.140045	0.329966	0.213906	0.275285	0.186497	0.23801	0.307839	0.151128	0.325818	0.426576	0.293341	0.208024	0.28397	0.317801	0.427187	0.50733	0.39105	0.347305
17000	FP012188	0	1	0	1.54565	1.66184	1.34789	1.22469	1.61158	1.53091	1.44041	1.4437	1.16866	1.057	1.47829	1.20115	1.22923	1.06937	0.962643	0.925321	0.927259	0.799639	0.933917	0.87096	1.28156	0.930446	1.31833	1.15696	0.925806	1.00044	0.835705	0.82601	0.882529	0.650618	0.582634	0.607628	1.09667	1.16887	1.00387	1.08621	0.966533	0.932461	0.939797	0.904165	1.0041	1.01799	0.952383	0.863103	1.04109
14093	FP091050	0	1	0	0.714796	0.487175	0.448643	0.597392	0.500488	0.558901	0.687676	0.50759	0.680801	0.444579	0.540398	0.581005	0.520391	0.350699	0.494085	0.507058	0.246706	0.298436	0.352151	0.342855	0.510138	0.651835	0.457085	0.438092	0.118105	0.224861	0.155418	0.0773765	0.0182226	-0.0633155	-0.171029	-0.155438	0.246797	0.0241026	-0.00889112	-0.0605737	-0.205278	0.0125945	0.214388	-0.0564008	0.249578	0.29387	0.269689	0.22118	-0.0236318
31286	FP091069	(sp:P20905) 5-hydroxytryptamine receptor 1 OS=Drosophila melanogaster GN=5-HT7 PE=2 SV=1	1	0	-0.256349	-0.255714	-0.0674446	-0.0648793	0.0160009	-0.0977638	-0.0835871	-0.27937	-0.303708	-0.359272	-0.485031	-0.512653	-0.588709	-0.534265	-0.852152	-0.758456	-1.08151	-1.2052	-0.901958	-0.890101	-0.472548	-0.445665	-0.240354	-0.352119	-0.651058	-0.58033	-1.19939	-0.913369	-1.21414	-1.27372	-1.05509	-0.853581	-0.40476	-0.184905	-0.488153	-0.180802	-0.0939926	-0.399364	-0.535204	-0.369255	-0.437633	-0.411768	-0.120065	-0.146051	-0.442589
30556	AJ130967	(sp:P12643) Bone morphogenetic protein 2 OS=Homo sapiens GN=BMP2 PE=1 SV=1	1	0	1.10931	1.10809	1.26026	1.06368	1.0979	1.15928	0.850692	1.14821	0.987367	0.984701	0.82978	0.908788	0.813548	0.748911	0.532007	0.793254	0.629314	0.40524	0.617917	0.678682	0.926822	0.782919	0.97814	0.902187	0.57633	0.905588	0.461176	0.426717	0.164144	0.205594	0.276347	0.48246	1.18353	1.19267	0.892632	1.17906	1.28028	1.10472	1.07901	1.12389	1.13792	1.1532	1.27137	1.22726	1.22267
37126	AM857490	0	1	0	0.240158	0.423406	0.774052	0.479359	0.318008	0.341782	0.224841	0.362546	0.322992	0.36602	0.30527	0.179583	-0.244801	0.0612749	-0.0576895	-0.263491	0.109265	-0.332591	-0.0647993	0.0901428	0.12824	0.0249068	0.110982	0.116543	0.00603961	-0.0746282	-0.303466	-0.330051	-0.500345	-0.55915	-0.553466	-0.273844	0.354194	0.415768	-0.0329083	0.5222	0.414162	0.214805	0.0973836	0.119354	0.397553	0.268982	0.771932	0.46574	0.0140613
8468	AJ971239	(sp:Q13231) Chitotriosidase-1 OS=Homo sapiens GN=CHIT1 PE=1 SV=1	1	0	-0.200374	-0.202555	-0.501264	-0.24493	0.0921288	0.0726126	-0.14361	-0.163269	-0.562352	-0.349047	-0.369344	-0.4768	-0.551635	-0.837775	-0.77461	-0.878949	-0.845101	-1.57035	-0.852497	-1.03176	-0.604569	-0.261709	-0.379891	-0.333444	-0.752196	-1.23519	-1.2889	-1.23407	-1.19271	-1.09969	-1.16957	-1.35339	-0.494254	-0.486972	-0.90135	-0.37901	-1.18059	-0.73816	-0.905747	-1.27195	-0.487681	-0.72176	-0.445103	-0.434362	-1.64417
13013	AM857496	hypothetical protein BRAFLDRAFT_93039 [Branchiostoma floridae]	1	0	0.901811	1.01178	0.77747	0.842736	0.972628	0.968729	0.904654	0.690265	0.564672	0.704873	0.624672	0.687893	0.590071	0.405956	0.372546	0.590591	0.49205	0.406281	0.372889	0.329555	0.621381	0.640328	0.593726	0.521429	0.172305	0.307658	0.31361	0.372947	0.602758	0.363089	0.357943	0.637258	0.832118	1.03494	0.784801	0.848931	0.933846	0.74591	0.775628	0.941884	0.81842	0.933923	0.699547	0.828573	0.579893
14244	BQ426335	(sp:P21941) Cartilage matrix protein OS=Homo sapiens GN=MATN1 PE=1 SV=1	1	0	1.18353	1.15021	1.0114	1.19128	1.21032	1.04263	1.49113	1.0351	0.851117	0.887753	1.04522	0.907877	0.846344	0.561295	0.435785	0.581239	0.489548	0.369944	0.49753	0.513394	0.8895	0.686425	0.769768	0.789925	0.331864	0.49589	0.400999	0.469103	0.102882	0.106608	-0.185172	0.0884812	0.826429	0.848965	0.69647	0.788177	1.32518	1.17455	1.09158	1.14787	0.91678	0.946837	1.0196	1.17661	0.895602
10302	BQ426272	(sp:Q92038) Acyl-CoA desaturase OS=Cyprinus carpio PE=2 SV=2	1	0	2.50652	2.49101	2.28932	2.32378	2.27489	2.31442	2.50912	2.23059	2.16108	2.06313	1.96999	1.98436	1.93861	2.0657	2.0118	1.90826	2.0509	2.08393	2.12753	2.06972	1.97653	2.07832	2.14347	2.00625	1.8044	2.01206	1.82197	1.86338	1.77443	1.67791	1.37293	1.58801	2.18365	2.03432	2.02018	2.06414	2.00965	2.20408	2.12006	2.07044	1.83799	1.90008	2.1625	2.1573	2.22816
11323	AM858770	(sp:O01761) Muscle M-line assembly protein unc-89 OS=Caenorhabditis elegans GN=unc-89 PE=1 SV=3	1	0	1.56858	1.44685	1.36378	1.57297	1.50141	1.54653	1.50279	1.46545	1.41961	1.5041	1.5482	1.55177	1.55059	1.38323	1.51323	1.3853	1.22397	1.19162	1.20005	1.15863	1.51261	1.53979	1.51745	1.47145	1.30512	1.30575	1.23352	1.24859	1.29676	1.18191	1.26871	1.1237	1.41893	1.63059	1.38065	1.5065	1.48975	1.62425	1.65876	1.51489	1.56994	1.58437	1.5938	1.69835	1.60271
23129	DW713853	(sp:O08584) Krueppel-like factor 6 OS=Mus musculus GN=Klf6 PE=2 SV=3	1	0	1.78988	1.79618	1.86053	1.70538	1.95971	1.74851	1.66307	1.78703	1.35729	1.40318	1.5316	1.66439	1.58056	1.39639	1.34646	1.46005	1.36537	1.08724	1.23752	1.18528	1.4886	1.26684	1.39604	1.26072	1.07711	1.5549	1.09048	1.14627	1.25008	0.915358	0.810344	0.921879	1.84807	1.44483	1.33552	1.54171	1.6774	1.49152	1.68807	1.95524	1.70988	1.9471	1.86528	1.73921	1.43787
38746	CB617351	0	1	0	0.522621	0.668296	0.597164	0.621478	0.498245	0.536822	0.49302	0.630087	0.419588	0.589603	0.530027	0.553897	0.270849	0.223192	0.242796	0.310908	0.192277	0.22452	0.194242	0.139654	0.396717	0.506189	0.337675	0.299879	0.202903	0.350818	0.13156	0.0773824	0.0861808	0.0252069	0.0464354	0.0550703	0.648111	0.613994	0.491338	0.696737	0.258813	0.602384	0.752582	0.436327	0.46981	0.413462	0.574634	0.453269	0.559448
29631	BQ426495	0	1	0	1.42155	1.54803	1.50336	1.50963	1.39943	1.46814	1.65262	1.30062	1.55559	1.58638	1.42754	1.38118	1.57913	1.5921	1.62836	1.52547	0.950064	0.968924	1.1108	0.974353	1.45616	1.69065	1.62775	1.58518	1.10501	1.23313	1.11537	1.12153	1.01515	0.850696	0.69881	0.820882	1.53455	1.68758	1.57147	1.60958	1.72913	1.71099	1.63733	1.73118	1.68085	1.51301	1.61842	1.79402	1.767
7531	FP000167	(sp:O17320) Actin OS=Crassostrea gigas PE=2 SV=1	1	hemocyte	0.530938	0.368564	0.450507	0.636401	0.510762	0.631956	0.660797	0.502595	0.458225	0.494001	0.42756	0.586804	0.320743	0.163348	0.190907	0.109997	0.131135	0.0190552	0.0245937	0.00654245	0.548062	0.419576	0.541028	0.35253	0.080581	0.191478	0.225523	0.049645	0.209155	-0.148075	0.17551	-0.0280051	0.328646	0.429308	0.186283	0.437138	0.285867	0.218108	0.214918	0.422343	0.478469	0.438252	0.309781	0.293989	0.173556
28868	AM858338	(sp:Q18034) Transcriptional repressor NF-X1 homolog OS=Caenorhabditis elegans GN=tag-182 PE=2 SV=1	1	0	1.72677	1.72394	1.74263	1.70204	1.86308	1.91696	1.94702	1.96141	1.59906	1.5494	1.87723	1.76309	1.69948	1.2639	1.51957	1.41463	1.21654	0.988522	1.21967	1.33168	1.51102	1.69858	1.72004	1.51385	1.16068	1.43598	1.11188	1.44138	1.22327	1.03965	0.919679	1.0877	1.47691	1.56983	1.76775	1.69217	1.549	1.64894	1.6887	1.56114	1.41744	1.46432	1.52186	1.68312	1.7754
6051	AM853682	0	1	0	1.53238	1.5077	1.34739	1.59749	1.50241	1.3567	1.51601	1.45838	1.43448	1.41835	1.38847	1.41091	1.49444	1.32975	1.35356	1.30322	1.13406	1.20283	1.12139	1.19229	1.36617	1.31361	1.29624	1.26721	1.1746	1.32182	1.12824	1.22692	1.19717	1.14319	1.04146	1.03685	1.33676	1.45323	1.46241	1.40139	1.42679	1.37139	1.36503	1.4597	1.31718	1.33637	1.39429	1.38056	1.42438
16426	CU682418	(sp:P12527) Arachidonate 5-lipoxygenase OS=Rattus norvegicus GN=Alox5 PE=1 SV=3	1	0	0.935179	0.886493	0.82309	0.842596	1.07242	1.09125	0.831506	0.970755	0.754727	0.810023	0.795447	0.793368	0.770484	0.564271	0.487711	0.493012	0.622363	0.359595	0.403218	0.428023	0.74778	0.659032	0.849555	0.616004	0.481189	0.488755	0.198795	0.477593	0.458318	0.202667	0.283189	0.246838	0.531144	0.938413	0.535639	0.613753	0.826071	0.659794	0.523871	0.630589	0.822772	0.821575	0.822876	0.914678	0.541112
3640	AM866597	0	1	0	2.26067	2.14069	2.09227	1.99909	2.12547	2.14334	2.048	2.12194	2.09794	2.03543	2.0406	2.03555	2.08036	1.99077	2.03589	1.90702	1.72441	1.63328	1.78735	1.70402	2.00635	2.02772	1.99962	1.99307	1.94658	1.93684	1.86079	1.92162	1.96447	1.76748	1.85199	1.76823	2.11033	2.20257	2.17871	2.17894	1.83701	2.07434	2.01453	2.07775	1.98995	1.99671	2.00774	2.08741	2.06691
40757	ES789655	0	1	0	2.08812	2.1265	1.8355	1.82728	2.06319	1.97095	2.08775	1.80593	1.72709	1.65772	1.97553	1.90739	1.91104	1.71071	1.7063	1.70674	1.50006	1.39981	1.43554	1.56984	1.83157	1.84846	1.76363	1.69388	1.54264	1.62896	1.6233	1.52819	1.47065	1.33148	1.27352	1.29495	2.05749	1.9169	2.15106	2.06825	1.99687	2.16014	2.12267	2.30271	1.79031	1.83705	1.95949	1.99052	2.04555
14941	FP000770	0	1	hemocyte	2.01373	1.76734	1.75979	1.73247	1.8082	1.76231	1.73518	1.8871	1.66536	1.61168	1.66843	1.81338	1.81698	1.48928	1.62938	1.60434	1.51884	1.28908	1.35296	1.49017	1.74872	1.51941	1.60921	1.53368	1.49847	1.59878	1.43378	1.46506	1.19283	1.2075	1.03943	1.18675	1.59703	1.74302	1.69249	1.68736	1.39843	1.52479	1.392	1.44395	1.59447	1.47818	1.46797	1.46022	1.66571
43015	EE677890	0	1	0	2.05183	1.9962	2.03663	1.83157	1.87695	2.05008	1.92864	2.02512	2.00832	2.03032	2.02613	2.01841	2.02617	1.96689	1.95105	1.92225	1.5755	1.52086	1.55639	1.57378	1.98309	2.15898	1.95827	2.08591	1.927	1.93696	1.66251	1.60174	1.35437	1.44315	1.45991	1.44138	2.1095	1.96673	2.19789	2.23651	1.85659	2.03596	2.13811	1.93173	1.90044	1.90518	2.09176	2.14816	2.17196
19255	AM857895	0	1	0	1.29806	1.22352	1.13588	1.22239	1.26601	1.33048	1.29666	1.26873	1.17759	1.14959	1.30714	1.03925	1.02318	1.01174	1.0064	0.883001	0.887985	0.893209	0.85566	0.925959	1.09384	1.16017	1.06853	1.15574	1.01535	1.06288	1.0791	1.12765	1.11624	1.04477	1.12408	1.11638	1.18006	1.16774	1.10223	1.18698	1.24756	1.31424	1.3072	1.19619	1.1431	1.04605	1.14867	1.21403	1.26374
28040	BQ426247	0	1	0	2.60126	2.52658	2.48948	2.35614	2.41889	2.41134	2.51699	2.42783	2.49773	2.37847	2.6219	2.48203	2.40319	2.30944	2.30449	2.26149	2.09542	2.07562	2.18547	2.18624	2.46803	2.34546	2.31333	2.44306	2.09545	2.18668	2.05587	2.09433	1.96125	1.99904	1.70172	1.85618	2.04605	1.8792	1.81854	1.83883	2.06827	1.99437	2.00912	1.89726	2.20169	2.26094	2.27065	2.26512	1.8419
23287	AM857938	0	1	0	2.32302	2.06347	2.00396	1.88668	2.18877	2.06233	1.99563	1.98535	1.8321	1.75656	1.9483	1.90654	1.92021	1.53556	1.54524	1.50585	1.65166	1.26433	1.38191	1.45743	1.8641	1.58353	1.88109	1.48593	1.38491	1.6833	1.50601	1.45516	1.31105	1.12412	0.966373	1.15594	2.05298	2.05645	1.8662	1.90174	1.18542	1.49216	1.38645	1.20654	1.58622	1.71941	1.71701	1.70376	1.40354
15531	FP000032	0	1	hemocyte	1.90901	1.93151	1.67289	1.6565	1.90996	1.99393	1.9675	1.89103	1.47571	1.57313	1.61007	1.53148	1.59132	1.54929	1.36925	1.49185	1.36313	1.22361	1.2421	1.28559	1.43836	1.61755	1.63911	1.48613	1.19101	1.37077	1.20636	1.34319	1.48749	1.03437	0.893031	0.966366	1.90749	2.09601	1.83615	1.83657	1.73909	1.87546	1.78957	2.05503	1.43528	1.61749	1.71904	1.68941	2.08232
18036	AM854381	(sp:Q08094) Calponin-2 (Fragment) OS=Sus scrofa GN=CNN2 PE=2 SV=1	1	0	1.66686	1.71223	1.74524	1.59595	1.36876	1.71082	1.55423	1.6825	1.59752	1.69272	1.53802	1.46251	1.32793	1.44991	1.48306	1.53073	1.31477	1.22494	1.23504	1.28658	1.64018	1.61354	1.56759	1.54711	1.25093	1.20703	1.21347	1.2409	1.11549	1.23589	1.27975	1.26859	1.78999	1.65479	1.81878	1.85383	1.57072	1.59921	1.39032	1.65577	1.65895	1.61098	1.73837	2.05272	1.50723
542	CU683682	0	1	0	0.626175	0.478099	0.356475	0.216026	0.363613	0.709465	0.307119	0.474728	0.220148	0.435038	0.209093	0.191971	0.175818	-0.248104	-0.245262	-0.282438	-0.395537	-0.589303	-0.360644	-0.261691	-0.0800404	0.297796	0.024846	0.158269	-0.110665	-0.378033	-0.264952	-0.455987	-0.255145	-0.164136	-0.061095	-0.169695	0.657653	0.502345	0.260607	0.560079	-0.0650645	0.386397	-0.0472599	-0.518917	0.284674	-0.00646027	0.289531	0.379062	-0.291283
1947	BQ426244	0	1	0	1.92626	1.81102	1.83662	1.84811	1.82591	1.83655	1.88902	1.76511	1.65331	1.75373	1.57527	1.63485	1.46247	1.46632	1.49902	1.45677	1.24314	1.20546	1.28886	1.37003	1.67055	1.54121	1.66523	1.48129	1.26615	1.34202	1.25286	1.28938	1.36582	1.12323	1.12995	1.11215	1.69412	1.72367	1.68733	1.54732	1.71051	1.80132	1.6774	1.7982	1.67609	1.66927	1.75698	1.80477	1.65309
15307	AM857675	0	1	0	2.17269	2.10959	2.0417	2.07749	2.11961	2.12765	2.06738	2.04497	1.92193	2.09099	1.95669	2.08733	2.02816	1.85516	1.89839	1.8996	1.73275	1.6741	1.72637	1.67409	2.0715	2.08297	2.09272	1.97542	1.87138	1.96337	1.9074	1.86345	1.90584	1.89973	1.87428	1.87634	2.1263	2.02901	2.18656	2.12126	2.10503	2.16931	2.21034	2.18361	2.0476	2.1196	2.17013	2.20586	2.26354
26066	CX068932	0	1	0	1.94189	1.99019	1.89927	1.94104	1.95544	1.94995	2.00572	1.88695	1.85326	1.82951	1.91441	1.92725	1.94589	1.845	1.90048	1.88386	1.93359	1.91866	1.99977	2.02277	1.89109	1.93207	1.87337	1.89535	1.82897	1.85665	1.83578	1.81713	1.70187	1.68527	1.68002	1.66493	1.9614	1.99199	1.95428	2.02308	1.82241	2.00404	1.97571	1.90859	1.93569	1.91962	1.92621	2.0227	2.12239
12852	FP000163	0	1	0	1.11152	1.10786	0.964271	0.964666	1.18864	1.04058	0.854074	0.969367	0.597754	0.802844	0.852478	0.847889	0.764024	0.631181	0.594416	0.668786	0.484193	0.497657	0.388954	0.611545	0.641513	0.670828	0.672457	0.723351	0.746724	0.692573	0.552219	0.544241	0.189481	0.276004	0.146906	0.391929	0.808734	0.780013	0.825767	0.965079	0.866012	0.972022	1.19348	0.962062	0.676109	0.705648	0.792932	1.29679	0.768339
27662	BQ426936	0	1	0	1.34065	1.27507	1.17598	1.34412	1.46712	1.41273	1.49596	1.25335	1.09	1.10433	0.913779	1.18118	1.09313	0.951224	0.777846	0.860331	0.80098	0.82973	0.687989	0.740258	1.09367	0.983469	1.18862	0.925379	0.603028	0.799935	0.603234	0.646075	0.958194	0.722454	0.482117	0.691997	1.27345	1.48131	1.32137	1.30701	1.27959	1.22844	1.17274	1.31558	1.18193	1.172	1.28454	1.27962	1.22658
4349	CX068851	0	1	0	0.727423	0.637948	0.678717	0.70551	0.691385	0.631939	0.790649	0.687529	0.704474	0.733477	0.559598	0.744777	0.630921	0.597986	0.636692	0.602563	0.419874	0.192824	0.225537	0.275839	0.665093	0.66358	0.625335	0.597462	0.413337	0.50105	0.25237	0.20418	0.117285	0.100855	0.0817254	0.0107459	0.707599	0.63282	0.888508	0.795357	0.788009	0.693981	0.848304	0.8147	0.694079	0.688906	0.790627	0.687408	0.940224
38792	EE677605	0	1	0	1.47133	1.46263	1.37622	1.48465	1.40781	1.47657	1.50623	1.43969	1.34457	1.37318	1.39238	1.39472	1.22284	1.20001	1.11362	1.18147	0.942335	0.805156	1.02266	1.07142	1.38361	1.27836	1.33105	1.26879	1.11581	1.23162	1.00362	0.966695	1.12344	0.902841	0.842222	0.978816	1.46063	1.58538	1.48366	1.53916	1.31881	1.37437	1.36386	1.35115	1.60703	1.49043	1.37282	1.38096	1.32085
6900	AM860394	0	1	0	1.6246	1.5305	1.46517	1.60875	1.41049	1.55551	1.55001	1.45692	1.39651	1.51547	1.35688	1.41798	1.32715	1.35482	1.37666	1.28252	1.03232	1.04837	1.08975	1.14979	1.41929	1.52319	1.32004	1.3668	1.25406	1.3847	1.1441	1.15308	0.961915	1.04446	1.09886	0.952867	1.5991	1.47762	1.71497	1.6605	1.3922	1.46563	1.6885	1.50136	1.46229	1.36751	1.51752	1.62249	1.473
37541	CU685053	(sp:Q63340) Dual specificity protein phosphatase 7 (Fragment) OS=Rattus norvegicus GN=Dusp7 PE=2 SV=1	1	0	0.803499	0.997807	0.842565	0.803358	0.944408	0.829174	0.940991	0.844464	0.856026	0.843127	1.04149	0.804908	0.880833	0.697944	0.568035	0.675704	0.397698	0.447823	0.461794	0.555836	0.820933	0.615627	0.766721	0.639345	0.60182	0.652539	0.455163	0.277513	0.450371	0.288548	0.299571	0.354438	0.952313	0.838277	0.759875	0.898323	1.08466	0.899596	0.972049	0.935395	1.08423	1.05769	0.905027	1.03136	0.857855
20681	DW714012	0	1	0	1.71004	1.52847	1.46062	1.42384	1.66969	1.64048	1.96341	1.59543	1.25339	1.36262	1.30816	1.34045	1.1307	1.16981	1.29367	1.05863	0.825748	0.672601	0.979629	0.958777	1.3197	1.45038	1.05464	1.29289	0.822728	0.858887	0.995711	0.725932	0.725702	0.562434	0.524575	0.514718	1.32048	1.21989	1.547	1.42363	1.68686	1.57584	1.26049	1.65796	1.42556	1.19102	1.51059	1.51942	1.34457
12590	BQ426382	0	1	0	1.82298	1.66714	1.72832	1.73492	1.7157	1.64545	1.58737	1.67478	1.73716	1.61421	1.54799	1.61807	1.53168	1.54105	1.5724	1.38468	1.23789	1.1741	1.35791	1.20938	1.66834	1.79082	1.5395	1.67171	1.72132	1.64908	1.61554	1.66255	1.5297	1.56786	1.60765	1.52171	1.65718	1.65114	1.52124	1.71243	1.53953	1.57837	1.62874	1.54659	1.58859	1.54953	1.71923	1.61044	1.63232
10117	AM867603	0	1	0	2.2125	2.05376	1.88019	2.00418	2.0089	1.99695	2.20433	1.99677	1.77267	1.87607	1.87414	1.9259	1.68688	1.56876	1.47175	1.60561	1.55031	1.32767	1.43295	1.41283	1.79789	1.90031	1.75778	1.67418	1.38327	1.54187	1.38668	1.36153	1.5215	1.30993	1.15522	1.25373	1.84744	1.92419	1.9386	1.85198	1.81437	2.02789	2.05502	1.98923	1.69132	1.78771	1.81006	2.00873	2.05505
40130	BQ426509	0	1	0	1.30259	1.50791	1.45446	1.45802	1.58578	1.46204	1.42396	1.2814	1.28348	1.27434	1.18626	1.30841	1.10237	1.18676	0.976411	1.01413	1.12613	1.05211	1.07305	1.15415	1.3384	1.2688	1.34923	1.17228	0.976985	1.07781	0.924645	0.856694	1.00293	0.929756	0.752135	0.969875	1.48594	1.5221	1.14727	1.3595	1.40891	1.39533	1.27655	1.23532	1.30034	1.37693	1.44702	1.47135	1.25664
43876	EE677593	0	1	0	1.37243	1.24633	1.27509	1.28573	1.3276	1.38171	1.55004	1.32101	1.54228	1.47397	1.36125	1.46795	1.47594	1.4956	1.43999	1.25452	0.938438	0.68832	1.00119	0.991885	1.42347	1.5944	1.41511	1.52345	1.22071	1.3608	1.02483	1.00744	0.870865	0.981489	0.937287	0.872494	1.6342	1.43155	1.70113	1.68981	1.40751	1.74584	1.79453	1.68541	1.46652	1.46841	1.56203	1.64652	1.87837
32383	CU684151	0	1	0	0.48212	0.558085	0.342939	0.475637	0.554932	0.271498	0.572735	0.544528	0.489597	0.422661	0.533719	0.213501	0.156784	0.16646	-0.099684	0.0671466	-0.0322349	-0.369594	-0.117159	-0.267724	0.417381	0.322694	0.474399	0.289422	0.235457	0.360265	-0.00219111	0.161337	-0.191112	-0.111084	-0.341436	-0.117757	0.263072	-0.11345	0.0640771	0.113346	0.0526717	0.00348641	0.0855634	0.00930437	0.33966	0.246718	0.443359	0.395881	-0.180081
43487	AM855961	(sp:O16011) Protein muscleblind OS=Drosophila melanogaster GN=mbl PE=1 SV=2	1	0	1.1713	1.17063	1.01991	1.06894	1.05269	1.06656	1.20289	1.11857	1.20752	0.973361	1.21593	1.21569	1.21876	1.00133	1.1019	1.01983	0.741655	0.573956	0.705167	0.772891	1.18276	1.02599	1.00285	1.19622	0.977808	1.08355	0.650632	0.715186	0.382512	0.535873	0.308373	0.506742	0.578403	0.582966	0.74067	0.655253	0.775912	0.688899	0.478929	0.83224	0.684035	0.701763	0.769048	0.704908	0.849534
1155	DV736722	0	1	0	1.26163	1.36317	1.40112	1.47612	1.40875	1.32861	1.35265	1.32643	1.2726	1.27144	1.07862	1.17608	1.00566	0.949008	1.14082	0.847718	0.89354	0.876149	0.791269	0.874786	1.1237	1.11795	1.29362	1.12782	0.782968	0.971654	0.746268	0.884762	0.714243	0.76633	0.644681	0.82008	1.44202	1.44865	1.50319	1.5006	1.34787	1.23837	1.37013	1.28959	1.25632	1.2965	1.23599	1.26813	1.23016
12453	CU684396	0	1	mantle	0.661946	0.78158	0.467327	0.294799	0.598603	0.732605	0.242195	0.594214	0.070976	0.243443	0.181795	0.117905	0.235147	-0.1454	-0.214089	-0.215548	-0.400452	-0.476639	-0.295493	-0.2465	0.0609461	0.390153	0.0956562	0.222377	0.122725	0.118702	0.068236	-0.0213376	-0.554246	-0.53775	-0.192457	-0.312025	0.916184	0.413198	-0.244594	0.519423	-0.347684	0.24749	-0.110557	-0.83681	0.257454	0.000481949	0.215253	0.342521	-0.809926
22541	CU999061	0	1	0	1.49616	1.6036	1.56708	1.48425	1.45511	1.53025	1.45016	1.51676	1.4416	1.30359	1.51456	1.46675	1.35246	1.33953	1.34798	1.22713	1.19353	1.32682	1.16321	1.25198	1.39302	1.44668	1.26419	1.45909	1.31611	1.36048	1.2074	1.13238	1.04252	1.14138	1.05844	1.0966	1.11364	1.23942	1.13245	1.29673	0.822571	1.12629	1.17993	0.947203	1.018	1.11748	1.31991	1.29083	1.22239
43617	AM865056	(sp:Q8N474) Secreted frizzled-related protein 1 OS=Homo sapiens GN=SFRP1 PE=1 SV=1	1	0	0.366693	0.393747	0.43687	0.504909	0.452027	0.393683	0.499113	0.50738	0.296974	0.312651	0.0402895	0.195066	0.041659	0.0205126	0.0507893	0.0994469	-0.00432466	-0.0401065	-0.2265	-0.157306	0.194401	0.157364	0.267732	0.221649	-0.142085	0.0601804	-0.196617	-0.136639	-0.248481	-0.160735	-0.412724	-0.0927245	0.355258	0.519667	0.256807	0.44016	0.250463	0.178777	0.235116	0.219641	0.280061	0.236612	0.347358	0.482968	0.274038
41929	CX068838	0	1	adductor muscle	0.665175	0.84687	0.653762	0.623666	0.855758	0.763666	0.601285	0.689365	0.278423	0.527602	0.46865	0.380261	0.499016	0.308585	0.309753	0.413885	0.277061	0.0350065	0.0749555	0.111573	0.342941	0.45138	0.342577	0.468326	0.527793	0.499493	0.200713	0.248137	-0.0553065	0.103109	-0.0805105	0.166678	0.664591	0.59521	0.741554	0.786552	0.430806	0.655801	1.0423	0.69168	0.392132	0.0729429	0.435777	0.93398	0.489694
11059	FP002429	B-box zinc finger family protein [Trichomonas vaginalis G3]	1	0	1.74044	1.56822	1.53609	1.46978	1.63004	1.52328	1.52947	1.58146	1.55472	1.33185	1.59375	1.42352	1.47599	1.33498	1.23115	1.0801	1.13262	1.05239	1.16062	1.08617	1.47865	1.18519	1.30567	1.25316	1.2065	1.34808	1.09024	1.07869	0.888107	0.754844	0.637529	0.837725	1.35806	1.44617	1.20323	1.34325	1.13993	1.14781	1.20374	1.17958	1.22143	1.19119	1.30459	1.18013	1.33174
27698	AM855135	0	1	0	0.160883	0.0811526	0.0805929	0.134863	0.31476	0.181336	0.119687	0.193192	0.0996197	0.00137429	0.0228809	0.192915	0.14111	-0.116302	-0.170187	-0.241409	-0.135136	-0.359064	-0.201979	-0.280779	0.193705	-0.00590584	0.294582	-0.0149457	-0.237141	-0.288433	-0.378392	-0.252249	-0.334454	-0.390604	-0.52296	-0.433734	-0.095874	0.153452	-0.0471482	0.317009	0.385729	0.0886635	-0.292131	0.108565	0.379101	0.235684	0.132829	0.234881	0.195851
150	CU684087	0	1	mantle	1.13177	1.11725	0.988378	1.13283	1.31823	1.41006	1.23254	1.16841	0.831592	0.767349	0.767641	0.554261	0.311015	0.199783	0.144876	0.172292	0.325301	-0.515328	0.200731	0.378155	0.677818	0.709967	0.724959	0.678794	0.399436	0.206581	0.161665	-0.168908	0.114156	-0.237702	0.281547	0.126532	1.09426	1.19187	1.01934	1.32921	0.793637	1.29244	1.26361	0.517948	1.28456	1.14358	1.42324	1.64403	0.451165
18754	FP008900	0	1	0	0.83811	1.14201	1.06515	1.18108	0.847967	1.26339	1.26507	1.01914	1.01444	0.843166	0.965818	0.904073	0.775973	0.79208	0.639769	0.925156	0.482622	0.446586	0.621575	0.652112	0.895291	0.811752	0.893886	0.84591	0.631367	0.676033	0.605244	0.658151	0.581837	0.29082	0.288566	0.331519	0.657984	0.652036	0.250061	0.59911	0.240823	0.579563	0.546802	0.125543	0.960797	0.653896	0.991715	0.480106	0.667751
476	AM857299	(sp:Q801P0) LIM domain transcription factor LMO4-B OS=Xenopus laevis GN=lmo4-B PE=2 SV=1	1	0	0.896698	0.86881	0.853823	0.897306	1.01105	0.950169	0.827204	0.887758	0.755401	0.829658	0.734974	0.824315	0.641371	0.62603	0.51858	0.516949	0.557896	0.415214	0.541803	0.443383	0.883682	0.768765	0.841158	0.698057	0.410212	0.579375	0.285002	0.408697	0.213462	0.409326	0.0865102	0.358408	0.877156	1.02987	0.919804	0.879369	1.04285	0.975604	0.991989	0.998744	0.923672	0.962033	0.933736	0.935187	0.917962
38251	AM864624	(sp:Q6GYQ0) Ral GTPase-activating protein alpha subunit 1 OS=Homo sapiens GN=RALGAPA1 PE=1 SV=1	1	0	1.01784	1.14083	1.06974	0.99552	1.10534	1.18776	1.13856	1.19661	0.992908	0.977338	1.12305	1.07934	1.12932	0.995941	0.964297	0.944367	0.815316	0.640852	0.84092	0.868397	0.983886	1.02014	1.05125	0.979246	0.893362	1.02902	0.733354	0.740366	0.6866	0.610722	0.564864	0.643564	0.99532	1.23943	1.00095	1.06238	0.990932	1.00384	0.950819	0.849055	1.00963	0.966293	1.05465	0.968364	1.0389
18684	CU685473	0	1	0	1.30432	1.28948	1.16316	1.33334	1.36406	1.30418	1.21261	1.21073	1.21492	1.3977	1.07204	1.026	0.960392	1.07786	1.15701	1.12126	0.821598	0.87435	0.931367	0.73008	1.10695	1.3529	1.2181	1.22817	1.00062	1.09992	0.989819	0.967173	0.535692	0.712106	0.570839	0.779355	1.53869	1.49039	1.76508	1.70567	1.38078	1.20399	1.39827	1.26779	1.22603	1.24066	1.40744	1.55326	1.19997
36625	AM859996	hypothetical protein AaeL_AAEL009219 [Aedes aegypti]	1	0	0.637169	0.692204	0.797185	0.513184	0.703717	0.730415	0.670124	0.699934	0.329777	0.461192	0.373326	0.389304	0.448168	0.226888	0.0827915	0.269122	0.187658	0.0548938	-0.107258	0.119374	0.478779	0.101628	0.364001	0.256597	0.00763395	0.0965015	-0.0628913	-0.107013	0.165523	-0.339031	-0.300993	-0.217214	0.58163	0.895862	0.60531	0.654779	0.681872	0.624807	0.40371	0.648935	0.587112	0.656722	0.583648	0.602573	0.488708
12900	CU683452	(sp:P24733) Myosin heavy chain, striated muscle OS=Aequipecten irradians PE=1 SV=1	1	adductor muscle	1.41409	1.36905	1.41667	1.23438	1.17794	1.31328	1.27089	1.3548	1.05011	0.940636	1.18845	1.23122	1.20745	1.04712	1.0779	1.15714	0.854759	0.867675	0.7303	0.947622	1.2548	1.06018	1.12479	1.20627	1.11432	1.13714	0.933024	1.03336	0.766636	0.73182	0.848817	0.685401	1.04694	0.902733	1.18378	1.18594	0.667527	0.824173	0.919546	0.89923	0.778783	0.697797	0.832676	0.865297	0.835204
20049	CU685408	0	1	0	1.17747	1.04581	1.05334	1.07186	1.11844	1.09575	1.05879	1.11957	1.23959	1.12174	1.18962	1.02782	1.07262	1.17061	1.07019	1.141	1.08436	1.10685	1.15242	1.1035	1.03125	1.13362	1.16147	1.07525	0.952101	0.99243	0.884056	0.970724	0.845263	0.865708	0.795717	0.778703	1.21024	1.02474	1.18974	1.16637	1.15865	1.12843	1.21429	1.37057	1.13587	1.16735	1.13683	1.08088	1.22669
2543	AM854135	0	1	0	0.76056	0.771697	0.657005	0.619974	0.851987	0.711557	0.65193	0.690842	0.580659	0.664032	0.673071	0.554481	0.389269	0.406464	0.226012	0.216835	0.182239	0.172353	0.341525	0.19333	0.614767	0.364857	0.668235	0.308537	0.203824	0.224328	0.0717428	0.0718794	0.306349	0.158209	-0.119094	0.0317403	0.508277	0.666793	0.232187	0.476718	0.802297	0.564153	0.427708	0.679956	0.753161	0.772399	0.722638	0.622531	0.392259
7652	AM855862	(sp:Q2V2K5) Gonadotropin-releasing hormone receptor OS=Octopus vulgaris GN=GNRHR PE=2 SV=1	1	0	-0.0209751	-0.0784516	-0.174687	-0.135314	-0.127732	0.0988518	-0.0974703	-0.305045	-0.345029	-0.154369	-0.401939	-0.5135	-0.604229	-0.604516	-0.68265	-0.875564	-0.594016	-0.998747	-0.701914	-0.720217	-0.727149	-0.296736	-0.0689772	-0.350504	-0.735208	-0.760814	-0.603987	-0.762886	-1.35376	-0.966466	-0.978878	-0.898437	-0.211781	-0.167111	-0.458004	-0.0145419	-0.339847	-0.396346	-0.46159	-0.300682	-0.0740273	-0.395876	-0.000269999	-0.0319024	-0.828644
38151	CU683195	0	1	mantle	0.512156	0.331473	0.386879	0.304372	0.392927	0.590052	0.266611	0.467198	0.0684015	0.644397	0.0307781	0.183117	0.0341781	-0.15894	-0.165179	-0.226491	-0.145355	-0.334921	-0.413364	-0.14401	-0.0142746	0.25211	0.184251	0.193812	-0.212383	-0.317036	-0.202147	-0.313737	-0.399563	-0.558122	-0.241156	-0.269727	0.452975	0.342769	-0.0347895	0.336248	-0.0930887	0.579264	-0.0730612	-0.578161	0.604761	0.265229	0.684895	0.917328	-0.448854
13643	FP002713	0	1	0	2.19615	2.10423	2.11008	2.04252	2.01487	2.02295	2.15334	2.08993	1.85086	1.92371	1.95624	1.88369	1.91878	1.82647	1.90842	1.90313	1.63263	1.59807	1.64431	1.77586	1.9707	2.05474	1.91665	1.90721	1.69978	1.91555	1.71956	1.86635	1.58975	1.59831	1.52014	1.49447	2.01797	1.89611	2.16515	2.08684	1.75823	1.92084	1.90827	1.87665	1.78048	1.66377	1.89641	1.97419	2.04379
26130	FP000204	0	1	hemocyte	1.14623	1.27316	1.09363	1.21148	1.37448	1.16361	1.22655	1.1972	0.868604	0.883069	0.934056	1.10798	1.03784	0.754635	0.639413	0.692423	0.742569	0.602549	0.626756	0.614134	0.823318	0.929848	1.02366	0.822891	0.623749	0.652476	0.496298	0.529763	0.770284	0.206761	0.0887302	0.415556	1.14304	1.45159	1.07434	1.03522	1.09429	1.1657	1.04543	1.27615	0.895577	0.881417	1.1032	1.03227	1.23391
26371	CU986574	0	1	0	0.910183	0.968441	0.914739	0.888399	1.0056	0.887903	1.01301	0.825531	0.793636	0.787315	0.82909	0.82654	0.830517	0.799742	0.739872	0.883601	0.919806	0.969414	0.894866	0.969672	0.786036	0.791681	0.828934	0.738227	0.714708	0.793031	0.755333	0.767456	0.664563	0.670684	0.534915	0.632864	0.936507	0.939208	0.962107	0.868633	0.9684	1.03133	1.13468	1.16139	0.835678	0.943923	0.990872	0.892341	0.999324
23052	AM859173	(sp:Q1PRL4) Tripartite motif-containing protein 71 OS=Gallus gallus GN=TRIM71 PE=2 SV=1	1	0	0.874526	1.00677	0.753987	0.884135	0.931052	0.886773	0.792154	0.964935	0.973215	0.759662	0.965181	0.752855	0.71568	0.718025	0.611791	0.567117	0.509935	0.524236	0.702058	0.417653	0.777344	0.595146	0.827937	0.63684	0.63433	0.714414	0.469161	0.395474	0.207626	0.170404	0.144966	0.144029	0.770262	0.754121	0.460862	0.704911	0.835638	0.768346	0.598902	0.787323	0.786755	0.84338	0.739329	0.86364	0.654516
28184	AM853925	0	1	0	2.1341	1.98413	1.97022	1.87581	1.80236	1.95563	1.7971	1.99306	1.83687	1.96959	1.92077	1.86352	1.88103	1.92581	1.80769	1.92189	1.57576	1.55874	1.4287	1.59813	1.91825	1.9879	1.80237	1.91689	1.60028	1.48824	1.67721	1.59921	1.46164	1.41669	1.48928	1.56734	1.9182	1.94864	1.94888	2.05809	1.71518	1.82181	1.78447	1.85751	1.91107	1.81707	1.83712	2.21801	1.82782
11003	AM857878	(sp:O43736) Integral membrane protein 2A OS=Homo sapiens GN=ITM2A PE=1 SV=2	1	0	1.86328	1.75175	1.73041	1.64175	1.68895	1.72992	1.75166	1.72931	1.63654	1.70823	1.60922	1.5801	1.68155	1.59583	1.6888	1.63113	1.55395	1.50141	1.55914	1.57112	1.69944	1.64623	1.63432	1.64297	1.54238	1.56342	1.4146	1.44289	1.31992	1.33634	1.16574	1.15385	1.67357	1.66725	1.7559	1.71309	1.5622	1.80764	1.78732	1.62632	1.61476	1.54684	1.5368	1.65466	1.67375
16053	EE677762	(sp:P35951) Low-density lipoprotein receptor OS=Mus musculus GN=Ldlr PE=1 SV=1	1	0	2.60177	2.52658	2.49487	2.35614	2.41614	2.41759	2.52193	2.43606	2.49772	2.37847	2.6219	2.48448	2.61845	2.30722	2.43936	2.39402	1.55631	1.74119	2.18587	1.8951	2.47073	2.34545	2.31495	2.51215	1.82243	2.20441	2.46014	2.2082	1.63	1.43996	1.46242	1.31923	2.36571	2.30943	2.58445	2.51841	2.12215	2.21555	2.24613	2.37528	2.20169	2.26094	2.26872	2.26669	2.49406
26022	AM856291	(sp:Q9BE45) NF-kappa-B inhibitor zeta OS=Bos taurus GN=NFKBIZ PE=2 SV=2	1	0	2.17786	2.11966	2.09297	1.98193	2.1653	2.09638	2.03836	2.04034	1.88857	1.98222	1.98406	2.00278	1.9622	1.80873	1.8985	1.91308	1.82567	1.78529	1.78212	1.76436	2.08306	1.94134	1.98599	1.88571	1.69497	1.8068	1.64533	1.6401	1.6309	1.50304	1.40054	1.46156	2.09351	1.95845	1.95814	2.02277	1.96068	2.09095	2.01641	1.98419	2.02018	2.03102	2.13073	2.15535	2.15111
24914	ES789805	0	1	0	1.73384	1.81089	1.63962	1.78476	1.67296	1.77815	1.80925	1.61128	1.63445	1.67314	1.73234	1.71723	1.65947	1.72663	1.70716	1.55973	1.27541	1.41712	1.26351	1.35317	1.68711	1.68126	1.70262	1.66203	1.54935	1.55008	1.36182	1.35611	1.29626	1.3684	1.38038	1.26168	1.5867	1.62315	1.68813	1.81119	1.77583	1.79868	2.00509	1.73878	1.66216	1.64613	1.74999	1.85203	1.80334
36558	CU988248	0	1	0	0.566912	0.51192	0.562546	0.60203	0.593288	0.552912	0.572253	0.581257	0.377483	0.524235	0.35827	0.328473	0.167674	0.248449	0.151826	0.228893	0.301298	0.116945	0.261677	0.23743	0.410545	0.578203	0.395082	0.384101	0.161284	0.21874	0.156743	0.260112	0.206379	0.14386	0.0632458	0.0764087	0.657031	0.767336	0.620109	0.729006	0.490361	0.670548	0.749176	0.575158	0.396049	0.471148	0.594387	0.604821	0.648443
286	BQ427044	(sp:P34714) SPARC OS=Caenorhabditis elegans GN=ost-1 PE=1 SV=1	1	0	1.67147	1.71071	1.63858	1.6369	1.58086	1.68	1.59924	1.46248	1.55562	1.52041	1.4184	1.47645	1.31686	1.4279	1.40707	1.28775	1.19958	1.21214	1.09754	1.28473	1.35295	1.25798	1.44921	1.39405	1.22436	1.42249	1.06538	1.1927	1.13052	1.13815	0.991486	1.07068	1.73993	1.49813	1.63094	1.73801	1.61226	1.35466	1.58878	1.49355	1.4459	1.43973	1.69793	1.80804	1.44905
26570	BQ427047	0	1	0	1.69459	1.50802	1.40076	1.63919	1.4531	1.48648	1.67025	1.50231	1.62303	1.63196	1.73338	1.53563	1.40595	1.23761	1.33321	1.29167	1.11043	1.13978	1.16509	1.2218	1.4671	1.50998	1.43946	1.42651	1.04994	1.1847	1.03292	0.878109	0.84989	0.88109	0.66634	0.852382	0.958754	0.823543	0.797004	0.761384	1.09676	0.95732	0.793353	0.864761	1.45159	1.53871	1.43273	1.5782	0.743332
3302	CU682512	0	1	0	1.28063	1.37101	1.15198	1.10148	1.42126	1.25913	1.16225	1.18267	1.15369	1.1231	1.20379	1.15025	1.21091	1.04684	1.07197	0.901191	0.880795	0.7408	0.760195	0.81239	1.17261	1.09777	1.1836	1.13523	0.928242	1.06546	0.6912	0.805064	0.814869	0.619412	0.39243	0.498568	1.07662	1.28044	1.04315	1.13729	0.914556	1.07614	0.99083	1.04654	1.122	1.13175	1.04573	1.04755	1.05734
43262	CU989574	0	1	0	2.21993	2.30828	2.2521	2.25674	2.21642	2.21232	2.36552	2.18946	2.17	2.24155	2.23175	2.34139	2.33043	2.30645	2.31538	2.20987	1.94645	1.78531	1.88583	1.95181	2.31683	2.2906	2.24269	2.32413	2.18142	2.26795	2.00948	2.01291	1.6811	1.83389	1.43644	1.82339	1.94715	1.92537	2.26771	2.15225	2.11129	2.19773	2.18037	2.27049	2.14979	2.22081	2.25467	2.2667	2.33313
8260	AM858220	hypothetical protein BRAFLDRAFT_69778 [Branchiostoma floridae]	1	0	2.44997	2.23187	2.30005	2.27214	2.26212	2.20199	2.16068	2.19811	2.33632	2.24649	2.31787	2.28976	2.20819	2.1559	2.1401	2.02481	1.88908	1.95114	2.07951	1.90309	2.19526	2.17438	2.11499	2.09845	2.04817	2.10327	1.86822	1.8247	1.72405	1.78406	1.64231	1.62239	2.23501	2.30047	2.3253	2.32931	2.11999	2.16332	2.22197	2.327	2.19488	2.19712	2.25102	2.18444	2.38837
18863	EW779411	0	1	0	1.37749	1.38975	1.29679	1.38212	1.32519	1.40243	1.4117	1.2925	1.35419	1.46414	1.28951	1.34151	1.30052	1.28016	1.46603	1.3784	1.0829	1.0205	1.06591	1.13956	1.32306	1.41521	1.32935	1.34651	1.18187	1.31746	1.24397	1.11992	1.04538	1.06993	0.935598	0.978725	1.41879	1.23926	1.62146	1.62538	1.37975	1.423	1.48921	1.4071	1.37405	1.34771	1.40111	1.36722	1.44562
20264	BQ427143	0	1	0	1.7248	1.70018	1.6637	1.73658	1.74118	1.77053	1.69684	1.6814	1.64438	1.62447	1.72092	1.64168	1.61345	1.58245	1.55682	1.54273	1.4896	1.41969	1.43979	1.39355	1.6774	1.73005	1.66026	1.63561	1.54526	1.5993	1.55699	1.49986	1.72317	1.52144	1.69705	1.63623	1.64766	1.69161	1.69103	1.65484	1.54948	1.65689	1.63876	1.57477	1.61219	1.59481	1.61057	1.58293	1.66939
26876	CU684445	(sp:Q9U943) Apolipophorins OS=Locusta migratoria PE=1 SV=2	1	digestive gland	1.27754	1.28096	1.17175	1.34423	1.24428	1.25532	1.31684	1.03987	1.32474	1.08129	1.05752	1.11195	1.15972	1.1078	0.90421	0.841531	0.790595	0.611746	0.974287	0.742394	1.12564	0.786937	1.31645	0.920411	0.534336	0.808375	0.52379	0.271347	0.538017	0.293931	0.219314	0.468235	1.01402	0.95021	0.843427	0.623901	1.29167	1.11289	0.681027	1.06143	1.24251	1.02842	1.06118	1.10491	0.906303
6060	AM859014	(sp:Q5B4R3) Peptidyl-prolyl cis-trans isomerase B OS=Emericella nidulans GN=cpr2 PE=3 SV=1	1	mantle	0.959309	0.89263	0.712701	0.699607	0.825199	0.99883	0.726722	0.754496	0.555942	0.967575	0.570318	0.477263	0.727716	0.522738	0.436205	0.408048	0.431206	0.583431	0.572106	0.528097	0.310315	0.645095	0.406145	0.495152	0.256095	0.275154	0.0683547	-0.178668	-0.257932	-0.0561986	0.015487	0.0132533	1.19922	0.833022	0.791171	1.04085	0.416189	0.932435	0.708435	0.0632254	0.874249	0.649559	0.990472	1.16809	-0.135899
30132	BQ426397	(sp:P57074) Transcription factor SOX-8 OS=Gallus gallus GN=SOX8 PE=2 SV=1	1	0	0.761441	0.931747	0.66246	0.694107	0.816523	0.810328	0.834532	0.915357	0.765787	0.586851	0.794102	0.835907	0.738726	0.462118	0.431396	0.450902	0.231067	0.169906	0.158473	0.304506	0.701146	0.562461	0.638339	0.612431	0.477984	0.53466	0.202065	0.311171	0.138908	-0.0171888	-0.0836747	0.0326906	0.569413	0.687163	0.722257	0.644416	0.7414	0.701165	0.534176	0.670684	0.696502	0.746546	0.56451	0.731972	0.767059
35114	CU686448	(sp:P04755) Acetylcholine receptor subunit beta-like 1 OS=Drosophila melanogaster GN=nAcRbeta-64B PE=2 SV=1	1	0	0.173328	0.203411	0.276279	0.342716	0.363311	0.266158	0.160357	0.286861	0.23332	0.20385	0.00162435	0.0972205	-0.206316	-0.157586	-0.0404866	-0.306701	-0.319205	-0.642436	-0.405997	-0.375	0.185037	-0.0233652	0.187177	0.0497606	-0.39462	-0.300899	-0.537873	-0.512172	-0.283511	-0.515623	-0.425538	-0.513313	0.045813	0.135483	-0.0900257	-0.0715555	0.223823	0.157474	-0.0472495	0.122234	0.180247	0.209353	0.296305	0.378814	0.102429
4855	BM986716	0	1	0	1.80522	1.71879	1.7004	1.76309	1.5922	1.60544	1.60103	1.67447	1.71775	1.72739	1.76035	1.69803	1.44457	1.54941	1.58161	1.47009	1.33538	1.42316	1.43377	1.45002	1.69442	1.66559	1.65337	1.63445	1.46315	1.52411	1.38784	1.48356	1.3746	1.45522	1.45795	1.36838	1.47411	1.45958	1.48258	1.48448	1.50776	1.50686	1.49234	1.47915	1.61074	1.57915	1.56789	1.55484	1.66357
32459	AM861171	(sp:Q58DL5) Breast cancer anti-estrogen resistance protein 3 OS=Bos taurus GN=BCAR3 PE=2 SV=2	1	0	1.53792	1.49191	1.43837	1.47818	1.37194	1.37357	1.40694	1.58691	1.39752	1.32207	1.36676	1.32226	1.25615	1.35691	1.25991	1.19214	0.992183	1.03098	1.12012	1.17196	1.41105	1.36806	1.31579	1.30019	1.18687	1.18123	1.09344	1.04102	1.00341	1.22183	0.961516	1.12808	1.61389	1.57302	1.42721	1.54474	1.32968	1.46864	1.44738	1.41502	1.31357	1.44799	1.44977	1.42628	1.50915
20237	FP003034	0	1	0	1.29903	1.29588	1.20848	1.11697	1.12639	1.26213	1.14275	1.30128	1.00726	1.14892	0.883067	1.11871	0.977051	1.05054	0.97041	1.023	0.690707	0.599475	0.618464	0.623839	0.886062	1.07801	0.992133	0.970508	0.795016	0.944436	0.612228	0.728553	0.537234	0.504783	0.434238	0.555102	1.39465	1.38218	1.56384	1.403	1.24952	1.33089	1.47363	1.07627	1.03941	0.991733	1.18993	1.23641	1.32771
26538	BQ426874	0	1	0	1.52969	1.42412	1.68849	1.56907	1.70061	1.51285	1.58304	1.46878	1.42369	1.52153	1.84218	1.77541	1.64453	1.34925	1.21818	1.38517	0.968958	0.947921	1.14009	1.0007	1.47696	1.54909	1.52373	1.54186	1.23571	1.34604	1.17874	1.10226	0.961133	0.72494	0.502832	0.816227	1.41845	1.84823	1.64501	1.56249	1.68581	1.83615	1.64493	1.63834	1.35698	1.36383	1.74174	1.72561	1.93779
10841	ES789117	(sp:Q7A185) Protein fmtA OS=Staphylococcus aureus (strain MW2) GN=fmtA PE=3 SV=1	1	mantle	0.976745	0.722603	0.718026	0.417601	0.71984	0.897097	0.42724	0.9012	0.477348	0.746071	0.451358	0.405701	0.298903	0.196967	0.0299287	0.0438131	-0.0738586	-0.400787	-0.0626249	0.0488229	0.209813	0.578039	0.296001	0.417764	0.194034	-0.0473252	0.0401129	0.0417011	-0.37426	-0.300789	0.0458204	-0.0865468	0.860893	0.750109	0.370479	0.871002	0.0318933	0.625883	0.339865	-0.492599	0.991755	0.611491	0.840589	0.961881	-0.361892
11696	EW777725	0	1	0	1.34048	1.33525	1.24869	1.33926	1.31759	1.45441	1.55455	1.21347	1.16985	1.21896	1.14464	1.09091	1.02968	0.990308	0.894333	0.872393	0.751273	0.562526	0.809132	0.769703	1.08868	1.17792	1.17207	1.16169	0.69393	0.940726	0.686259	0.764057	1.03431	0.691976	0.49105	0.722128	1.19237	1.21755	1.13187	1.18696	1.239	1.21689	1.1872	1.29038	1.20214	1.06383	1.18303	1.23531	1.09363
27908	CK172392	0	1	0	1.31155	1.27578	1.27788	1.29341	1.29508	1.3116	1.28431	1.20969	1.19636	1.23516	1.30273	1.28349	1.26856	1.21905	1.0387	1.09299	0.903589	0.845602	0.945633	0.891027	1.17429	1.2141	1.18628	1.13164	0.936002	1.09148	0.963977	0.922675	1.19138	1.10498	1.24423	1.07231	1.42776	1.33311	1.45558	1.43473	1.41802	1.44947	1.31924	1.63456	1.30289	1.34528	1.43787	1.38087	1.33565
15188	CX068776	0	1	adductor muscle	-0.180293	-0.265275	-0.275651	-0.146424	-0.228102	-0.159616	-0.112992	-0.11124	-0.28438	-0.305148	-0.356417	-0.310244	-0.411829	-0.491682	-0.381126	-0.275709	-0.635392	-0.623468	-0.547047	-0.380598	-0.243544	-0.232536	-0.332852	-0.34525	-0.508658	-0.566261	-0.643333	-0.445485	-0.616651	-0.535444	-0.626922	-0.707638	-0.314857	-0.417339	-0.375338	-0.325298	-0.487884	-0.363178	-0.2773	-0.526967	-0.405597	-0.536128	-0.398944	-0.343122	-0.307357
11993	AM863779	0	1	0	0.541716	0.377649	0.478906	0.51846	0.51772	0.471106	0.438894	0.465744	0.499833	0.482228	0.437593	0.420628	0.294381	0.357908	0.443483	0.530043	0.579469	0.643363	0.696199	0.463709	0.422663	0.256478	0.355972	0.320189	0.0657044	0.0718895	0.0226068	-0.0112682	0.0716133	-0.0399595	-0.376717	-0.0370259	0.298559	0.169297	0.158085	0.143661	0.0907922	-0.0697068	-0.0375498	-0.0234388	0.350062	0.399105	0.383448	0.313214	-0.198078
16001	ES789713	(sp:Q90Z00) Basic fibroblast growth factor receptor 1-A OS=Danio rerio GN=fgfr1a PE=1 SV=2	1	0	0.71115	0.654547	1.03887	0.848175	0.898402	0.856669	0.797128	0.867502	0.956486	0.770386	0.84243	0.882427	0.806662	0.776191	0.810225	0.795618	0.638739	0.384881	0.42243	0.639722	0.809678	0.919473	0.909625	0.920468	0.527792	0.729996	0.604698	0.67553	0.413583	0.255058	0.38721	0.215362	0.57373	0.473754	0.668153	0.537172	0.693247	0.587362	0.822004	0.504765	0.613479	0.628459	0.737763	0.633915	0.634828
35077	CX069019	0	1	adductor muscle	1.22049	1.33033	1.38556	1.43482	1.22436	1.2695	1.4249	1.3633	1.43357	1.49309	1.26866	1.34362	1.15036	1.14748	1.22819	1.2874	0.997573	0.47339	1.03731	0.906158	1.37624	1.39413	1.44429	1.45542	1.04	1.24724	0.913785	0.899884	0.566463	0.758748	0.405347	0.770286	1.39435	1.44053	1.52644	1.58534	1.72989	1.71632	1.55653	1.71006	1.42552	1.52942	1.46092	1.57243	1.84486
13944	AM861070	0	1	0	1.74537	1.70223	1.73563	1.81843	1.62441	1.7339	1.81531	1.58493	1.64652	1.66538	1.55884	1.55301	1.49109	1.56442	1.54333	1.47909	1.47463	1.46763	1.49119	1.51204	1.59245	1.60843	1.56183	1.60077	1.25	1.41105	1.10528	1.23422	1.17103	1.34584	1.16432	1.23901	1.61218	1.55668	1.68985	1.59075	1.53821	1.68467	1.72776	1.60542	1.3435	1.45085	1.60255	1.57898	1.81613
14758	AB289857	(sp:P97481) Endothelial PAS domain-containing protein 1 OS=Mus musculus GN=Epas1 PE=1 SV=2	1	0	1.91804	1.93109	1.86716	1.83588	1.89442	1.86226	1.94208	1.81071	1.68599	1.70918	1.82973	1.75625	1.73246	1.60155	1.62207	1.67545	1.44088	1.48979	1.5046	1.60877	1.7303	1.79605	1.65209	1.68216	1.62931	1.63087	1.59737	1.70267	1.45637	1.50065	1.45853	1.45543	1.83979	1.79034	1.82478	1.93365	1.74115	1.91316	1.80158	1.90929	1.78842	1.73337	1.82592	1.88089	1.93311
4735	AM859336	0	1	0	0.452545	0.351499	0.23262	0.28557	0.270262	0.267324	0.0915131	0.296645	0.270643	0.297402	0.139535	0.25523	-0.00183393	0.0465809	0.0843241	0.0386913	-0.0148641	-0.191202	-0.0721583	-0.133175	0.279007	0.0449789	0.403593	0.132784	-0.227549	-0.144248	-0.137972	-0.159674	-0.0384133	-0.0736739	-0.109662	-0.18103	0.268305	0.338033	0.292249	0.330302	0.623786	0.529766	-0.0104911	0.628694	0.352303	0.458599	0.376028	0.38138	0.674188
24033	AM859991	(sp:O35929) GTP-binding protein REM 1 OS=Mus musculus GN=Rem1 PE=1 SV=1	1	0	0.609446	0.653018	0.455207	0.847733	0.596158	0.845813	0.858013	0.636199	0.516711	0.572696	0.426509	0.642476	0.430008	0.369568	0.443272	0.499781	0.260105	0.35848	0.198336	0.356868	0.459552	0.548332	0.585739	0.386972	0.0211374	0.21046	0.0546476	0.199678	0.0250667	0.0386326	0.0344108	0.0536476	0.503329	0.634629	0.653643	0.795608	0.747947	0.844037	0.82059	0.796975	0.674949	0.58026	0.65242	0.827174	0.863892
9129	FP009367	0	1	0	1.48714	1.35288	1.44405	1.36614	1.49981	1.37774	1.25356	1.3699	1.37585	1.30713	1.12145	1.26666	1.02532	1.10489	1.0371	0.943191	0.971051	0.741484	0.933152	0.727877	1.20137	1.20474	1.21955	1.14172	0.910717	1.0915	0.589693	0.788906	0.938636	0.646668	0.525423	0.709056	1.19647	1.38738	1.07261	1.35459	1.28293	1.35106	1.25742	1.11356	1.33831	1.15436	1.4062	1.32446	1.34493
30634	FP007899	0	1	0	0.569482	0.621507	0.550204	0.429123	0.678284	0.591509	0.697045	0.510848	0.397644	0.187348	0.609869	0.433301	0.476712	0.296559	0.355827	0.298047	0.143122	0.247063	0.176367	0.261606	0.429264	0.23819	0.44019	0.429996	0.40937	0.390972	0.23935	0.160391	-0.0472493	-0.0965631	-0.0805864	0.00753615	0.249289	0.284023	0.444626	0.283161	0.107882	0.17335	0.158273	0.323876	0.0332834	0.0258024	0.160067	0.0294735	0.175031
30686	CU685815	0	1	0	0.815415	1.11888	0.950502	1.00502	0.962972	1.12396	1.07294	1.16281	0.87501	0.965975	0.925891	1.09918	0.883005	0.974178	0.826714	0.966251	0.627177	0.520203	0.735982	0.724891	0.904895	0.893393	0.932069	0.978191	0.838144	1.02495	0.800934	0.846818	0.308015	0.611211	0.410811	0.457616	1.3856	0.880421	1.30949	1.23681	1.39904	1.43959	1.35322	1.36968	1.11816	1.1366	1.08858	1.1467	1.48979
20618	FP003569	0	1	adductor muscle	0.78491	0.780544	0.823771	0.846037	0.741317	0.992934	0.85757	0.923662	0.645812	0.601884	0.82168	0.783215	0.765742	0.683567	0.639872	0.718858	0.582436	0.68658	0.51613	0.646831	0.808656	0.739783	0.827451	0.954525	0.692058	0.662069	0.537282	0.608568	0.273743	0.441649	0.333316	0.394398	0.649035	0.612097	0.69304	0.687352	0.188975	0.392392	0.558349	0.273071	0.522326	0.478873	0.399006	0.759131	0.635775
32622	FP000851	0	1	0	0.424522	0.529439	0.34492	0.427489	0.589962	0.415242	0.444079	0.42593	0.286386	0.31764	0.320208	0.337821	0.332729	0.173321	0.193933	0.129909	0.224895	0.26534	0.284875	0.247501	0.266691	0.260806	0.476816	0.317345	0.106077	0.168523	0.12282	-3.32113e-05	0.0163876	-0.0120789	-0.00592637	0.0149764	0.478409	0.234038	0.538242	0.467867	0.742122	0.570308	0.329119	0.672709	0.574673	0.501186	0.668198	0.80011	0.541897
26101	AM860315	0	1	0	1.32313	1.5648	1.33381	1.33694	1.38246	1.3226	1.41526	1.2701	1.25599	1.22821	1.17715	1.22213	1.03734	1.13702	0.986371	0.918294	0.781883	0.689268	0.94061	0.816417	1.26413	1.25844	1.18338	1.1342	0.840766	1.01486	0.84575	0.71402	1.00852	0.809937	0.909926	0.876034	1.35481	1.3152	1.07649	1.37816	1.20611	1.26572	1.20254	1.13101	1.30534	1.31033	1.42271	1.34844	1.19027
10066	FP011651	0	1	0	1.442	1.4821	1.44122	1.52357	1.53456	1.4871	1.57126	1.47663	1.56204	1.40944	1.58225	1.47253	1.52437	1.40163	1.29799	1.4877	1.24141	1.35408	1.32622	1.14874	1.44063	1.43696	1.48327	1.36997	1.3237	1.3856	1.13424	1.2849	1.11868	1.10053	1.09026	1.04286	1.05281	1.04549	1.08243	1.02211	1.05625	1.044	0.990351	0.971701	1.25423	1.19929	1.25677	1.22282	0.985344
15704	FP001069	0	1	0	1.88404	1.76692	1.73528	1.75133	1.78547	2.00424	1.99991	1.81998	1.70824	1.69888	1.9109	1.68115	1.50101	1.71424	1.64581	1.59954	1.48737	1.36495	1.41274	1.52019	1.69406	1.64365	1.68758	1.70351	1.51451	1.69878	1.43489	1.47425	1.31953	1.26462	1.16983	1.24569	1.48653	1.05083	1.40983	1.60265	1.43887	1.15896	1.31074	1.3208	1.57621	1.46218	1.51989	1.67187	0.997659
18688	CU999638	0	1	0	1.09182	1.07398	0.95447	0.96739	1.0066	1.12286	1.18414	0.993535	0.977274	0.812108	0.95517	0.773367	0.885655	0.856752	0.703925	0.830055	0.530225	0.715337	0.695577	0.744415	0.843615	0.902655	0.862706	0.836466	0.850386	0.787988	0.69105	0.696056	0.602938	0.550037	0.588543	0.580086	0.733708	0.666697	0.769124	0.837604	0.596717	0.495308	0.618007	0.403343	0.714118	0.747893	0.738194	0.601027	0.537328
26612	CU999811	0	1	0	1.07362	1.04436	1.16408	0.995901	0.959045	0.932372	1.03248	1.08575	0.879747	0.908247	1.00746	1.09264	1.03437	0.852659	0.879611	0.880565	0.842837	0.764372	0.827426	0.711995	0.96221	0.916756	0.974236	1.01355	0.83509	0.788137	0.726023	0.917372	0.614537	0.600687	0.580351	0.598479	1.14801	0.919208	0.723636	1.06236	0.81858	0.599021	0.863381	0.724542	1.00969	0.933941	1.14691	0.997283	0.966418
23687	AM853883	0	1	0	0.894024	0.977532	0.875846	1.09661	1.01752	0.931034	0.850412	0.842779	0.754682	0.901714	0.890083	0.82677	0.669595	0.689841	0.64114	0.582158	0.47577	0.345713	0.554101	0.463978	0.901987	0.811277	0.811691	0.859806	0.570671	0.677294	0.553549	0.449636	0.339218	0.502045	0.350123	0.452607	0.809502	0.854539	0.752928	0.961409	0.913035	0.927913	0.801002	0.867951	0.927554	0.951168	0.845622	0.936453	0.774525
29753	BQ426556	(sp:Q5XFX0) Transgelin-2 OS=Rattus norvegicus GN=Tagln2 PE=1 SV=1	1	0	2.38086	2.3264	2.24076	2.2369	2.27092	2.17505	2.4806	2.27659	2.09173	2.20121	2.13661	2.3184	2.42611	2.21247	2.29993	2.11333	1.88173	1.7722	1.82341	1.86677	2.24916	2.31632	2.27995	2.28797	2.12161	2.16636	2.02084	1.96535	1.90006	1.90994	1.71989	1.81312	2.28763	2.30812	2.31932	2.39809	2.12214	2.21554	2.24448	2.34389	2.18931	2.26095	2.27063	2.26669	2.46449
13012	BQ426690	0	1	0	2.40629	2.31956	2.21457	2.28368	2.29467	2.22861	2.26271	2.38298	2.19134	2.17935	2.20546	2.17978	2.27131	1.97052	2.07603	2.09667	1.90214	1.90797	1.9864	1.88857	2.19282	2.12468	2.05529	2.11493	1.99648	2.08267	1.93578	1.96229	1.90113	1.8247	1.77917	1.77796	2.36292	2.24788	2.31638	2.3788	2.12141	2.18389	2.24609	2.31984	2.17091	2.24999	2.19083	2.2349	2.31881
40510	CU999247	0	1	0	1.23695	1.48196	1.24295	1.29497	1.39091	1.39705	1.52071	1.30654	1.21673	1.1804	1.36482	1.3534	1.39483	1.13979	1.08675	1.06776	0.919686	0.797905	0.834657	0.939532	1.27699	1.2332	1.31441	1.27198	1.10909	1.21235	0.922514	0.976817	0.79627	0.641706	0.500815	0.680545	1.11097	1.20857	1.10445	1.08919	1.21812	1.15769	1.21543	1.12137	0.957066	1.10736	1.22489	1.17273	1.18466
8305	BM986703	0	1	0	2.09677	2.18851	2.00566	2.22822	1.98854	2.14688	2.41163	1.91609	1.99353	2.13064	2.04659	1.91072	2.06564	2.0774	2.06444	1.87809	1.51525	1.41456	1.5995	1.50249	1.8748	2.1698	1.96674	1.97852	1.58376	1.68252	1.66708	1.5688	1.70256	1.31993	1.19154	1.30022	1.88893	1.86647	1.99673	2.06834	2.03389	2.21204	2.19068	2.37322	1.989	2.08121	2.13904	2.18883	2.18091
15389	AM857168	(sp:Q8CDG5) UPF0474 protein C5orf41 homolog OS=Mus musculus PE=2 SV=1	1	0	1.94887	1.87889	1.8971	1.66232	1.87229	1.73305	1.70588	1.7557	1.51312	1.59105	1.82399	1.73099	1.66361	1.52384	1.573	1.59046	1.34078	1.22949	1.26349	1.36928	1.55187	1.574	1.43424	1.57085	1.4521	1.77768	1.41665	1.33319	1.08794	1.11744	0.988389	1.16096	1.93365	1.46787	1.60695	1.54279	1.79315	1.75936	1.82031	2.0427	1.64326	1.7688	2.00643	1.97131	1.65968
35431	AM858741	0	1	0	0.827067	0.977657	0.971991	0.78486	0.907201	0.895221	0.794324	0.805333	0.763963	0.745408	0.766089	0.635627	0.765606	0.760102	0.611152	0.389278	0.343954	0.385991	0.0085235	0.398823	0.704893	0.787996	0.701859	0.780966	0.482828	0.504288	0.364996	0.334614	0.0563992	-0.0171384	-0.123955	0.313609	0.531328	0.379188	0.293926	0.598638	0.512963	0.314149	0.381644	0.265687	0.699188	0.651649	0.673607	0.60181	0.122065
10490	BQ426490	0	1	0	1.44225	1.43053	1.27321	1.3919	1.44533	1.37952	1.48275	1.20329	1.12624	1.16784	1.17902	1.17509	1.14762	1.02841	1.11351	0.969888	0.903669	0.611743	0.760015	0.512761	1.18944	1.17673	1.18739	1.08315	0.925071	1.09282	0.850654	0.741476	0.959233	0.774465	0.689131	0.735558	1.39201	1.34626	1.29557	1.27068	1.2152	1.30379	1.343	1.35247	1.06799	1.03471	1.26158	1.32569	1.16448
21275	EE677430	0	1	0	1.63692	1.63336	1.53649	1.51787	1.59481	1.64351	1.4408	1.64022	1.33597	1.39701	1.50138	1.38808	1.42858	1.36508	1.30917	1.31536	1.13168	1.19571	1.06949	1.19646	1.44942	1.35862	1.33225	1.36982	1.29481	1.30795	1.18412	1.17845	0.891315	0.945518	1.07442	1.11193	1.53915	1.50248	1.58913	1.67347	1.4048	1.44806	1.51625	1.36373	1.37223	1.29373	1.49575	1.7958	1.32271
6129	BQ426392	0	1	0	2.05207	2.06058	1.87261	1.96483	1.99561	1.91896	2.05874	1.92336	1.8267	1.85138	1.73323	1.76418	1.75026	1.74965	1.76801	1.78709	1.62747	1.49968	1.60909	1.60813	1.71111	1.85522	1.80504	1.83222	1.72079	1.82299	1.63671	1.69916	1.51312	1.60376	1.56294	1.42959	1.90993	1.89025	1.99136	1.97209	1.81331	1.90502	1.93136	1.98227	1.73415	1.75241	1.83376	1.88192	2.09683
23707	AM855246	0	1	0	1.96739	1.75094	1.79623	1.80922	1.78732	1.75519	1.71001	1.78236	1.67631	1.63822	1.77903	1.72227	1.62039	1.55058	1.49101	1.43696	1.34512	1.27031	1.23097	1.44261	1.72581	1.78001	1.62765	1.59613	1.69955	1.72771	1.66898	1.70124	1.6	1.65114	1.61354	1.63006	1.82098	1.7691	1.95068	1.91483	1.70451	1.70556	1.68838	1.45312	1.6987	1.57964	1.68849	1.6521	1.59828
36004	AM858772	hypothetical protein [Schistosoma mansoni]	1	0	1.37841	1.49595	1.3975	1.43578	1.47946	1.42317	1.53798	1.41509	1.34652	1.32566	1.21411	1.41283	1.31114	1.25108	1.18695	1.2023	1.07246	0.991469	1.22716	1.08395	1.51276	1.36655	1.40844	1.30785	1.28416	1.32865	1.1749	1.10119	1.02813	0.984896	1.05593	0.919536	1.39716	1.63939	1.54418	1.2525	1.56357	1.41483	1.51091	1.42926	1.53688	1.52278	1.48998	1.52621	1.53357
2604	CU683354	(sp:P18091) Alpha-actinin, sarcomeric OS=Drosophila melanogaster GN=Actn PE=2 SV=2	1	0	1.79619	1.72615	1.67494	1.60866	1.73264	1.76033	1.64991	1.69111	1.68766	1.57328	1.67168	1.66415	1.63586	1.57698	1.61628	1.4873	1.33461	1.28691	1.35902	1.31862	1.56587	1.51676	1.56163	1.49663	1.48323	1.50047	1.43029	1.5535	1.46916	1.34182	1.41227	1.33714	1.47186	1.66459	1.54296	1.67071	1.56673	1.6015	1.51021	1.62339	1.6131	1.62691	1.56867	1.58751	1.55682
16041	AM854447	(sp:Q9NL82) Orcokinin peptides type B OS=Procambarus clarkii PE=1 SV=1	1	visceral ganglion	0.593733	0.465222	0.651396	0.589113	0.684222	0.643687	0.306693	0.279747	0.460874	0.32722	0.20951	0.616277	0.0102088	0.0998698	0.00284944	-0.101286	0.155807	-0.461136	0.167471	-0.00306144	0.469471	0.22255	0.292885	0.301099	-0.209535	-0.13546	-0.331536	-0.490201	-0.442701	-0.849939	-0.580304	-0.32138	0.797861	0.730317	0.56006	0.829074	0.217399	0.495943	0.461048	0.181584	0.282757	0.454666	0.611116	0.497778	0.124532
14889	BQ427043	(sp:P06857) Pancreatic lipase-related protein 1 OS=Canis familiaris GN=PNLIPRP1 PE=1 SV=2	1	0	0.837191	0.745779	0.6752	0.628892	0.827717	0.705446	0.26404	0.810816	0.459304	0.263913	0.238021	0.623274	0.386169	0.248961	0.163843	0.318309	0.0641818	-0.106569	0.0538106	0.085545	0.436221	0.338577	0.496685	0.358275	0.10791	0.148151	-0.0233395	0.225939	-0.115147	-0.283891	-0.255182	-0.068428	0.532625	0.878813	0.532948	0.269611	0.702273	0.488372	0.571964	0.705292	0.551789	0.531493	0.718595	0.738853	0.410334
4254	AM864574	0	1	0	0.0838055	0.127976	-0.100626	0.0592809	0.209977	0.102141	0.153367	-0.0605815	-0.184063	-0.057768	-0.128007	-0.158986	-0.239945	-0.375766	-0.339764	-0.551474	-0.372423	-0.612337	-0.476033	-0.494964	-0.240438	-0.351988	-0.14671	-0.176611	-0.539817	-0.431903	-0.57252	-0.375594	-0.305046	-0.400277	-0.670652	-0.472634	-0.253009	0.196897	-0.294956	-0.144973	0.227183	-0.0260378	-0.296718	-0.0614551	-0.107002	0.0707226	-0.101845	-0.0866839	-0.222624
16485	BQ426657	(sp:O88783) Coagulation factor V OS=Mus musculus GN=F5 PE=1 SV=1	1	hemocyte	0.737002	0.676517	0.716574	0.747434	0.903231	0.69413	0.675708	0.815255	0.536244	0.475757	0.608314	0.680666	0.606684	0.325807	0.39499	0.382159	0.427257	0.207147	0.129949	0.235071	0.512429	0.488206	0.525996	0.614259	0.22823	0.322499	0.139583	0.347677	0.145103	-0.0517173	-0.154492	-0.0261675	0.540051	0.491846	0.552371	0.419452	0.438595	0.418826	0.277858	0.57601	0.259071	0.252052	0.419558	0.394116	0.528141
35800	AM856861	0	1	0	1.38503	1.49492	1.54508	1.42434	1.50029	1.37168	1.37432	1.37019	1.40956	1.08971	1.30076	1.19482	1.15889	1.22988	0.974414	1.04771	0.93024	0.863252	1.02075	0.965695	1.23843	1.11161	1.25934	1.18202	1.08108	1.15179	0.962635	0.952573	0.913861	0.724451	0.820273	0.900832	1.42503	1.38765	1.19613	1.33851	1.03411	1.03709	1.21055	0.977379	1.126	1.02237	1.34151	1.16371	1.06478
12336	CU684723	GH17856 [Drosophila grimshawi]	1	0	-0.322787	-0.759857	-0.694957	-0.599516	-0.571378	-0.504643	-0.632281	-0.667072	-0.537648	-0.549768	-0.923953	-0.905368	-1.25752	-0.899348	-0.978192	-1.1814	-1.2544	-1.68047	-1.27291	-1.31317	-0.819444	-1.01368	-0.836615	-0.628702	-1.01702	-1.17393	-1.33265	-1.08529	-2.12101	-1.43594	-1.87713	-1.52539	-0.752621	-0.482953	-0.79558	-0.730949	-0.734998	-0.848221	-0.588683	-0.862544	-0.720159	-0.606838	-0.593316	-0.428916	-0.566434
44611	AM855874	(sp:P70085) Steroid 17-alpha-hydroxylase/17,20 lyase OS=Oryzias latipes GN=cyp17a1 PE=2 SV=1	1	0	0.525344	0.424871	0.678506	0.54746	0.837297	0.380099	0.366951	0.395951	0.354737	0.233949	0.34107	0.378652	0.074386	0.185514	-0.0893776	-0.0518749	-0.185601	-0.208624	-0.0160579	-0.0468305	0.219234	0.0995723	0.118601	0.188199	-0.07435	0.214761	-0.148628	-0.249894	-0.0736629	-0.35779	-0.609742	-0.291984	0.996309	0.731488	0.316304	0.755836	0.535799	0.313161	0.708003	0.828429	0.554547	0.790024	0.804776	0.621511	0.106181
32011	AM858910	(sp:Q8BIF2) Fox-1 homolog C OS=Mus musculus GN=D11Bwg0517e PE=2 SV=2	1	0	0.0379874	0.181173	0.0962389	-0.0484615	0.171976	0.194622	0.301507	0.155147	0.0909696	0.0504552	0.253685	0.167285	0.113019	0.0150527	-0.0171239	0.0259545	-0.19309	-0.0327664	-0.172	-0.0518501	0.0441933	0.115602	0.182186	0.118988	-0.0469076	-0.0284828	-0.215546	-0.340068	-0.486405	-0.467767	-0.382778	-0.307516	-0.136551	-0.120745	0.0507842	0.150999	0.163833	-0.0070149	-0.0543029	0.148686	-0.0945895	-0.151515	-0.0866778	0.00644004	0.0239277
20516	AM863946	0	1	0	1.83589	1.76899	1.79549	1.77009	1.74948	1.80529	1.79875	1.70423	1.69136	1.66195	1.70543	1.63129	1.58874	1.58412	1.6216	1.67435	1.51341	1.59221	1.5697	1.59383	1.64149	1.74441	1.61711	1.6871	1.54438	1.66228	1.57791	1.50042	1.35919	1.47672	1.36385	1.43528	1.80608	1.70819	1.87136	1.91948	1.70384	1.88833	1.86083	1.84058	1.71095	1.68183	1.80951	1.82974	1.97746
39977	EW777385	0	1	0	1.42653	1.34091	1.39334	1.47349	1.23396	1.40505	1.43563	1.46808	1.12472	1.32605	1.26771	1.1883	1.01243	1.10532	1.0828	1.02207	0.770309	0.677324	0.638394	0.863982	1.2016	1.1136	1.10016	1.22935	0.824234	0.887464	0.81008	0.786066	0.475415	0.621553	0.613695	0.614263	1.27545	1.17669	1.3067	1.36193	1.22969	1.32045	1.48575	1.33848	1.25962	1.15964	1.48828	1.59865	1.20482
22340	FP008153	0	1	0	0.394159	0.652004	0.479783	0.366058	0.639268	0.591972	0.599952	0.423873	0.343936	0.29124	0.0738809	0.24801	0.156424	0.0720742	0.168231	0.318904	-0.236405	-0.360959	0.00375024	-0.298477	0.219473	0.386471	0.161455	0.391283	0.053127	-0.0827954	-0.139658	-0.00724427	0.0500101	-0.385982	-0.237645	0.0499079	0.522046	0.606267	0.707304	0.717242	0.578078	0.331092	0.123475	0.21387	0.235696	0.28551	0.395884	0.79465	0.0907998
36421	AM858919	0	1	0	2.43412	2.07654	2.08481	2.10296	2.12932	2.14277	2.0826	2.20786	2.06304	2.16955	1.90948	2.09232	1.95664	1.79347	1.92853	1.80881	1.54727	1.1064	1.59654	1.56133	2.17489	2.06211	2.05549	2.01905	1.92907	2.05547	1.70831	1.48833	1.28147	1.31062	1.3209	1.3052	1.93268	2.19966	2.08934	2.16829	2.11686	2.19424	2.00998	1.99005	2.1962	2.26095	2.27064	2.26249	2.21662
31849	BQ426283	0	1	0	1.45748	1.33575	1.39152	1.18246	1.43747	1.39309	1.25025	1.52296	1.10386	1.1589	1.15052	1.24084	1.09104	1.05706	0.924549	0.992546	1.00694	0.791099	0.745036	0.897889	1.02387	1.01081	1.16252	0.963379	0.731201	1.09358	0.786828	0.831128	0.791389	0.337802	0.444627	0.507551	1.84201	1.34459	1.36515	1.58737	1.2456	1.30891	1.35279	1.6128	1.16989	1.29841	1.41621	1.47432	1.31993
9693	CU994390	0	1	visceral ganglion	0.828893	0.806073	0.827966	0.957233	0.803464	0.696603	0.723394	0.890071	0.788145	0.800852	0.702959	0.699821	0.599114	0.5602	0.530771	0.588552	0.365313	0.531083	0.429399	0.457748	0.722278	0.650254	0.685684	0.748634	0.494807	0.652995	0.128753	0.385961	0.261667	0.289042	0.117357	0.288824	0.912328	0.863085	0.93176	0.87573	0.787869	0.736741	1.04519	0.807209	0.678308	0.800545	0.900551	0.93129	0.8989
8999	FP005373	0	1	0	1.26997	1.07027	1.135	1.25303	1.18457	1.20963	1.19386	0.972559	1.05801	1.13622	0.944355	1.06012	0.993911	0.995226	1.00455	1.11074	1.07119	1.11997	1.07033	1.12269	1.07337	1.13158	1.14028	1.0719	0.827831	0.931094	0.769456	0.898303	0.795976	0.731852	0.740611	0.7622	1.10129	1.02376	0.840025	1.10705	0.791675	1.10002	1.09333	0.935916	1.09464	1.06336	1.10549	1.13381	1.20573
28128	DV736932	0	1	0	1.75544	1.728	1.68688	1.70499	1.67401	1.70192	1.79704	1.65861	1.52588	1.66435	1.5733	1.6411	1.62978	1.55121	1.60048	1.5272	1.42329	1.51364	1.49492	1.53143	1.61171	1.66161	1.65008	1.56049	1.46984	1.61054	1.46036	1.38824	1.44321	1.2948	1.30477	1.33494	1.74389	1.74768	1.85816	1.84432	1.59171	1.70032	1.63906	1.51691	1.63855	1.65758	1.65979	1.76432	1.67231
18794	BQ426713	0	1	0	1.35342	1.34046	1.28804	1.31969	1.28588	1.28291	1.27089	1.3243	1.17532	1.18936	1.15135	1.32337	1.29661	1.02065	1.06048	1.0309	0.914816	1.15717	0.769276	1.18298	1.11511	1.2985	1.28786	1.30647	0.887741	0.953751	0.803098	0.894562	0.784914	0.739138	0.584396	0.697842	1.27401	1.26981	1.48361	1.32787	1.31142	1.34755	1.55257	1.33052	1.11409	1.17262	1.39206	1.31477	1.52204
4464	ES789495	0	1	0	2.28959	2.23317	2.21442	2.24805	2.11163	2.06578	2.05145	2.23917	2.23004	2.13496	2.26931	2.14913	2.01227	2.06662	2.15578	1.85078	1.97355	1.96031	2.04209	1.92748	2.23983	2.03889	2.09218	2.02641	1.80802	1.99285	1.81673	1.82391	1.6925	1.65817	1.49073	1.63813	2.1432	2.2658	2.14856	2.26128	2.12216	2.13838	1.96528	2.22125	2.20049	2.24307	2.24595	2.18014	2.09683
37150	ES789407	0	1	0	1.17559	1.1207	1.13917	1.09755	1.27405	1.16099	1.17493	1.15345	0.937724	1.00368	0.998249	1.06862	0.906131	0.899518	0.747335	0.850933	0.785104	0.57981	0.694964	0.711474	1.03154	0.98268	1.04075	0.910945	0.799385	0.855466	0.696453	0.689133	0.87575	0.698054	0.729534	0.762826	1.09581	1.24137	0.998905	1.05729	1.10288	1.11794	1.0663	1.02888	1.04808	1.13308	1.16913	1.10613	1.18691
17312	AM860643	0	1	0	1.72769	1.58241	1.55448	1.59677	1.51164	1.62695	1.64968	1.69877	1.37872	1.39039	1.43682	1.48307	1.35	1.42642	1.48659	1.43201	1.18544	1.24356	1.14385	1.29489	1.44151	1.31609	1.3258	1.32613	1.27996	1.33228	1.26793	1.43852	1.40783	1.44393	1.47193	1.32475	1.42019	1.5642	1.43442	1.60047	1.5218	1.68133	1.65611	1.66744	1.48417	1.46721	1.49437	1.51534	1.70754
20124	CU682808	0	1	0	1.6502	1.51857	1.44973	1.35677	1.63651	1.48952	1.49839	1.37685	1.40531	1.28314	1.3634	1.51079	1.24748	1.11284	1.21941	1.1801	1.07329	0.963246	1.16018	1.08443	1.41216	1.20399	1.41904	1.25208	0.925877	1.13871	1.20495	1.09572	1.07348	0.845024	0.975378	0.969738	1.30236	1.41439	1.26168	1.34018	1.32109	1.1604	1.01938	1.16518	1.36621	1.44705	1.32742	1.38564	1.216
3457	FP091046	(sp:Q8JGT9) Tigrin OS=Rhabdophis tigrinus tigrinus PE=1 SV=1	1	0	0.650762	0.436075	0.450195	0.412058	0.610738	0.753762	0.49655	0.466587	0.177985	0.670238	0.0777464	0.217684	-0.208961	-0.284296	-0.218967	-0.42857	-0.229075	-0.885699	-0.324725	-0.310559	0.0751342	0.316193	0.345732	0.138218	-0.220861	-0.452999	-0.463675	-0.715114	-0.439326	-0.58683	-0.174524	-0.374207	0.561527	0.713171	0.245317	0.650067	0.13056	0.572929	0.196174	-0.567045	0.919501	0.705391	0.785312	0.994447	-0.928572
43140	CU684769	0	1	0	-0.284592	-0.104052	-0.245134	-0.11005	-0.108464	0.041961	-0.089363	-0.442185	-0.655386	-0.394203	-0.545296	-0.400421	-0.570199	-0.553343	-0.491211	-0.449563	-0.818524	-0.785633	-0.674001	-0.706636	-0.46324	-0.408661	-0.45463	-0.408706	-0.882055	-0.499809	-1.03187	-0.940846	-0.769692	-0.977724	-0.810162	-1.14144	-0.239758	-0.069445	-0.315392	-0.329244	-0.466947	-0.169769	-0.172009	-0.308704	-0.183307	-0.406037	-0.25244	0.0704555	-0.334316
34243	CD526865	0	1	0	0.842655	1.01617	0.872705	0.937819	0.989731	0.872709	0.922411	0.875667	0.824577	0.69405	1.05562	0.992725	0.891257	0.662077	0.642724	0.696808	0.484379	0.36963	0.431081	0.519526	1.00672	0.765162	0.843311	0.862452	0.786153	0.779998	0.412969	0.481063	0.161738	0.325445	0.142884	0.336759	0.207982	0.100606	0.311388	0.187864	0.298371	0.124026	0.132321	0.167326	0.581936	0.491843	0.616187	0.463648	-0.0598868
12867	AM853962	0	1	0	1.38588	1.27584	1.34396	1.49048	1.23851	1.21225	1.38422	1.34809	1.29924	1.35677	1.18542	1.35326	1.13542	1.09329	1.11849	1.17156	0.985539	0.890231	0.988392	0.921121	1.23408	1.34961	1.25663	1.27228	0.983681	1.13892	1.00236	1.00773	0.71117	0.841465	0.761441	0.700851	1.26192	1.20265	1.36707	1.25395	1.35139	1.49125	1.4048	1.36967	1.0857	1.12143	1.17857	1.25186	1.44613
11447	AM866911	0	1	mantle	0.833486	0.734531	0.528828	0.532217	0.945967	0.883507	0.653885	0.567438	0.269436	0.491419	0.357305	0.163523	0.25914	-0.134222	-0.145872	-0.401929	-0.248938	-0.906716	-0.188381	-0.25366	0.130707	0.456597	0.240437	0.221017	-0.0319591	0.0359568	-0.0820458	-0.532335	-0.541036	-0.779576	-0.385818	-0.305787	1.22951	0.444614	0.329355	0.77337	0.231028	0.509342	0.223896	-0.440797	0.577144	0.312326	0.670061	0.894771	-0.48604
32237	AJ565817	0	1	0	1.79479	1.70682	1.78295	1.67382	1.66442	1.66365	1.53861	1.75781	1.7064	1.69306	1.8669	1.75974	1.60914	1.52062	1.53434	1.62537	1.54305	1.55111	1.58081	1.61717	1.85061	1.71934	1.79658	1.71751	1.50437	1.54231	1.46206	1.52544	1.3532	1.43602	1.30899	1.31159	1.25976	1.43358	1.24835	1.30052	1.31548	1.32229	1.28751	1.14518	1.61745	1.62826	1.71539	1.59064	1.28899
14982	AM856687	(sp:Q9VUL9) Glycoprotein 3-alpha-L-fucosyltransferase A OS=Drosophila melanogaster GN=FucTA PE=1 SV=2	1	0	0.543854	0.561579	0.864474	0.708531	0.954066	0.527474	0.507908	0.528892	0.607675	0.466705	0.514976	0.350171	0.119688	0.0429349	-0.0505014	0.116223	0.268705	0.171749	0.205928	0.245479	0.412698	0.389076	0.551842	0.465826	-0.0264968	0.371099	-0.0836439	-0.0270212	-0.551025	-0.258351	-0.394169	-0.0983983	0.532608	0.665552	0.330215	0.534361	0.409875	0.471786	0.515161	0.621055	0.106612	0.429992	0.788249	0.656805	0.138894
27877	FP000111	(sp:P24470) Cytochrome P450 2C23 OS=Rattus norvegicus GN=Cyp2c23 PE=2 SV=2	1	0	0.884626	0.967509	0.84858	0.740377	1.02173	0.887793	0.811663	0.97671	0.571397	0.499931	0.707369	0.65815	0.703656	0.496254	0.423859	0.349329	0.30192	-0.0778443	0.0573928	0.305926	0.37234	0.393701	0.522575	0.450336	0.41944	0.443698	0.0139486	0.234648	-0.199006	-0.180894	-0.207393	-0.108889	0.61508	0.523695	0.603022	0.614127	0.589092	0.449462	0.562411	0.476271	0.46948	0.549846	0.755144	0.559786	0.300949
4592	AM854564	0	1	0	0.430088	0.668359	0.461815	0.580458	0.393165	0.527958	0.63645	0.464716	0.426568	0.416761	0.162645	0.453838	0.176584	0.115263	0.174164	0.182365	-0.0799118	-0.0399501	-0.0103887	-0.159675	0.226492	0.321697	0.325319	0.264535	-0.0675182	0.0225428	-0.167547	-0.0157818	-0.0149058	-0.27374	-0.372368	-0.34221	0.396274	0.581015	0.356998	0.404997	0.55487	0.395591	0.477445	0.415505	0.157009	0.258214	0.479852	0.423592	0.120219
43707	CU682876	0	1	0	0.880076	0.889887	0.846681	0.879967	0.876928	0.946521	0.959014	0.875031	0.758506	0.989668	0.884624	0.794803	0.632251	0.68673	0.736448	0.737774	0.596813	0.57175	0.592688	0.51307	0.789043	0.966882	0.851024	0.739328	0.552715	0.539007	0.58341	0.51621	0.434553	0.5669	0.378083	0.429281	0.874354	0.841667	0.838488	0.851819	0.807508	0.983336	0.965424	0.699296	0.947956	0.940329	0.985057	1.09589	0.840313
11419	FP005885	0	1	0	2.17305	1.9776	2.07467	2.01872	2.05589	2.12213	2.00805	2.01669	2.06729	1.78053	2.02338	1.94593	1.86158	1.80835	1.73457	1.66685	1.60162	1.59678	1.7888	1.71819	1.93946	1.73378	1.86686	1.72737	1.70488	1.79365	1.53926	1.64344	1.49527	1.39625	1.429	1.45525	1.92631	1.93284	1.73961	1.87947	1.78926	1.83289	1.76875	1.63613	1.72285	1.58528	1.79825	1.73757	1.6974
21314	FP001548	0	1	0	0.113722	0.104132	-0.0145459	0.0382831	0.139436	0.115277	0.0503872	0.0112029	0.00893998	-0.00883647	0.0582576	0.0750033	-0.0558184	-0.223235	0.000472729	-0.0614776	-0.144208	-0.152621	-0.219489	-0.107943	-0.0089016	0.0825454	0.0215552	-0.0612469	-0.221932	-0.16004	-0.146388	-0.10999	-0.202628	-0.264461	-0.26699	-0.264079	-0.255096	-0.191402	-0.168317	-0.152063	-0.265112	-0.245291	-0.180045	-0.404244	-0.0846412	-0.220911	-0.121971	-0.0519601	-0.21659
24901	AM861741	0	1	0	1.4989	1.51351	1.42369	1.60704	1.53914	1.3531	1.58786	1.39319	1.24393	1.3807	1.21027	1.39889	1.12509	1.14621	1.02612	1.09992	0.789918	0.772023	1.05517	1.02104	1.38035	1.44918	1.24822	1.22101	1.01357	1.23023	0.922989	0.970379	0.672365	0.906854	0.635753	0.798348	1.41595	1.27248	1.3587	1.39511	1.46146	1.49693	1.50779	1.52629	1.32602	1.35236	1.47395	1.54837	1.42384
39025	CU683433	0	1	0	0.86229	0.764576	0.596622	0.717494	0.675799	0.760537	0.930215	0.624829	0.785698	0.598155	0.703652	0.709631	0.753357	0.579746	0.647609	0.553328	0.43505	0.322783	0.411848	0.413254	0.727209	0.807317	0.660912	0.73149	0.439787	0.590617	0.456814	0.174839	0.145023	0.190284	0.13015	0.128663	0.36046	0.170372	0.251525	0.290324	-0.0498899	0.216995	0.277532	0.0944936	0.311165	0.373179	0.420458	0.404745	0.171529
44036	CU999683	0	1	0	1.02205	1.23146	1.01203	1.10489	1.15919	1.21947	1.27965	1.11321	0.954114	0.93942	1.24885	1.05419	0.965125	0.702052	0.620983	0.773556	0.590368	0.554993	0.506686	0.624634	0.955256	0.90462	0.923428	0.899393	0.765393	0.737531	0.479753	0.511563	0.699957	0.523202	0.40202	0.407161	0.650453	0.780738	0.452822	0.708304	0.49698	0.541832	0.652584	0.383656	0.795163	0.768021	0.880493	0.771586	0.269488
41357	CU684059	0	1	0	0.602172	0.550682	0.393892	0.521507	0.533746	0.603533	0.708428	0.387435	0.538301	0.361056	0.438626	0.528226	0.564737	0.418035	0.326857	0.314057	0.205635	0.229512	0.263484	0.261874	0.436179	0.648419	0.49038	0.52984	0.225846	0.36448	0.221208	0.031847	-0.0279273	0.0317226	-0.0175824	0.000430784	0.2538	0.0226045	-0.0597271	-0.143927	-0.198772	-0.0155505	0.262629	-0.283195	0.162225	0.285606	0.305993	0.28855	0.000211407
31958	EW777989	(sp:P17140) Collagen alpha-2(IV) chain OS=Caenorhabditis elegans GN=let-2 PE=1 SV=2	1	0	0.682823	0.798567	0.870014	0.828002	0.792214	0.820682	0.909189	0.783782	0.526694	0.761273	0.642721	0.715926	0.703556	0.549869	0.549574	0.596799	0.28025	0.197838	0.254547	0.378256	0.642417	0.724841	0.658913	0.591328	0.512083	0.649158	0.286218	0.442508	0.218663	0.303868	0.204496	0.200992	0.730177	0.59257	0.720441	0.580231	0.489006	0.514831	0.527834	0.508374	0.571415	0.567503	0.762624	0.866315	0.582968
415	FP004975	0	1	0	1.30489	1.27693	1.22059	1.37011	1.15497	1.36734	1.45941	1.40606	1.10381	0.899011	1.26906	1.04312	0.947631	0.892162	0.94449	0.827229	0.498284	0.551312	0.649176	0.747765	1.11576	0.959436	1.02085	1.10149	0.935501	0.925404	0.661072	0.700371	0.281546	0.488173	0.402618	0.391014	0.88851	0.881373	1.12379	1.11191	0.695393	1.00118	1.15927	0.97608	0.79689	0.735279	0.88207	1.06586	0.999036
4082	AM859317	0	1	0	1.05094	1.13182	1.06834	1.1692	1.07096	1.13451	1.21619	1.06794	0.865397	1.00177	0.872905	1.05424	0.955427	0.946636	1.01251	0.918216	0.949709	0.794713	0.843519	0.795932	1.00913	1.005	1.01521	1.02361	0.863548	0.835843	0.703426	0.826913	0.833025	0.727407	0.722182	0.621767	0.867024	0.925727	0.770724	0.88179	0.671998	0.672857	0.650088	0.591597	0.903895	0.987349	1.05135	1.00897	0.4946
10625	AM859236	0	1	0	1.07991	1.09208	0.948082	0.921346	1.08536	1.17306	1.01329	1.0424	0.841367	0.968753	1.03241	1.0319	0.848424	0.845381	0.779402	0.7457	0.900643	0.805681	0.653017	0.766295	1.01943	0.804737	1.00695	0.816799	0.673837	0.783001	0.648698	0.713978	0.557932	0.376041	0.496406	0.550167	0.750945	0.82961	0.536977	0.622708	0.545804	0.456954	0.618894	0.452364	0.917213	0.776311	0.985959	0.849994	0.265281
25674	CU987894	0	1	0	1.90158	1.84431	1.7862	1.77407	1.80125	1.82408	1.9039	1.79394	1.64706	1.65314	1.71649	1.65375	1.63365	1.53026	1.58476	1.39759	1.35356	1.26948	1.22287	1.43016	1.72544	1.72949	1.58945	1.67528	1.58347	1.57277	1.64498	1.5152	1.47683	1.5193	1.35432	1.43683	1.75147	1.73331	1.7674	1.89069	1.58313	1.73685	1.72137	1.51442	1.60033	1.65509	1.81392	1.84141	1.67459
35807	EW779302	(sp:Q8CAL5) Glypican-5 OS=Mus musculus GN=Gpc5 PE=2 SV=1	1	0	0.94533	1.01196	1.0039	0.964455	1.00623	0.88946	0.979926	0.922708	0.899882	0.752098	1.09855	1.03896	0.773891	0.815984	0.755693	0.589709	0.562536	0.543062	0.506866	0.659955	0.989658	0.761625	0.92569	0.89172	0.771028	0.885595	0.495863	0.471866	0.229885	0.325823	0.0818561	0.401885	0.743948	0.885837	0.980657	1.01801	0.665897	0.858235	0.894167	0.750318	0.812374	0.973827	0.959622	0.877581	0.935292
39598	EW777823	0	1	0	1.2908	1.31822	1.27333	1.25429	1.43002	1.23486	1.32159	1.20904	1.14822	1.15806	1.20897	1.18257	1.32642	1.18104	1.12751	1.22391	1.2425	1.22766	1.23733	1.29879	1.26783	1.1193	1.15306	1.15507	1.00103	1.13644	1.08144	0.98567	1.0119	0.888523	0.862779	0.908954	1.17821	1.30631	1.28128	1.1336	1.1513	1.25053	1.21176	1.20757	1.0461	1.21873	1.22249	1.14917	1.21484
26470	AM860166	0	1	0	0.695025	0.73528	0.824478	0.890367	0.684902	0.769266	0.58075	0.74087	0.599211	0.696096	0.619674	0.637847	0.481926	0.66128	0.46872	0.547734	0.602673	0.480786	0.466571	0.477219	0.639604	0.799616	0.657116	0.66157	0.255089	0.437912	0.250029	0.213282	0.0297152	0.197845	-0.00362741	0.158431	1.07208	0.929816	0.861784	0.969203	0.793553	0.666484	0.595117	0.451932	0.77855	0.700257	0.928562	0.87147	0.610013
16995	AM860276	(sp:Q91145) Collagen alpha-1(XII) chain (Fragment) OS=Notophthalmus viridescens PE=2 SV=1	1	0	1.78047	1.60751	1.53624	1.58874	1.5183	1.45876	1.52155	1.60813	1.38954	1.52117	1.51193	1.54429	1.28046	1.22222	1.34568	1.38238	1.01365	1.216	1.00596	1.20418	1.42414	1.4678	1.24853	1.39004	1.11334	1.18105	1.05001	1.17649	1.05962	0.985642	0.870842	0.917685	1.41601	1.3842	1.65831	1.61905	1.42782	1.30413	1.42712	1.42369	1.3028	1.32894	1.31704	1.40545	1.39713
23980	AM860350	0	1	0	0.0623359	0.116446	0.159752	0.0797161	0.0289227	0.269065	0.0252399	0.106811	0.137876	0.310144	0.170739	0.194383	0.136543	0.14511	0.148978	0.0851871	-0.316031	-0.216506	-0.258074	-0.279598	0.14784	0.204509	0.15649	0.200247	0.0338338	0.19096	-0.233625	-0.187719	-0.345421	-0.118835	-0.382522	-0.333556	0.184976	0.0482544	0.235425	0.236436	0.436355	0.259558	0.232863	0.171159	0.302577	0.260801	0.423891	0.524101	0.248744
14925	AM860424	(sp:A2ASS6) Titin OS=Mus musculus GN=Ttn PE=1 SV=1	1	adductor muscle	1.30872	1.05217	1.06523	1.21847	1.12838	1.18753	1.35479	1.25467	1.03316	0.818149	1.26341	1.03561	0.952794	0.919226	0.896386	0.918762	0.617239	0.612567	0.621924	0.915501	1.12359	0.984145	0.953306	1.12099	0.880893	1.04955	0.760244	0.858998	0.420518	0.595312	0.408457	0.51817	0.538057	0.395039	0.67726	0.560982	0.462654	0.613653	0.412388	0.446978	0.499502	0.31801	0.625387	0.575176	0.653738
24275	AM860507	0	1	adductor muscle	-0.204904	-0.102801	-0.17438	-0.246886	-0.00311608	-0.0873111	-0.155785	-0.205093	-0.268013	-0.173948	-0.00808881	-0.392009	-0.318825	-0.415349	-0.380806	-0.261684	-0.324138	-0.476565	-0.569852	-0.525915	-0.39159	-0.779064	-0.443631	-0.485051	-0.457909	-0.47905	-0.790379	-0.623406	-0.742536	-0.925939	-0.828716	-0.849348	-0.300894	-0.538442	-0.499583	-0.475739	-0.362122	-0.428181	-0.465087	-0.307605	-0.49571	-0.39997	-0.483976	-0.487689	-0.50636
40825	AM860600	0	1	0	0.293918	0.391068	0.2683	0.330156	0.293345	0.455762	0.267716	0.428467	0.132707	0.256038	0.367824	0.324997	0.0749574	0.0649375	0.0766855	0.0613224	0.0162187	0.0854204	-0.0208606	0.0370706	0.236247	0.179636	0.348832	0.158233	-0.0134232	0.0179975	-0.0706104	-0.063582	-0.163158	-0.260526	-0.210138	-0.146255	-0.198628	0.00426498	-0.258587	-0.018139	-0.351026	-0.233151	-0.316422	-0.342147	0.0221041	0.0459395	0.131211	0.0838079	-0.414577
10628	AM860661	0	1	0	1.14441	1.08706	1.04605	1.25953	1.08104	1.0617	1.12577	1.13988	1.01364	0.983848	1.12659	0.996236	0.863515	0.995525	0.878804	0.893556	0.86634	0.950396	0.816716	0.87687	1.04522	1.02903	0.976817	0.93912	0.772077	0.826205	0.591371	0.68821	0.438445	0.433042	0.451388	0.473855	0.88356	0.844233	0.801687	0.870308	0.553993	0.553708	0.828871	0.486831	0.922795	1.00503	1.10561	1.03421	0.374221
39628	AM860666	(sp:Q6PBD4) Transcription factor HES-4 OS=Xenopus tropicalis GN=hes4 PE=2 SV=1	1	0	0.162864	0.194157	0.0336193	0.00769571	0.189121	0.0651376	-0.134484	0.143148	-0.166794	-0.144799	-0.0102063	-0.176276	-0.680881	-0.344884	-0.57843	-0.369702	-0.566793	-0.547235	-0.527028	-0.544807	0.0766982	-0.188607	-0.0792614	-0.243796	-0.493207	-0.321703	-0.696571	-0.799156	-0.880948	-0.594477	-0.924767	-0.631619	-0.0116172	0.272272	-0.251598	0.185547	0.425121	0.200349	-0.237622	0.266233	0.291514	0.217259	0.274219	0.158359	0.0507988
14756	AM860950	(sp:Q28658) Small proline-rich protein 3 OS=Oryctolagus cuniculus GN=SPRR3 PE=2 SV=1	1	0	1.51374	1.30232	1.14927	1.2637	1.33982	1.35971	1.12587	1.25604	1.05227	0.957574	1.06534	0.939738	0.941317	0.442019	0.495678	0.428384	0.314039	-0.50623	0.186537	0.496209	0.962746	1.13611	0.882868	0.955516	0.651659	0.531304	0.307775	0.0885309	-0.126328	-0.587469	0.190035	0.122228	1.46028	1.12875	1.10621	1.42713	0.0706887	1.0326	0.780981	-0.716615	1.01069	0.796618	0.956006	0.984962	-0.421768
28441	AM861051	B-box zinc finger family protein [Brugia malayi]	1	0	0.470397	0.183556	0.384732	0.244029	0.310822	0.263371	0.122434	0.509594	0.302895	0.10101	0.410486	0.344822	0.226857	0.0808585	0.052585	0.201979	-0.0554187	0.0216808	0.104935	-0.109201	0.172126	0.0804844	0.0298726	0.201952	-0.00482684	0.161243	-0.0206236	0.0196644	-0.290294	-0.312404	-0.377381	-0.359228	0.209495	0.512048	0.35765	0.277386	0.435901	0.0582031	0.150539	0.350465	0.221376	0.0919041	0.0757946	0.0219145	0.330784
19761	AM861267	0	1	0	1.2083	0.97006	0.974677	0.916971	0.985881	1.36245	0.897834	1.06723	0.695132	1.15968	0.672752	0.738886	0.526583	0.306743	0.248784	0.291193	0.0927318	-0.523277	0.113784	0.261584	0.468082	0.966074	0.693572	0.71757	0.112769	-0.144318	-0.0989718	-0.2325	-0.240136	-0.570497	0.103388	0.217738	1.39282	1.28129	0.769604	1.15436	0.379146	1.08542	0.635041	-0.828608	1.05612	0.678803	0.954488	1.1366	-0.709992
4647	AM861607	0	1	0	1.60062	1.65985	1.56085	1.60978	1.63638	1.49665	1.52642	1.46424	1.64798	1.59883	1.61184	1.53715	1.49144	1.53345	1.49573	1.45759	1.45135	1.48381	1.47201	1.4331	1.55296	1.52033	1.58324	1.42382	1.34675	1.40996	1.33933	1.32148	1.30626	1.35376	1.25963	1.29732	1.49185	1.54865	1.47346	1.5357	1.79588	1.7245	1.61757	1.76279	1.62409	1.6632	1.62615	1.59729	1.65775
11327	AM861625	0	1	0	0.845643	0.748286	0.851541	0.902832	0.969149	0.803479	0.801977	0.648705	0.683861	0.570265	0.365959	0.416064	0.306789	0.436653	0.392614	0.168795	0.167442	-0.0368861	0.0367583	0.110306	0.541125	0.642492	0.6703	0.546245	0.210735	0.445748	0.142992	0.198818	-0.302829	-0.188317	-0.0334613	-0.0369358	0.789824	0.880174	0.861921	1.02951	0.71239	0.67818	0.803495	0.646184	0.434179	0.442607	0.658416	0.702661	0.689375
25998	AM862081	0	1	0	0.76012	0.697387	0.816653	0.831417	0.690526	0.7236	0.725259	0.742203	0.830195	0.720597	0.690544	0.693738	0.45867	0.624516	0.492877	0.507876	0.440892	0.349957	0.521491	0.399119	0.780655	0.64265	0.706186	0.674324	0.523904	0.665987	0.344167	0.35069	0.317659	0.198552	0.306064	0.351122	0.247777	0.203287	0.217453	0.272001	0.204483	0.085033	0.16249	-0.156873	0.548531	0.599093	0.521865	0.535057	-0.0406177
32336	AM862298	0	1	0	0.760402	0.912396	0.550818	0.834638	0.779047	0.862698	1.04863	0.680941	0.476069	0.361268	0.639793	0.802643	0.644529	0.215826	0.287264	0.191966	0.0398654	-0.0120677	0.108604	0.110243	0.517065	0.476662	0.399721	0.612175	0.276885	0.398232	-0.101173	0.0583973	-0.0477316	-0.19769	-0.323061	-0.347395	0.384961	0.37936	0.734805	0.319012	0.594775	0.413075	0.386188	0.493003	0.397168	0.296561	0.0596513	0.307917	0.467417
11684	AM862532	0	1	mantle	1.78429	1.92893	1.66619	1.49522	1.79927	1.8966	1.61876	1.82945	1.54936	1.73766	1.63935	1.63267	1.76892	1.83403	1.94667	1.68238	1.13988	0.993506	1.33525	1.41022	1.60216	1.75737	1.44701	1.76291	1.56143	1.59646	1.56524	1.29363	0.775025	0.986215	1.06454	0.94885	2.05453	1.73539	2.17182	2.21639	1.49472	1.82573	1.7943	1.32642	1.68745	1.54253	1.78662	1.89596	1.55325
24519	AM862546	0	1	0	1.11528	1.1834	1.06826	0.947107	1.24051	1.05142	0.890029	1.0444	1.04222	0.973055	1.10805	0.945365	0.900899	0.856928	0.644107	0.691313	0.588481	0.508363	0.760076	0.60999	1.06974	0.854014	1.01641	0.778419	0.530161	0.679681	0.514886	0.423561	0.654216	0.370481	0.184453	0.469581	0.965565	1.09946	0.742218	0.973778	1.06049	0.918402	0.857977	0.962405	1.12027	1.04539	1.05974	0.949764	0.918985
6663	AM862751	0	1	0	1.41959	0.933811	0.750955	0.711411	1.07167	1.23698	0.952467	0.950367	0.698797	0.762073	0.809658	0.508892	0.35851	0.268139	0.344906	0.23483	0.125903	-0.369272	0.0356974	-0.0962128	0.78375	0.61498	0.498264	0.417827	0.215919	0.228012	-0.0193758	-0.297743	-0.127655	-0.394733	0.218996	-0.0265505	0.991946	1.2634	0.948835	1.38751	0.694364	0.96098	0.870632	-0.31911	1.11905	1.06155	1.19707	1.13581	-0.287078
28436	AM863048	0	1	0	1.46063	1.34134	1.37094	1.44548	1.29583	1.24267	1.29976	1.34812	1.33936	1.39385	1.3367	1.25687	1.13846	1.18516	1.06339	1.10946	1.10156	1.02855	1.08552	1.03828	1.29355	1.18916	1.32317	1.19573	0.851311	0.985406	0.878927	0.832177	0.931192	0.778726	0.483088	0.781998	1.3388	1.51471	1.18581	1.39896	1.48946	1.39783	1.03466	1.35141	1.39658	1.37019	1.26324	1.27992	1.26926
40537	AM863180	0	1	0	1.08315	1.21342	1.14213	1.2716	1.12642	1.11004	1.27156	1.13747	1.13798	1.18552	1.0899	1.27571	1.17751	1.12603	1.08406	1.05445	0.818069	0.789293	0.746331	0.912302	1.24607	1.14686	1.19505	1.21958	0.816203	0.96442	0.940633	0.924209	1.1522	1.02082	1.05061	1.06391	1.14739	1.13082	1.24785	1.17784	1.29041	1.25717	1.20609	1.26839	1.21413	1.27065	1.21342	1.28445	1.17204
17334	AM853579	(sp:Q1ECW2) Neuronal PAS domain-containing protein 4 OS=Danio rerio GN=npas4 PE=2 SV=1	1	0	0.539101	0.46164	0.455962	0.610064	0.538878	0.581478	0.500912	0.496796	0.494985	0.48769	0.465626	0.571393	0.187472	0.259428	0.197171	0.222779	0.1228	0.0525931	0.126063	0.137125	0.484058	0.365451	0.571313	0.339389	0.11038	0.112365	0.0279906	0.121001	0.117547	-0.0415635	-0.113429	0.0513729	0.280274	0.333432	0.146177	0.346912	0.431876	0.154274	0.126139	0.132027	0.472927	0.439827	0.496669	0.399874	-0.0603511
11471	AM863726	0	1	0	-0.249465	-0.391679	-0.125672	-0.322294	-0.0987287	-0.188076	-0.342088	-0.276744	-0.425099	-0.181088	-0.610103	-0.497408	-0.484954	-0.357391	-0.403872	-0.215529	-0.0457039	-0.0830394	-0.193912	-0.112609	-0.541474	-0.611645	-0.384758	-0.40568	-0.711109	-0.728766	-0.810644	-0.836668	-1.04041	-0.8446	-1.00889	-0.833733	-0.192344	-0.268952	-0.870041	-0.48226	-0.185646	-0.214258	-0.692563	-0.0803878	-0.308884	-0.493629	-0.246744	-0.294359	-0.476718
19498	AM864768	0	1	0	0.961805	0.869003	0.781791	1.01326	1.21334	0.931269	0.876595	0.928902	0.595353	0.567848	0.763894	0.738884	0.608911	0.509061	0.469502	0.564791	0.426911	0.25533	0.360992	0.388131	0.886023	0.62855	0.829942	0.734937	0.369932	0.386054	0.373401	0.433034	0.407033	0.164047	0.298406	0.115872	0.671361	0.908014	0.600239	0.649265	0.661691	0.669981	0.457071	0.991558	0.509064	0.509143	0.540069	0.541217	0.628316
21824	AM864797	0	1	0	0.87481	0.989927	0.853495	0.71649	0.713834	0.880245	0.875901	0.908324	0.990169	0.855501	1.01124	0.992734	0.901435	0.920235	0.921612	0.873539	0.480143	0.546209	0.523526	0.651842	0.874937	0.768305	0.750314	0.842064	0.877151	0.765659	0.753696	0.583077	0.401749	0.394746	0.40494	0.453388	0.765004	0.63131	0.920986	1.04254	1.00191	1.06727	0.787249	0.992484	0.695635	0.680597	0.749173	0.804801	0.889443
15501	AM865375	0	1	0	1.07168	1.11737	1.24434	1.26086	1.08221	1.10758	0.964586	1.20223	1.03834	0.974266	1.10125	1.06865	0.7673	0.712664	0.588424	0.846232	0.740977	0.351524	0.710989	0.7408	1.21666	0.835445	1.09185	1.10059	0.668369	0.824897	0.545525	0.498317	0.354213	0.497455	0.457838	0.439572	1.01123	0.817105	0.890249	0.832193	0.993501	1.11034	0.778542	0.907351	1.02547	1.04379	1.00382	0.98824	1.02564
7386	AM865407	(sp:Q8N474) Secreted frizzled-related protein 1 OS=Homo sapiens GN=SFRP1 PE=1 SV=1	1	0	1.20114	1.10689	1.10123	1.21833	1.15019	1.10923	1.13272	1.19585	1.05438	1.02235	0.868369	0.909833	0.669533	0.742323	0.836117	0.763373	0.583095	0.63864	0.489794	0.553168	0.960856	0.822577	0.991248	0.883294	0.502977	0.73299	0.572392	0.620545	0.481432	0.444654	0.280706	0.520956	1.02577	1.09439	0.974043	1.04704	0.960136	0.876326	0.836445	0.999396	0.950003	0.983423	1.0289	1.0377	0.98511
20651	AM865427	(sp:Q28658) Small proline-rich protein 3 OS=Oryctolagus cuniculus GN=SPRR3 PE=2 SV=1	1	0	1.19893	1.05853	0.975958	1.08756	1.11648	1.2376	0.978399	1.05095	0.822965	0.979419	0.837063	0.729959	0.56495	0.269203	0.354896	0.180906	0.277675	-0.374077	0.0391718	0.207893	0.699321	0.980078	0.780275	0.728048	0.26733	0.116386	0.115145	-0.127519	-0.119305	-0.277329	0.0977178	0.0703193	1.39177	1.01194	0.859451	1.19561	0.370393	1.06304	0.63753	-0.576055	1.24269	1.04669	1.15099	1.27081	-0.16065
21331	AM865577	0	1	0	0.685398	0.745427	0.729652	0.783825	0.6414	0.618169	0.811118	0.705322	0.711701	0.708784	0.798601	0.888364	0.593488	0.42041	0.617278	0.656039	0.603338	0.650637	0.472389	0.635379	0.789477	0.791152	0.760088	0.796416	0.657521	0.739471	0.471435	0.631359	0.240087	0.342801	0.259555	0.277365	0.216272	0.0511348	0.128386	-0.00699007	0.0680372	-0.0154825	0.232171	-0.0954597	0.531635	0.345166	0.62279	0.305408	-0.0126202
12853	AM853714	(sp:A6QP66) Ras-related and estrogen-regulated growth inhibitor-like protein OS=Bos taurus GN=RERGL PE=2 SV=1	1	0	0.151569	0.0906963	0.26156	0.3954	0.300419	0.312323	-0.0834532	0.383949	0.194008	0.408762	0.0255794	0.14628	-0.336827	-0.0564616	-0.250017	-0.0592435	-0.359642	-0.609013	-0.184136	-0.502378	0.119065	0.0217212	0.380005	0.193449	-0.481762	-0.209813	-0.675033	-0.550651	-0.631383	-0.366365	-0.741372	-0.434829	0.0726473	0.229541	0.119136	0.236309	0.8162	0.532302	0.0460791	0.644942	0.463458	0.392213	0.418048	0.448515	0.432908
13275	AM865987	0	1	0	2.50624	2.48275	2.35043	2.35603	2.36653	2.35168	2.48661	2.37254	2.49719	2.3783	2.50344	2.47237	2.56821	2.4174	2.53855	2.37446	2.12822	2.01296	2.11743	2.13885	2.45943	2.34544	2.31429	2.50406	2.42668	2.499	2.22107	2.22809	1.86263	1.97767	1.84719	1.87098	2.13501	2.03301	2.3072	2.24282	2.12214	2.21554	2.21651	2.36144	2.14078	2.21522	2.17545	2.26559	2.48018
13877	AM866185	0	1	0	0.716365	0.706466	0.725196	0.75831	0.704918	0.607041	0.644567	0.730304	0.734508	0.74013	0.701936	0.778505	0.714851	0.655833	0.63846	0.689954	0.700564	0.763011	0.656979	0.606561	0.749723	0.736755	0.529814	0.653926	0.546129	0.648968	0.608886	0.641206	0.385549	0.265807	0.187984	0.278892	0.701087	0.535005	0.697707	0.751865	0.616145	0.591212	0.653525	0.298125	0.654872	0.572946	0.586372	0.513463	0.43166
14066	AM866500	0	1	mantle	1.02281	0.985911	0.740264	0.658367	0.965153	1.07432	0.679104	0.881825	0.193667	0.392366	0.468778	0.322328	0.12061	-0.185485	-0.0702679	-0.347919	-0.150606	-0.602642	-0.228522	-0.111466	0.339443	0.514616	0.374726	0.397429	0.183967	-0.176265	0.0531253	-0.391889	-0.100232	-0.521683	-0.0788484	-0.289413	0.727113	0.402672	0.176572	0.528446	-0.30991	0.349479	0.0399894	-0.672284	0.360069	0.21107	0.225588	0.617304	-0.610516
36008	AM866731	0	1	0	1.30697	1.26611	1.36172	1.32559	1.30453	1.39299	1.49808	1.41412	1.35963	1.40046	1.4423	1.40173	1.26779	1.4096	1.25887	1.21942	1.04042	0.981836	1.0971	1.00491	1.42605	1.60214	1.457	1.43413	1.24548	1.36109	1.07917	1.06761	0.904356	0.932876	0.877447	0.894782	1.58277	1.48465	1.72029	1.57064	1.6042	1.46357	1.69584	1.51805	1.37246	1.48518	1.43611	1.60415	1.7095
39384	AM866919	0	1	0	0.63483	0.749965	0.488551	0.5265	0.739312	0.619555	0.74545	0.537267	0.361375	0.466984	0.583357	0.49019	0.399703	0.487072	0.477208	0.51647	0.56505	0.610284	0.550377	0.679628	0.464438	0.533101	0.461841	0.409035	0.346371	0.330434	0.259321	0.266734	0.0920171	0.10456	-0.100699	-0.0245833	0.380943	0.404136	0.402223	0.342169	0.330418	0.488069	0.205063	0.427885	0.288912	0.368322	0.360946	0.37235	0.365909
37958	AM867542	0	1	0	1.70273	1.71601	1.54137	1.5822	1.59128	1.62712	1.64969	1.64201	1.40026	1.59501	1.39815	1.3877	1.50818	1.44337	1.35438	1.33682	1.24688	1.41422	1.27471	1.41211	1.32102	1.53102	1.40233	1.48086	1.19064	1.30995	1.20721	1.05189	1.14952	1.02836	1.1914	1.11077	1.60218	1.69325	1.69279	1.67041	1.43635	1.62178	1.63087	1.47659	1.45292	1.42896	1.61087	1.77102	1.6149
38918	AM867704	0	1	0	0.125437	0.110826	0.172473	0.217634	0.23262	0.0987678	0.299209	0.093641	-0.117335	0.0995986	-0.151074	0.0389571	-0.12785	-0.122071	-0.181272	-0.186361	-0.144499	-0.380306	-0.246789	-0.253464	-0.0109804	-0.111656	0.155031	-0.103526	-0.330231	-0.264962	-0.246337	-0.174569	-0.14039	-0.255028	-0.210174	-0.165963	0.106547	0.297489	-0.133586	0.0893867	0.388946	0.266919	-0.0695803	0.175962	0.240174	0.331425	0.325206	0.279423	0.0376588
6395	AM867786	hypothetical protein BRAFLDRAFT_69764 [Branchiostoma floridae]	1	0	1.74172	1.6939	1.52808	1.62388	1.5891	1.40791	1.37587	1.64205	1.60504	1.52341	1.5779	1.53707	1.38919	1.39016	1.31101	1.2196	1.11399	1.20054	1.37825	1.22211	1.7466	1.36396	1.57112	1.41918	1.23672	1.2066	1.04273	1.04596	1.01928	1.0163	0.760962	0.974535	1.46688	1.58272	1.32405	1.43602	1.4659	1.39122	1.29317	1.50755	1.62092	1.56013	1.60707	1.41995	1.46792
20065	AM867888	0	1	0	1.24875	1.2389	1.13104	1.23014	1.23916	1.21796	1.13069	1.1039	1.02302	1.21562	1.03655	1.00169	0.773077	0.857377	0.811809	0.901007	0.80567	0.632474	0.733823	0.722398	1.07453	1.09389	1.11022	0.943905	0.526855	0.686905	0.638994	0.627378	0.831403	0.68174	0.555327	0.657091	1.12798	1.16482	1.13334	1.13972	1.14136	1.20494	1.127	1.13634	1.08243	1.1055	1.19878	1.12812	1.04646
32969	AM868303	0	1	0	0.899109	0.962475	0.926701	0.841987	1.14243	0.893586	0.916836	0.860044	0.724433	0.558372	0.828772	0.78384	0.761829	0.561308	0.380228	0.443159	0.357123	0.232223	0.430383	0.368917	0.848972	0.465951	0.681156	0.571364	0.524564	0.580904	0.345264	0.243492	0.289149	0.119701	-0.0101066	0.167175	0.653401	0.591221	0.442944	0.520149	0.551719	0.476589	0.24267	0.489518	0.507966	0.487255	0.676214	0.487465	0.448788
9432	AM868615	Xenopus laevis hypothetical protein LOC100158353 (LOC100158353), mRNA	1	0	1.09791	0.940715	0.949175	1.06157	0.968802	1.24459	1.16724	0.82819	0.854401	1.02003	0.900986	0.738031	0.648798	0.697224	0.716266	0.608998	0.33729	0.287375	0.247694	0.581752	0.780167	0.975094	0.722162	0.684952	0.241625	0.526029	0.329365	0.36083	0.3219	0.194754	0.31469	0.352803	1.47961	1.35082	1.16387	1.48735	0.747275	1.25401	1.05922	0.588072	1.02095	0.849067	1.02656	0.900661	0.485479
19066	AM868987	(sp:Q5F2F2) Abhydrolase domain-containing protein 15 OS=Mus musculus GN=Abhd15 PE=2 SV=1	1	0	0.65554	1.08434	0.774601	0.753595	0.98065	0.77224	0.902433	0.764371	0.695087	0.8138	0.727238	0.639203	0.518657	0.459356	0.618457	0.921335	0.172639	0.191728	0.636941	0.279459	0.804886	0.751938	0.671207	0.699525	0.333121	0.387844	0.526853	0.484888	0.00695936	0.080254	-0.0755533	0.0964587	0.876311	0.584205	0.804819	0.976423	1.0692	0.966199	0.488915	1.12249	0.850936	0.598448	0.812902	0.668667	0.833502
25826	AM853964	0	1	0	0.6702	0.632856	0.729679	0.853794	0.874663	0.821035	0.837085	0.729199	0.645283	0.579007	0.769064	0.704445	0.665394	0.508295	0.457527	0.491308	0.367227	0.432197	0.361269	0.459025	0.641658	0.581207	0.661155	0.631538	0.554167	0.598792	0.356022	0.444996	0.331861	0.294842	0.282276	0.326674	0.398728	0.191402	0.449281	0.48204	0.490932	0.326482	0.446962	0.308755	0.492032	0.383224	0.571769	0.480456	0.331449
37536	AM869022	(sp:Q9UBC9) Small proline-rich protein 3 OS=Homo sapiens GN=SPRR3 PE=1 SV=2	1	0	1.40396	1.27338	1.15968	1.14598	1.31845	1.27331	1.11922	1.15089	0.948455	0.891117	0.961399	0.872807	0.917693	0.421138	0.437645	0.340772	0.317537	-0.502466	0.166306	0.402356	0.927729	1.05705	0.824124	0.889997	0.685505	0.521694	0.258121	-0.0330903	-0.145796	-0.477116	0.129443	0.116655	1.40658	1.08125	1.08347	1.31689	0.0518991	0.948513	0.749194	-0.768284	1.00407	0.840369	0.97288	0.97226	-0.461977
37517	AM853979	(sp:P50132) G-protein coupled receptor 4 OS=Sus scrofa GN=GPR4 PE=3 SV=1	1	0	-0.00376488	0.273007	-0.0111758	-0.072109	0.220082	0.201066	0.340699	0.0605701	-0.138131	0.0297132	-0.296399	-0.134321	-0.651429	-0.260505	-0.491814	-0.431482	-0.597824	-0.514439	-0.347563	-0.491309	-0.31956	-0.52166	-0.258211	-0.301375	-0.617464	-0.473702	-0.562514	-0.949718	-0.654164	-0.707413	-0.64835	-0.642059	-0.00278946	0.185488	-0.0237922	0.0772421	0.450305	0.16952	-0.0281215	0.398637	0.235147	0.265975	0.29802	0.372003	0.0600369
38823	AM869153	0	1	0	2.16053	2.09215	2.06123	2.04942	2.03459	1.96825	2.00501	2.01937	2.05058	2.04548	2.03611	1.94969	1.84504	1.91799	1.77661	1.7159	1.74293	1.69547	1.78784	1.7271	2.02466	1.83194	1.99263	1.83424	1.63705	1.79277	1.64077	1.522	1.50898	1.55667	1.29566	1.54363	1.99288	2.05474	1.95557	2.01151	2.08438	1.97929	1.75183	1.98547	2.05134	2.14478	2.03365	2.07704	1.94859
21878	AM869224	(sp:Q8NFC6) Biorientation of chromosomes in cell division protein 1-like OS=Homo sapiens GN=BOD1L PE=1 SV=2	1	0	1.13462	1.06513	1.18183	1.08552	1.16683	1.15864	1.08975	0.99892	1.04862	0.92668	1.12018	1.04043	0.933954	1.01777	0.974965	0.88368	0.908012	0.914391	0.767574	0.763867	1.13501	0.986125	1.10029	1.01682	0.892492	1.00147	0.787643	0.80474	0.743487	0.620181	0.592093	0.692367	0.862005	0.996692	0.934491	0.805859	0.937615	0.98135	0.572496	0.895495	0.826849	0.890722	1.00349	1.0316	0.632866
7071	AM869380	(sp:Q05793) Basement membrane-specific heparan sulfate proteoglycan core protein OS=Mus musculus GN=Hspg2 PE=1 SV=1	1	0	1.01499	1.04557	0.937859	0.869257	0.931069	0.889955	1.036	0.971888	0.742402	0.629492	0.847137	0.848193	0.81634	0.466048	0.802567	0.761747	0.206759	0.0994727	0.270208	0.298943	0.941888	0.765223	0.547585	0.848947	0.575047	0.629675	0.386943	0.551141	0.259562	0.0839623	0.243077	0.077747	0.196722	0.179134	0.453627	0.283703	0.344054	0.308579	0.3745	0.391697	0.146297	0.149198	0.328174	0.324702	0.589357
18712	AM869382	(sp:Q9ESN6) Tripartite motif-containing protein 2 OS=Mus musculus GN=Trim2 PE=1 SV=1	1	0	0.25636	0.238081	0.419057	0.548666	0.423676	0.306462	0.432738	0.251452	0.30643	0.150936	0.262562	0.293542	0.13776	0.095732	0.204474	0.226065	-0.0744204	-0.198127	0.0857471	-0.0151574	0.483634	0.172477	0.3492	0.327729	-0.0539157	0.000428633	0.0710143	-0.0344668	-0.098601	-0.0677159	-0.202198	-0.172974	0.309396	0.277094	0.254146	0.18542	0.375774	0.397161	0.242929	0.549374	0.343511	0.3293	0.415274	0.271236	0.259995
40199	AM869533	(sp:Q6P1E1) Zinc finger MIZ domain-containing protein 1 OS=Mus musculus GN=Zmiz1 PE=1 SV=1	1	0	0.721341	0.65283	0.75113	0.697238	0.803581	0.806803	0.82856	0.635308	0.570226	0.609474	0.645478	0.626714	0.424971	0.508651	0.413374	0.40516	0.425714	0.322804	0.2984	0.405718	0.637897	0.461055	0.761946	0.518982	0.315635	0.378252	0.357296	0.301402	0.384445	0.228991	0.291258	0.32561	0.4318	0.443985	0.303106	0.354198	0.33825	0.143771	0.196183	0.326076	0.551851	0.577636	0.693512	0.649847	0.0683322
40872	AM869538	(sp:P61460) DEP domain-containing protein 5 OS=Mus musculus GN=Depdc5 PE=2 SV=1	1	0	0.912328	0.698063	0.735245	0.66927	0.710879	0.813272	0.771761	0.774942	0.501977	0.681389	0.654891	0.712329	0.407155	0.629506	0.225198	0.436328	0.232768	0.312226	0.250074	0.253336	0.323309	0.535724	0.529322	0.503977	0.307771	0.358613	0.158022	0.301001	0.0659921	0.116722	0.0816127	-0.00846403	0.658724	0.714633	0.905145	0.872801	0.783672	0.867702	0.616361	0.64309	0.517626	0.699041	0.594918	0.855879	0.942504
21493	BM986724	0	1	0	-0.539214	-0.785438	-0.726215	-0.483846	-0.588289	-0.53605	-0.631717	-0.461382	-0.511164	-0.451605	-0.732137	-0.609405	-0.690848	-0.904263	-0.585899	-0.561188	-0.497243	-0.836814	-0.611048	-0.911151	-0.561359	-0.476373	-0.456618	-0.517128	-1.25689	-0.906975	-0.896092	-0.888042	-1.2618	-1.24137	-1.29439	-1.48075	-0.654537	-0.742755	-0.789522	-0.749376	-0.600712	-0.862406	-0.938883	-0.915918	-0.379951	-0.453163	-0.467092	-0.438744	-1.10995
24815	BQ426348	(sp:Q90837) Transcriptional regulator Erg OS=Gallus gallus GN=ERG PE=2 SV=1	1	0	1.994	2.04642	1.93372	1.92823	2.12668	1.81345	1.80899	1.87062	1.76569	1.79658	1.90697	1.87591	1.81307	1.57596	1.47268	1.58067	1.61691	1.2229	1.52181	1.42442	1.95748	1.6196	1.74247	1.60979	1.25317	1.5347	1.34738	1.33626	1.30785	1.21868	0.966049	1.27517	1.78238	1.94596	1.66345	1.87513	1.88405	1.78642	1.64389	1.80221	1.88063	1.99975	1.91081	1.80987	1.93708
29180	BQ426352	(sp:A7Y2W8) Sodium- and chloride-dependent glycine transporter 1 OS=Xenopus laevis GN=slc6a9 PE=2 SV=1	1	0	0.256772	0.142753	0.237568	0.286526	0.255207	0.241646	-0.0179696	0.406285	0.0553425	0.0808659	0.0106884	0.148601	-0.145891	-0.19099	-0.312093	-0.172086	-0.389863	-0.230498	-0.207305	-0.382153	0.325201	-0.143234	0.21087	0.0562092	-0.289527	-0.108093	-0.425137	-0.44768	-0.440326	-0.281357	-0.476183	-0.254334	-0.106195	0.0112284	0.0852472	-0.135096	0.456112	0.165665	-0.0850078	0.253042	0.0305285	0.424686	0.146407	0.243588	0.203624
40268	BQ426535	0	1	0	0.868984	0.949674	0.875556	0.869668	1.08989	0.969305	0.934728	0.843642	0.556943	0.622338	0.59168	0.762727	0.753038	0.440699	0.311414	0.39131	0.405403	0.249144	0.220418	0.392951	0.728433	0.413095	0.718083	0.548912	0.363879	0.479502	0.14266	0.241111	0.258569	0.0452479	-0.145877	0.0647283	0.649898	0.845028	0.612434	0.555569	0.851149	0.672052	0.48217	0.888009	0.743076	0.858668	0.853205	0.820686	0.529811
35706	BQ426557	0	1	0	1.35714	1.30529	1.24724	1.21126	1.30785	1.31881	1.26114	1.24388	1.14094	1.24824	1.29126	1.20776	1.2271	1.20097	1.1167	1.16219	0.990826	0.926265	1.01892	1.01467	1.23482	1.24987	1.29383	1.15736	1.15116	1.17476	1.01449	1.06991	0.993178	0.943066	0.800897	0.90031	1.13709	1.27608	1.13149	1.13429	1.18638	1.22568	1.17901	1.14302	1.32657	1.25068	1.29957	1.28529	1.17237
36347	BQ426630	(sp:Q8NFW1) Collagen alpha-1(XXII) chain OS=Homo sapiens GN=COL22A1 PE=1 SV=1	1	0	1.71296	1.74703	1.56712	1.46253	1.70223	1.53738	1.93694	1.51008	1.44081	1.19704	1.47551	1.33519	1.54456	0.960077	0.992612	1.06477	0.726046	0.636674	0.932706	0.944679	1.3862	1.08836	1.0957	1.18405	0.855099	1.12572	0.955639	0.922902	0.489548	0.454232	0.442813	0.546594	1.09106	1.16585	1.15993	1.03626	1.39122	1.30729	1.06049	1.44283	0.916843	1.15379	1.10605	1.29031	1.37006
23466	BQ426746	0	1	0	0.894892	0.959234	0.848154	0.927188	0.871216	0.907447	0.955166	1.02241	0.584592	0.618517	0.94313	0.747432	0.694211	0.572711	0.550141	0.762257	0.311896	0.269286	0.403283	0.487924	0.692717	0.536054	0.625538	0.732458	0.526966	0.71034	0.457174	0.392562	0.161303	0.321309	0.149109	0.214679	0.613521	0.464317	0.726258	0.627846	0.904417	0.81856	0.555914	0.917375	0.241781	0.460066	0.437642	0.551896	0.899622
36573	BQ426786	0	1	0	0.323426	0.307685	0.296946	0.198103	0.416415	0.478008	0.393762	0.292915	0.160376	0.188838	0.289049	0.180031	0.214813	0.0283607	-0.0757151	-0.11793	-0.028531	-0.17794	-0.153898	-0.0808631	0.169781	-0.00332047	0.281987	-0.00659207	-0.0227411	0.0964051	-0.238614	-0.204212	-0.165569	-0.313462	-0.415847	-0.333717	-0.165682	0.0802239	-0.132576	-0.0360466	0.0150981	-0.12658	-0.294474	-0.103347	0.152874	0.186216	0.307245	0.0975564	-0.388015
28100	BQ426811	0	1	0	1.5225	1.54893	1.42981	1.63476	1.67856	1.62631	1.55699	1.37885	1.12634	1.32033	1.26732	1.39374	1.33361	1.15558	0.961267	1.12411	1.13251	0.971384	0.92292	1.09796	1.38459	1.24152	1.40068	1.19253	0.929949	1.10592	0.841816	0.950751	1.01802	0.758351	0.525165	0.803768	1.36753	1.60996	1.29568	1.42649	1.47245	1.41491	1.35092	1.49912	1.43618	1.47323	1.52728	1.48573	1.34831
26469	BQ426989	Plasmodium berghei strain ANKA hypothetical protein (PB103351.00.0) partial mRNA	1	0	1.40356	1.31429	1.26533	1.26347	1.39669	1.2897	1.26609	1.26309	1.04875	1.07655	1.1658	1.20499	1.02901	0.940149	0.897199	1.04966	0.990714	0.83061	0.893894	0.951989	1.25621	1.10095	1.17135	1.01373	0.881796	0.952115	1.01506	0.98678	1.03856	1.00897	0.996512	0.988377	1.12508	1.27872	1.20522	1.19224	1.26139	1.11556	1.07563	1.22045	1.11223	1.19209	1.16871	1.12273	1.01369
13640	BQ427065	0	1	0	0.176442	0.260713	0.179323	0.085266	0.300026	0.313377	0.346267	0.16492	0.0133585	-0.0553345	0.0317389	0.0729824	0.115218	-0.1548	-0.26595	-0.0813669	-0.249211	-0.35755	-0.30355	-0.291991	0.0484547	-0.170279	0.0854394	-0.0119523	-0.261709	-0.0799529	-0.366565	-0.33869	-0.181033	-0.474609	-0.346914	-0.423274	-0.27383	-0.133584	-0.362073	-0.285939	-0.161932	-0.285399	-0.601551	-0.0842565	-0.154198	-0.240501	-0.0997443	-0.314554	-0.367478
3672	BQ427273	0	1	0	0.785413	0.795719	0.63726	0.647156	0.884861	0.88846	0.882036	0.778341	0.582489	0.550011	0.603101	0.592461	0.538019	0.383327	0.504573	0.435228	0.330819	0.31005	0.292165	0.33413	0.626474	0.373033	0.699638	0.597537	0.250504	0.385227	0.108809	0.1705	0.198607	0.0754012	-0.099224	-0.039954	0.302472	0.204414	0.214652	0.321991	0.39301	0.373376	-0.0190476	0.511903	0.346942	0.23266	0.393694	0.30856	0.509477
44322	BQ427277	(sp:Q2WED0) C3a anaphylatoxin chemotactic receptor OS=Oncorhynchus mykiss GN=c3ar1 PE=2 SV=1	1	0	0.209911	0.265872	-0.0126513	0.106752	0.328027	0.308484	0.254843	0.275618	-0.0459352	0.192033	0.140954	0.124738	0.00675697	0.0401157	-0.0118349	-0.139066	-0.218863	-0.315619	-0.356459	-0.287165	0.00116365	-0.0239122	0.12553	0.00585387	-0.400159	-0.4475	-0.430822	-0.272552	0.0405334	-0.349594	-0.412941	-0.382858	0.152512	0.404433	0.125378	0.104397	0.362335	0.402141	0.18688	0.024425	0.159104	0.154668	0.02908	0.276879	0.180393
30114	BQ427298	0	1	0	0.869769	0.83565	0.866809	0.706366	0.994053	0.886383	0.932873	0.817297	0.683665	0.626634	0.700452	0.817332	0.789546	0.549553	0.552885	0.608659	0.486739	0.379293	0.403311	0.463219	0.819234	0.539279	0.753537	0.66337	0.477251	0.615342	0.268973	0.277778	0.233484	0.181825	0.03947	0.139036	0.551298	0.526111	0.418638	0.412411	0.75688	0.651519	0.301501	0.681124	0.67347	0.686001	0.772092	0.73979	0.687655
13870	AM854120	0	1	0	0.725884	0.806317	0.735883	0.705896	0.69974	0.618389	0.643821	0.829725	0.661624	0.573091	0.591185	0.610764	0.618647	0.547447	0.467229	0.481154	0.283888	0.181237	0.269477	0.282717	0.62119	0.504119	0.526414	0.562946	0.437415	0.481511	0.173358	0.343109	0.182927	0.407627	0.135612	0.204281	0.623305	0.729977	0.556432	0.598484	0.601057	0.724401	0.367361	0.715142	0.488976	0.495177	0.52005	0.423974	0.55144
29123	CU682550	0	1	0	1.42034	1.268	1.43869	1.28038	1.31704	1.12354	1.35852	1.36334	1.42282	1.17977	1.41783	1.27996	1.19828	1.19903	1.09489	1.07071	0.952396	0.838137	0.922487	0.91469	1.24177	1.22104	1.22078	1.16653	1.04461	1.14384	0.921385	0.915332	0.95673	0.894657	0.664279	0.884429	1.16179	1.27068	1.09614	1.25435	1.30727	1.29216	1.1299	1.31086	1.34881	1.44003	1.3188	1.42689	1.34272
24550	CU683126	(sp:Q9JJ54) Heterogeneous nuclear ribonucleoprotein D0 OS=Rattus norvegicus GN=Hnrnpd PE=2 SV=1	1	0	0.485798	0.52597	0.554436	0.542482	0.511058	0.633826	0.641875	0.545848	0.642479	0.796255	0.672135	0.620305	0.481887	0.557843	0.508021	0.488547	0.385463	0.40302	0.436266	0.451899	0.630838	0.603066	0.717026	0.584356	0.521266	0.570116	0.286009	0.45109	0.184531	0.251112	0.180083	0.154948	0.27964	0.350415	0.212755	0.318677	0.244517	0.107503	0.0303045	0.072306	0.599755	0.55405	0.528126	0.582841	-0.0464772
5032	CU683161	(sp:A2ASS6) Titin OS=Mus musculus GN=Ttn PE=1 SV=1	1	adductor muscle	1.32799	1.36524	1.23228	1.29014	1.17113	1.23386	1.23479	1.3968	0.962914	0.990941	1.34364	1.11854	0.886842	0.910799	0.898794	0.961599	0.691924	0.645789	0.769542	0.970867	1.21864	1.02195	1.05373	1.16466	0.901315	1.03774	0.784042	0.910758	0.259725	0.594535	0.485968	0.380567	0.509375	0.350519	0.617499	0.378487	0.188273	0.444582	0.449589	0.301728	0.529655	0.389062	0.635143	0.621178	0.584961
1710	CU683172	0	1	0	0.532784	0.48829	0.46756	0.630489	0.390817	0.450696	0.32105	0.449331	0.398386	0.415679	0.301066	0.37022	-0.0238073	0.095638	-0.117427	0.0852289	-0.123761	-0.576443	-0.0301312	-0.104253	0.313193	0.109468	0.306577	0.199714	-0.0317262	0.0646967	-0.245904	-0.155041	-0.231169	-0.19278	-0.178006	-0.269222	0.407566	0.282407	0.120899	0.266346	0.439521	0.407486	0.0280972	0.351214	0.215847	0.31755	0.513848	0.417372	0.378197
35091	CU683217	0	1	0	1.42678	1.50098	1.39823	1.44334	1.47182	1.39936	1.54131	1.40942	1.29831	1.35599	1.35021	1.43374	1.34126	1.29369	1.25978	1.30355	1.25764	1.21011	1.21908	1.26877	1.36967	1.42309	1.37377	1.36868	1.26867	1.301	1.18062	1.185	1.10162	1.14939	1.04565	1.14122	1.346	1.33298	1.37184	1.36577	1.44207	1.49292	1.41264	1.44472	1.40755	1.51315	1.52712	1.57804	1.55201
10738	CU683219	hypothetical protein BRAFLDRAFT_69764 [Branchiostoma floridae]	1	0	1.56503	1.48067	1.50706	1.57022	1.29922	1.2043	1.34319	1.41154	1.6026	1.4689	1.5138	1.44538	1.25737	1.4149	1.32889	1.15581	1.12529	1.15332	1.27072	1.24419	1.38537	1.42017	1.29421	1.34364	0.869188	1.05502	0.800947	1.02658	0.616657	1.0365	0.76313	0.877606	1.41751	1.56579	1.42754	1.51746	1.44804	1.56196	1.22442	1.5121	1.31035	1.36407	1.31671	1.40611	1.42955
11322	CU683266	(sp:Q9H6T0) Epithelial splicing regulatory protein 2 OS=Homo sapiens GN=ESRP2 PE=1 SV=1	1	0	1.01456	0.923816	0.961213	0.905634	0.926368	0.967731	1.09725	0.911654	1.03864	0.819411	1.07798	0.949089	0.851506	0.753971	0.814711	0.666919	0.391772	0.281875	0.546921	0.461116	0.784317	0.866115	0.770957	0.822903	0.957987	0.855321	0.811986	0.823418	0.65413	0.800943	0.826344	0.745105	0.856959	0.629294	0.736243	0.871664	0.8035	0.896247	0.715489	0.630095	0.710527	0.596704	0.89133	0.807835	0.812853
21995	CU683287	0	1	adductor muscle	0.416201	0.365834	0.409295	0.278943	0.418946	0.410128	0.43271	0.561572	0.261662	0.226074	0.41006	0.256404	0.182698	0.116095	0.106502	0.176268	-0.106664	-0.0936036	-0.178169	0.141977	0.211503	0.106313	0.32086	0.242214	0.250439	0.248161	0.0905116	0.229246	-0.105838	-0.0177719	-0.157562	-0.0831429	0.195309	0.0476737	0.366202	0.279277	0.178361	0.222878	0.0736661	0.193898	-0.141346	-0.211409	-0.0426424	0.0777435	0.295297
12999	CU683340	0	1	mantle	1.00756	0.772701	0.726809	0.465221	0.56031	0.969704	0.664958	0.685139	0.371157	0.714523	0.325666	0.305108	0.289104	-0.0405989	0.0757036	0.00238991	0.246688	-0.0498932	0.0730867	0.35636	0.31987	0.496803	0.307285	0.367867	-0.0446456	-0.0312309	-0.387787	-0.344806	-0.189305	-0.304414	-0.160837	-0.0998764	0.70954	0.63612	0.464853	0.69016	-0.101124	0.547606	0.0521714	-0.394927	0.617938	0.520098	0.534059	0.768297	-0.739157
38459	CU683480	0	1	0	1.23221	1.34117	1.29597	1.26082	1.24959	1.38931	1.24212	1.31022	1.17092	0.994771	1.44718	1.23154	1.20091	1.07014	1.07414	1.18196	1.16375	1.31405	1.16241	1.39645	1.17667	1.1574	1.0236	1.17741	1.12811	1.1792	0.91629	0.964993	0.556653	0.596772	0.639861	0.716452	0.959637	0.805036	1.19532	1.08822	0.733009	0.828399	0.984802	0.774959	0.667319	0.718571	0.953055	0.980213	0.926287
22853	CU683670	0	1	0	-0.149553	-0.194303	-0.144891	-0.261041	-0.13584	-0.059767	-0.375849	-0.0613436	-0.557612	-0.204476	-0.517137	-0.445084	-0.471538	-1.02012	-0.618877	-0.871709	-0.896984	-0.96005	-0.974381	-0.780525	-0.632738	-0.339355	-0.481489	-0.409299	-0.971751	-0.813723	-0.959677	-0.996867	-1.4008	-1.18804	-1.11015	-0.938613	-0.0730349	-0.21402	-0.745725	-0.212019	-0.893042	-0.424221	-0.65183	-2.02081	-0.416558	-0.552642	-0.385691	-0.272483	-1.07882
4334	CU684113	(sp:P22488) Non-neuronal cytoplasmic intermediate filament protein OS=Helix aspersa PE=3 SV=2	1	0	0.16378	-0.185693	-0.218411	-0.0323993	-0.15282	-0.0194621	-0.201504	0.108503	-0.156375	-0.0539901	-0.306314	-0.0872013	-0.346615	-0.468211	-0.255897	-0.337571	-0.618905	-0.689573	-0.63037	-0.590844	-0.0822531	-0.132451	-0.162892	-0.223624	-0.423756	-0.463505	-0.514958	-0.493887	-0.561695	-0.589646	-0.575125	-0.663735	-0.114359	-0.135308	-0.23426	-0.165217	-0.278739	-0.139204	-0.15676	-0.254942	0.0336493	-0.0326244	0.0288723	0.0548152	-0.219491
20893	CU684224	(sp:Q9I7U4) Titin OS=Drosophila melanogaster GN=sls PE=1 SV=3	1	adductor muscle	-0.000477406	0.0450594	0.0347698	0.108684	0.0589001	0.0188736	0.134264	0.184397	-0.0967733	-0.145702	0.0604919	-0.0754488	-0.127349	-0.10258	-0.160916	-0.187415	-0.312543	-0.269218	-0.391415	-0.124812	-0.0471991	-0.0603855	-0.153512	-0.0207292	-0.153422	-0.0478918	-0.184276	-0.131532	-0.30131	-0.330772	-0.297356	-0.268467	-0.403902	-0.521914	-0.285331	-0.33685	-0.577728	-0.306809	-0.508497	-0.498884	-0.400496	-0.490788	-0.168103	-0.256625	-0.185911
13649	CU684277	0	1	0	0.715033	0.706206	0.830223	0.706982	0.758277	0.729053	0.709066	0.584323	0.688954	0.512968	0.569286	0.688644	0.504079	0.468451	0.286572	0.349346	0.2219	0.21409	0.233663	0.38677	0.572986	0.470323	0.574138	0.568697	0.454213	0.479755	0.387586	0.587021	0.422722	0.480263	0.532461	0.505604	0.426686	0.455889	0.181274	0.613182	0.299875	0.378475	0.0527485	0.348573	0.474447	0.394403	0.632368	0.251887	0.372505
29879	CU684312	0	1	0	1.57566	1.74974	1.35153	1.38466	1.24298	1.3289	1.39997	1.40617	1.48847	1.2743	1.61373	1.62658	1.51641	1.02442	1.28253	1.31093	1.08523	1.08861	1.09675	1.19845	1.35599	1.26584	1.11145	1.38173	0.912376	1.1081	1.05884	0.982106	0.707862	0.6826	0.592888	0.647574	0.73537	0.740801	0.770572	0.616908	0.857261	0.738603	0.624012	0.846294	0.96186	0.879094	1.04538	1.00016	0.639621
15968	CU684372	0	1	mantle	1.38247	1.24037	0.996542	1.07294	1.37542	1.36961	1.15669	1.12305	0.558696	1.13869	0.831931	0.787703	0.463418	0.460042	0.410527	0.202433	0.24658	0.0354717	0.247272	0.26152	0.696241	1.10475	0.762893	0.830749	0.458189	0.285697	0.340391	-0.150374	-0.0475305	-0.554556	0.374282	0.151625	1.60254	1.21016	0.844899	1.23584	0.485029	1.1418	0.991288	-0.283476	1.29239	1.1246	1.23855	1.48072	-0.0883713
35357	CU684487	0	1	0	1.31122	1.37463	1.35383	1.21505	1.29822	1.10181	1.38266	1.18622	1.2448	1.01633	1.26311	1.1523	1.29388	1.0289	1.0115	1.06787	0.860641	1.04435	0.970136	1.11884	1.31986	1.07108	1.14264	1.17768	1.03291	1.09829	0.951304	1.00903	0.473138	0.60031	0.47074	0.582848	0.845922	0.798401	0.65411	0.770828	0.644677	0.599978	0.59178	0.682483	0.958293	1.04717	0.961362	0.904589	0.696508
26890	CU684580	0	1	0	0.470394	0.696531	0.496093	0.699383	0.585534	0.671632	0.584648	0.658145	0.498526	0.790283	0.434724	0.63463	0.32343	0.326487	0.215282	0.309622	0.196826	0.118316	0.163601	0.132076	0.548738	0.545106	0.605786	0.370095	0.226991	0.186241	-0.0695178	0.0671601	0.128364	0.0511993	-0.0494056	0.0776684	0.661276	0.732461	0.468806	0.463476	0.799187	0.807435	0.448206	0.606954	0.888288	0.927337	0.76295	0.942094	0.563753
11514	CU684655	0	1	0	0.130705	0.0759577	0.0825488	0.0766054	0.168517	0.186673	0.204848	0.106855	0.0442915	0.0792543	0.233824	0.00553705	-0.179138	0.0860918	-0.0379067	-0.114243	-0.0845444	-0.223971	-0.179772	-0.167111	0.119702	0.0913752	0.151517	0.0637781	-0.0404593	0.0695724	-0.168052	-0.113173	-0.264222	-0.340592	-0.28591	-0.445535	0.000583665	-0.276725	-0.0343758	-0.0202731	0.208002	-0.0159913	-0.102779	0.0609491	0.196226	0.120567	0.0758069	0.236803	-0.251331
7381	CU684679	(sp:P00544) Tyrosine-protein kinase transforming protein Fgr OS=Feline sarcoma virus (strain Gardner-Rasheed) GN=V-FGR PE=3 SV=1	1	0	0.498994	0.369487	0.385379	0.38935	0.365819	0.460381	0.38243	0.436913	0.375683	0.340717	0.248484	0.447405	0.575742	0.237393	0.501605	0.373866	0.0268294	-0.0558513	0.173702	0.168455	0.458192	0.308324	0.391011	0.405222	0.458131	0.520737	0.374072	0.185069	-0.0158604	-0.0785546	-0.135944	-0.126679	0.114703	0.159676	0.29925	0.330518	0.255714	0.36838	0.21665	0.377285	0.409131	0.419201	0.40288	0.330904	0.44031
23677	CU684692	0	1	0	1.85944	1.71934	1.69931	1.80169	1.73639	1.78972	1.81824	1.77231	1.63299	1.61545	1.66675	1.65379	1.62751	1.62545	1.56917	1.56638	1.66206	1.58617	1.55423	1.63486	1.53442	1.67888	1.6216	1.65197	1.62331	1.64194	1.56377	1.59168	1.39457	1.50055	1.38283	1.3116	1.62204	1.63779	1.66748	1.73739	1.53521	1.67445	1.63436	1.53366	1.55249	1.48461	1.56072	1.60147	1.68185
5307	CU684960	0	1	0	0.413438	0.328437	0.325272	0.339796	0.29942	0.348898	0.343064	0.253268	0.381069	0.360768	0.357397	0.369242	0.336918	0.423747	0.357208	0.382361	0.366605	0.51072	0.39521	0.250984	0.301889	0.394792	0.281824	0.351168	0.265279	0.379506	0.225519	0.220514	-0.0835626	0.104435	-0.0343644	-0.03089	0.197156	0.183974	0.158415	0.299246	0.0504473	0.189388	0.152713	0.144546	0.216276	0.247053	0.246206	0.205446	0.224479
38094	AM854363	(sp:P49790) Nuclear pore complex protein Nup153 OS=Homo sapiens GN=NUP153 PE=1 SV=2	1	0	1.59223	1.51808	1.65282	1.48654	1.56347	1.46065	1.5842	1.60776	1.46043	1.42253	1.5478	1.60789	1.52261	1.48871	1.39974	1.55646	1.48069	1.43305	1.4471	1.43515	1.5708	1.58124	1.55415	1.59029	1.48924	1.53429	1.43704	1.50803	1.14905	1.22975	1.196	1.20455	1.39708	1.2893	1.20695	1.26073	1.17527	1.09369	1.29301	1.13285	1.25108	1.21867	1.32293	1.17891	1.49093
18226	CU685305	0	1	0	0.226867	0.0475397	0.036086	0.167428	0.288628	0.185732	-0.116374	0.0385627	-0.198662	0.0399722	-0.261376	-0.257614	-0.469058	-0.186023	-0.551989	-0.422226	-0.456655	-0.530484	-0.497126	-0.514015	-0.150965	-0.098089	-0.043984	-0.219307	-0.320218	-0.210243	-0.637669	-0.512623	-0.586928	-0.568891	-0.476458	-0.478377	0.21088	0.355191	0.0086993	0.39385	0.12668	0.0662389	0.0340452	0.0674803	0.361383	-0.0490421	0.153263	0.126759	-0.326162
8823	CU685729	0	1	0	0.968292	1.21951	0.914952	0.995003	1.17071	1.04171	0.672744	0.774179	0.505695	0.629657	0.477709	0.376057	0.265906	0.245608	0.210875	0.305066	0.106965	0.0873773	0.132792	0.182638	0.268751	0.69101	0.417791	0.614961	0.0520029	-0.187502	-0.0308596	-0.335003	-0.0928059	-0.727766	-0.0911509	-0.170679	1.05107	0.70676	0.377456	0.989463	0.521854	0.491575	0.608216	0.56676	-0.138456	0.407684	-1.71503	0.854406	0.276793
29586	CU685775	(sp:A2ASS6) Titin OS=Mus musculus GN=Ttn PE=1 SV=1	1	adductor muscle	0.00516778	-0.123941	-0.0049758	0.0122188	-0.0941302	-0.0289681	0.0145263	0.0741665	-0.254464	-0.321984	-0.103421	-0.0995192	-0.218072	-0.270492	-0.347711	-0.240204	-0.477256	-0.41777	-0.407229	-0.223444	-0.0658567	-0.216284	-0.280938	-0.158939	-0.289678	-0.223127	-0.411611	-0.191947	-0.524343	-0.625737	-0.546981	-0.4827	-0.418919	-0.566388	-0.411101	-0.494316	-0.690202	-0.525614	-0.375141	-0.854005	-0.503358	-0.807971	-0.341903	-0.390836	-0.405927
42187	CU685868	0	1	adductor muscle	0.69004	0.988676	0.661731	0.660526	0.829997	0.860371	0.655965	0.794309	0.431012	0.335738	0.730137	0.485842	0.555654	0.349239	0.320195	0.329779	0.161637	0.176626	0.0938972	0.204693	0.545671	0.436867	0.404312	0.512329	0.427806	0.501344	0.253534	0.210244	-0.0555791	0.0394579	0.155774	0.103043	0.459775	0.566343	0.636039	0.658396	0.2892	0.434341	0.464693	0.408846	0.302158	0.247525	0.456504	0.652699	0.48109
3170	CU685937	0	1	0	0.968247	0.838302	0.964983	0.884459	1.02674	0.991845	0.715154	0.849806	0.739981	0.83903	0.369425	0.506037	0.183255	0.553825	0.403492	0.380492	0.186312	0.159638	0.520691	0.386508	0.632504	0.408169	0.692376	0.62769	0.19664	0.504474	0.400135	0.352325	0.0761163	0.0372816	-0.0040896	-0.000206717	0.960683	1.08483	0.638989	1.18899	0.693826	0.910224	0.853459	0.810211	0.928385	0.875335	1.10655	1.02956	0.838843
16863	CU685952	0	1	adductor muscle	0.675909	0.595618	0.519198	0.680852	0.6268	0.546746	0.463442	0.727587	0.517045	0.409278	0.588351	0.426115	0.441687	0.279743	0.172235	0.325817	0.0258514	0.0707014	0.0596448	0.100806	0.519801	0.439585	0.353557	0.409793	0.148639	0.202679	0.0938002	0.085962	-0.112739	-0.0716336	0.00596827	-0.0634129	0.481977	0.472202	0.45509	0.556806	0.496629	0.505139	0.415305	0.427509	0.4508	0.429076	0.569777	0.762515	0.36844
41921	CU685964	0	1	0	1.70033	1.71202	1.68456	1.98843	1.65755	1.56992	1.96621	1.71445	1.65619	1.76934	1.81886	1.90875	1.65262	1.67737	1.57026	1.67368	0.959003	1.20097	1.12448	1.35233	1.99913	1.95621	1.82983	1.8882	1.58618	1.48615	1.58217	1.56338	1.34486	1.49603	1.51024	1.44572	1.46939	1.4163	1.50177	1.41907	1.82499	1.94856	2.01032	1.91352	1.79591	1.85919	2.00573	2.09129	1.98444
38827	CU686158	(sp:Q9GZ71) Tropomyosin OS=Haliotis diversicolor PE=2 SV=1	1	0	0.133418	0.146133	0.190122	0.0472781	0.125207	0.228705	0.191675	0.147737	0.0214818	0.0169697	-0.032128	0.0139334	-0.0317944	-0.0192067	-0.0745799	-0.0259316	-0.20502	-0.195492	-0.200525	-0.0977559	-0.0354664	0.00201881	-0.0666099	0.0297361	-0.0630255	-0.0251132	-0.130026	-0.203537	-0.386332	-0.217909	-0.190094	-0.19774	0.293396	0.117304	0.292863	0.32492	-0.127712	-0.00103361	0.123908	-0.00122296	-0.0702033	-0.0996216	0.039809	0.157966	0.0581541
16932	CU686207	(sp:P24733) Myosin heavy chain, striated muscle OS=Aequipecten irradians PE=1 SV=1	1	adductor muscle	1.07048	1.03774	0.970992	0.958308	0.856795	0.981907	0.975382	1.02787	0.78254	0.601806	0.74608	0.86935	0.844663	0.686675	0.738226	0.82319	0.482056	0.56522	0.394344	0.587689	0.903675	0.728934	0.718705	0.883086	0.691903	0.758674	0.55253	0.626122	0.311991	0.399017	0.47078	0.294449	0.559212	0.498687	0.642049	0.684532	0.450491	0.396216	0.516764	0.564879	0.275574	0.237272	0.445679	0.588646	0.405726
23794	CU686276	(sp:Q9Y115) UNC93-like protein OS=Drosophila melanogaster GN=CG4928 PE=2 SV=1	1	0	1.6828	1.70637	1.60895	1.57735	1.5247	1.56661	1.79619	1.52524	1.58329	1.58681	1.7023	1.60817	1.33548	1.22571	1.26478	1.24742	1.02348	0.913535	1.15448	1.01859	1.7447	1.5036	1.58523	1.53966	1.19996	1.25328	1.27909	1.08191	1.18857	0.999117	0.814982	1.00379	1.08651	1.04874	1.1997	1.06224	1.47024	1.33232	1.18794	1.39053	1.53972	1.5916	1.63924	1.49217	1.40595
43989	CU686296	0	1	0	0.696171	0.67789	0.608318	0.56336	0.639283	0.578065	0.713745	0.614157	0.375223	0.227377	0.499302	0.51763	0.485902	0.251858	0.285764	0.334406	-0.14451	0.0101331	-0.113283	0.0723628	0.384839	0.267472	0.230212	0.397559	0.27268	0.353333	-0.0212655	-0.0409363	-0.0916387	-0.190774	-0.126827	-0.170685	0.155449	0.118039	0.431819	0.295456	0.278085	0.110259	-0.0272851	0.261878	0.0382019	-0.0344003	0.0652529	0.150551	0.234318
16189	CU686310	0	1	0	2.15764	1.91474	1.96151	1.85714	1.80184	1.98554	1.83161	1.9792	1.88788	1.94272	1.89486	1.81697	1.8687	1.99257	1.84549	1.87239	1.55449	1.52414	1.48725	1.51109	1.91066	1.97851	1.80999	1.93429	1.87844	1.8099	1.62002	1.6323	1.48183	1.46152	1.53718	1.5527	1.93099	1.91886	1.91583	1.99036	1.67986	1.82572	1.73205	1.81205	1.87822	1.82018	1.80564	2.149	1.74905
27695	CU984124	0	1	0	0.953129	0.796415	0.765883	0.785192	0.856498	0.873698	0.915533	0.926677	0.83117	0.797368	0.658363	0.681566	0.635893	0.688779	0.77362	0.661801	0.434272	0.631569	0.501601	0.368794	0.514699	0.602598	0.775762	0.694609	0.523874	0.605015	0.520516	0.482064	0.307316	0.229103	0.275909	0.49142	0.534683	0.821937	0.730169	0.923023	0.87423	1.00387	0.83015	0.624431	0.727864	0.752249	0.877313	0.969712	0.763897
37780	CU984173	0	1	0	1.00103	1.10269	1.06481	1.12259	1.05454	1.10365	1.13252	1.1513	0.723229	0.830675	1.065	1.04152	0.790029	0.677325	0.609091	0.799438	0.5957	0.626559	0.342561	0.689642	0.883228	0.830248	0.845728	0.727437	0.710886	0.916478	0.505941	0.674339	0.358857	0.244687	0.318206	0.520425	1.30339	1.14389	1.48609	1.39587	0.98374	0.917466	0.911371	0.985387	0.792413	0.942231	0.84426	1.1511	0.810014
28582	CU984440	0	2	female gonad	0.968436	0.977304	1.16142	1.17238	1.32374	1.20793	1.041	1.07926	1.13275	1.04895	1.34228	1.09046	1.2848	1.18154	1.04587	1.17519	1.02276	0.930183	0.992684	1.07443	1.10333	0.900616	1.0627	1.00713	0.914196	1.00275	1.3259	1.20186	1.96746	1.75064	1.9226	1.88869	0.997728	1.07677	1.0732	0.936171	1.20526	1.12886	1.10512	1.09863	0.926984	1.20109	1.11141	1.2032	1.20384
28606	CU984485	0	2	0	0.652589	0.767168	0.721484	0.877165	0.723332	0.682123	0.675393	0.665807	0.682352	0.838251	0.713199	0.633238	0.421195	0.569238	0.519369	0.57367	0.685695	0.535023	0.520551	0.529379	0.785724	0.624795	0.769466	0.554129	0.645264	0.715104	0.807118	0.823893	1.11475	1.08349	1.06189	1.05908	0.771797	0.838885	0.710967	0.937545	0.944738	0.974034	0.88184	0.865784	0.947628	0.939057	0.83476	1.01469	0.916197
32716	CU986652	0	2	0	1.29718	1.05841	1.44637	1.18813	1.31478	1.11595	0.84504	1.08049	1.11549	0.997696	1.08382	0.912193	0.589421	0.953371	1.15111	0.744342	0.741106	0.560772	0.725337	0.836569	1.1422	1.17492	1.02037	1.11382	1.78292	1.57651	1.81667	1.74583	1.83445	1.9559	1.8372	1.98597	1.2234	1.32737	0.818697	1.36345	0.835179	0.964224	0.912258	0.793768	1.20807	1.16665	1.3143	1.25559	0.82722
7850	CU986933	(sp:O02670) G protein-activated inward rectifier potassium channel 4 OS=Sus scrofa GN=KCNJ5 PE=2 SV=1	2	0	-0.203744	-0.297566	-0.321238	-0.318342	-0.279882	-0.213723	-0.302764	-0.274714	-0.613493	-0.229038	-0.50933	-0.547846	-0.768206	-0.602864	-0.645645	-0.825067	-0.824795	-0.566587	-0.664562	-0.923094	-0.512717	-0.336342	-0.534183	-0.59524	-0.649661	-0.737993	-0.615088	-0.847833	0.0111674	-0.0910262	0.35072	0.103928	-0.217891	-0.289205	-0.438227	-0.32543	-0.448584	-0.0954997	-0.483187	-0.750363	-0.149227	-0.306671	-0.204847	0.125141	-0.705933
4317	CU987231	0	2	0	1.12962	1.02468	1.08742	1.16285	1.04934	1.00779	0.91834	1.0265	1.10587	1.04985	0.846292	0.994057	0.830804	0.958781	0.842938	0.874578	0.679041	0.693333	0.840057	0.70434	1.04817	1.08942	1.07135	0.996674	1.19018	1.11308	1.19246	1.19913	1.44292	1.27236	1.37686	1.37086	1.04605	1.05145	0.96348	1.02251	1.11378	1.13022	1.11415	1.2454	1.0693	1.10032	1.11749	1.06712	1.09487
26322	CU987976	0	2	0	0.177655	0.239804	0.207056	0.292235	0.363379	0.211351	0.26646	0.234814	0.0835193	0.347831	0.375053	0.121346	-0.0686481	0.0689721	0.158326	0.0543928	-0.0743672	-0.0381732	-0.0823235	-0.0762294	0.113997	0.261503	0.277318	0.159756	0.253276	0.159276	0.468064	0.623734	0.750163	0.748296	0.525305	0.712716	0.156679	0.0817515	0.063974	0.158842	0.483152	0.370065	0.335141	0.350644	0.366785	0.257791	0.360717	0.451244	0.0291844
28590	AM854775	(sp:O08997) Copper transport protein ATOX1 OS=Mus musculus GN=Atox1 PE=2 SV=1	2	0	1.39075	1.44231	1.3485	1.33689	1.46566	1.4532	1.50692	1.35245	1.27909	1.29162	1.30041	1.45055	1.42822	1.3911	1.44715	1.44012	1.24209	1.32639	1.24305	1.22169	1.42356	1.48717	1.46735	1.38809	1.49113	1.49434	1.49313	1.39758	1.67052	1.60677	1.70021	1.60471	1.27708	1.57677	1.62313	1.5569	1.44273	1.43045	1.50396	1.37619	1.50629	1.43892	1.56007	1.4983	1.4094
1921	CU988374	0	2	0	1.93768	1.9936	1.88563	1.73537	1.91319	1.9266	1.85566	1.92361	1.85709	1.92287	1.87706	1.78152	1.81317	1.82382	1.8902	1.74986	1.70228	1.64524	1.68106	1.67666	1.77387	1.84664	1.82587	1.80277	1.92529	1.92255	2.12189	2.15293	2.30105	2.31346	2.40173	2.17273	1.895	1.8284	1.97212	1.99059	1.72704	1.89567	1.91122	1.8779	1.81565	1.78845	1.83646	1.8999	1.86322
34825	CU988703	0	2	0	1.38311	1.20023	1.16349	1.27275	1.2464	1.24666	0.980788	1.14729	1.01075	1.12413	1.12808	1.1985	1.13166	1.02057	0.838118	0.962809	1.00207	0.808498	0.972522	0.838323	1.29033	1.22795	1.25595	1.16192	1.17392	1.25738	1.26454	1.18531	1.73489	1.39482	1.6749	1.65603	1.09741	1.03211	1.05844	1.31954	1.33145	1.11467	1.37331	1.21624	1.33446	1.34357	1.3256	1.23831	1.17608
20746	CU989582	0	2	0	-0.0309225	-0.255853	0.166214	-0.040714	-0.102039	-0.00297598	-0.21236	-0.233006	-0.169234	0.0795392	-0.257487	-0.760017	-0.504757	-0.0503927	-0.107802	-0.176892	-0.407865	-0.693057	-0.332488	-0.450805	0.0285096	0.162502	-0.0482237	-0.0711549	0.0740465	0.0365818	0.453905	0.597014	1.30912	0.795461	0.977602	0.848705	0.155477	0.181336	0.0683588	0.202006	0.192058	0.203091	0.381629	-0.111367	-0.147775	-0.0273392	0.157602	0.202648	0.0535168
31047	CU989766	0	2	0	1.60123	1.66949	1.6491	1.51685	1.54161	1.62776	1.74304	1.57474	1.45931	1.48026	1.38236	1.59259	1.57049	1.53312	1.58654	1.53409	1.39665	1.29542	1.44492	1.41102	1.56212	1.7182	1.57196	1.60526	1.63967	1.87273	1.9026	1.885	1.88696	1.86663	1.98449	1.89231	1.58939	1.6114	1.6877	1.60946	1.37512	1.71589	1.76599	1.5873	1.29987	1.4357	1.4676	1.60431	1.86734
41956	AM855116	(sp:Q14678) KN motif and ankyrin repeat domain-containing protein 1 OS=Homo sapiens GN=KANK1 PE=1 SV=3	2	0	0.585244	0.694285	0.521965	0.432838	0.518524	0.51072	0.531905	0.5448	0.646153	0.590827	0.665931	0.565822	0.739258	0.814295	0.67725	0.658639	0.385641	0.361024	0.43993	0.42742	0.528283	0.558408	0.563851	0.607242	0.890589	0.731463	0.894691	0.807503	0.922361	0.887775	0.922125	0.875943	0.416999	0.421708	0.529425	0.490607	0.749934	0.658377	0.445313	0.831992	0.602369	0.619272	0.542876	0.672289	0.746302
20926	CU991507	0	2	0	1.52076	1.46676	1.60527	1.61021	1.42956	1.34094	1.28623	1.43866	1.60063	1.50118	1.33615	1.4528	1.25131	1.23861	1.14938	1.19447	0.981523	0.725169	1.17119	1.11645	1.64879	1.42154	1.51232	1.44848	1.5895	1.50975	1.88749	1.88039	2.12291	1.97765	2.05367	2.00741	1.34714	1.43349	1.23736	1.46083	1.57022	1.53264	1.42474	1.48001	1.5381	1.65433	1.67738	1.5572	1.5561
5361	CU991562	hypothetical protein BRAFLDRAFT_66994 [Branchiostoma floridae]	2	0	1.00387	0.922585	0.941667	1.01731	0.900048	0.899383	0.708376	0.990323	1.14636	1.1665	1.09012	0.92203	0.752643	0.999685	0.838752	0.665057	0.624473	0.531182	0.757838	0.612119	0.99066	1.0824	1.03356	1.05824	1.24982	1.18583	1.14646	1.35069	1.16694	1.5414	1.32505	1.23893	1.04954	0.881758	1.09559	0.930843	1.17284	1.01286	1.15302	1.11927	1.14581	1.22225	1.15592	1.18932	1.05606
34356	AM855190	(sp:Q6PWT7) Copper chaperone for superoxide dismutase OS=Sus scrofa GN=CCS PE=2 SV=1	2	0	0.468813	0.551455	0.559356	0.645479	0.50254	0.676994	0.721057	0.74841	0.715896	0.764645	0.629593	0.838799	0.502276	0.703501	0.594725	0.625188	0.454205	0.557757	0.551087	0.52746	0.645679	0.731738	0.720501	0.675056	0.87576	0.752403	0.956651	0.875886	1.06478	1.15544	1.16836	1.03173	0.857976	1.06421	0.791845	0.856024	0.959382	0.97079	0.933491	0.826346	0.896686	0.918683	0.820734	1.00266	0.897413
16449	AM855197	(sp:Q28181) Cyclic nucleotide-gated cation channel beta-1 OS=Bos taurus GN=CNGB1 PE=1 SV=1	2	0	0.659446	0.592762	0.66485	0.896722	0.549767	0.60849	0.397162	0.721195	0.692212	0.830067	0.56044	0.57307	0.205736	0.39745	0.211268	0.405574	0.128924	0.109684	0.325765	0.350095	0.739023	0.562201	0.694311	0.574561	0.531143	0.485397	1.04748	1.09732	1.41953	1.25859	1.34712	1.25401	0.700115	0.799298	0.405552	0.728382	1.01163	0.942351	0.695091	0.824439	1.08437	1.11254	0.943243	0.901031	0.713156
22246	CU992097	0	2	0	0.628536	0.593203	0.575459	0.505082	0.722885	0.693034	0.683805	0.580427	0.425719	0.614511	0.528368	0.389819	0.499072	0.350145	0.244174	0.580186	0.435615	0.2435	0.303509	0.255052	0.48414	0.513083	0.655028	0.363974	0.710221	0.659487	0.803518	0.731914	1.08699	1.09379	0.905786	1.12238	0.700691	0.611446	0.556252	0.690183	0.826901	0.820341	0.826146	0.801839	0.747151	0.563046	0.770972	0.681145	0.713168
31441	CU992574	0	2	0	1.22353	0.938812	1.3551	1.30483	1.0535	1.02914	1.02178	0.969755	1.1439	1.09637	0.809699	0.815535	0.652212	1.01925	0.976513	0.566385	0.793898	0.440601	0.75737	0.697931	1.1319	1.14148	0.898413	1.00171	1.42159	1.21451	1.42663	1.571	1.57851	1.80899	1.69837	1.66374	1.22734	1.40823	0.608986	1.36908	1.11528	0.929362	0.988125	0.785355	1.12411	0.980475	1.18854	1.20812	0.850774
11253	CU993226	0	2	0	1.12533	1.06215	0.959689	1.07685	1.02002	1.10127	0.846064	1.06948	1.04837	1.02717	1.02717	0.909894	0.799398	0.87277	0.741343	0.72449	0.579339	0.726879	0.656755	0.621715	0.959481	0.994488	1.03298	0.893146	0.938202	0.984879	0.956455	0.844282	1.50209	1.28654	1.52601	1.43092	1.30059	1.06229	0.935867	1.07438	0.957807	1.13932	1.17422	0.972343	1.1405	0.823419	0.832685	0.944401	0.929307
4063	CU993516	0	2	0	0.520446	0.644477	0.458998	0.722689	0.656344	0.370185	0.0839015	0.567375	0.701587	0.649572	0.443078	0.49062	0.416729	0.232335	0.262423	0.416455	0.216594	0.286118	0.2662	0.388243	0.773321	0.776956	0.703575	0.690058	1.07811	0.921821	1.11214	0.999452	1.29109	1.35349	1.28776	1.48948	0.527457	0.552228	0.563538	0.4778	0.742486	0.589179	0.747418	0.807002	0.688112	0.685727	0.617929	0.638119	0.364175
14297	CU994132	0	2	0	1.12224	1.04643	1.09259	1.26213	1.19143	1.15538	1.19059	1.17312	1.18169	1.13611	1.05153	1.11712	0.966617	1.10996	0.99756	1.03249	1.09106	1.10312	1.03823	1.09627	1.04934	1.25275	1.10511	1.17567	1.3636	1.24702	1.38384	1.47668	1.49584	1.66682	1.6819	1.60864	1.0959	1.14738	0.967657	1.0412	1.14131	1.20548	1.32927	1.07849	1.17451	1.17136	1.22718	1.17845	1.27573
1327	CU994191	(sp:O88576) Sodium-dependent neutral amino acid transporter B(0)AT3 OS=Mus musculus GN=Slc6a18 PE=2 SV=1	2	0	0.296023	0.105995	0.433236	0.107558	0.0649359	0.119257	-0.184376	0.211603	0.316502	0.356124	-0.119508	-0.330549	-0.300659	0.011643	-0.16865	-0.208637	-0.323397	-0.119232	-0.102113	-0.13906	-0.135459	0.0709952	0.217679	0.089072	0.354271	0.202285	0.299478	0.582668	1.49617	1.17693	1.45932	1.24501	0.43575	0.26052	0.442336	0.693202	0.477761	0.138507	0.525068	0.255775	0.597232	0.222629	0.652025	0.376248	0.12915
38707	CU995084	0	2	female gonad	-0.320649	-0.0676682	-0.258642	-0.112284	-0.462448	-0.0154081	-0.486883	-0.11428	-0.15038	-0.34383	-0.291083	-0.51922	-1.0026	-0.379949	-0.748092	-0.706424	-0.731917	-1.21069	-0.741237	-0.635382	-0.20011	0.0379661	-0.318044	-0.177043	0.188945	0.030326	0.952644	0.813612	1.26425	1.22985	1.33844	1.34857	0.0851295	-0.280278	-0.0407824	0.0381384	-0.0466153	0.254157	0.436213	-0.0167065	-0.172296	-0.163764	-0.261292	-0.0152697	0.0761888
25266	CU995221	0	2	0	0.0984441	0.080971	0.174944	0.354018	0.22007	0.231369	0.185994	0.232645	0.0821614	0.264482	0.045209	0.188711	-0.0436413	0.123976	-0.00587642	0.103185	0.0272285	-0.14718	0.0179058	-0.0163205	0.288088	0.177501	0.37042	0.186004	0.235745	0.17244	0.359844	0.401371	0.53414	0.643726	0.547289	0.52004	0.214948	0.340066	0.0899118	0.109049	0.714003	0.461223	0.51613	0.466273	0.423221	0.525222	0.396285	0.464362	0.158679
30559	CU995224	0	2	0	1.32919	1.40302	1.32554	1.21503	1.26936	1.37612	1.29361	1.32608	1.24839	1.28998	1.34205	1.24223	1.25949	1.2631	1.15878	1.21673	1.05624	0.990189	1.04727	1.0674	1.36637	1.40097	1.16184	1.36363	1.41821	1.29016	1.61471	1.57762	1.81784	1.53264	1.71207	1.68846	1.24057	1.32296	1.23056	1.30357	1.28267	1.38329	1.35926	1.29398	1.32227	1.31712	1.31295	1.35243	1.37575
4818	CU995345	0	2	0	1.01491	0.899349	1.05587	0.956396	1.03942	0.91009	0.816881	0.876312	0.970101	0.808861	0.654404	0.597093	0.623347	0.689952	0.644935	0.544422	0.751751	0.595185	0.636164	0.745595	0.777693	1.03129	0.965158	0.881909	0.955898	0.942947	1.14971	1.13642	1.52345	1.44015	1.51199	1.36934	0.946697	0.922102	0.751441	1.11899	0.823199	0.78104	0.963947	0.805393	0.842178	0.72587	1.07688	0.811092	0.731472
24307	CU995679	0	2	0	1.47009	1.38082	1.42096	1.32888	1.42207	1.35915	1.35907	1.33553	1.32658	1.33727	1.36304	1.24197	1.22075	1.23868	1.25013	1.20722	1.1056	1.04735	1.16295	1.16325	1.25965	1.3838	1.25651	1.24438	1.28053	1.31089	1.39645	1.37605	1.48427	1.49999	1.54696	1.52568	1.39571	1.30635	1.4064	1.42492	1.19093	1.37583	1.34675	1.26235	1.18772	1.21429	1.33624	1.2503	1.3243
10232	CU995837	(sp:Q14315) Filamin-C OS=Homo sapiens GN=FLNC PE=1 SV=3	2	0	0.819538	0.467611	0.700531	0.804124	0.615956	0.462137	0.413702	0.725389	0.891676	0.708087	0.607227	0.379614	-0.128128	0.499404	0.533155	0.0719523	0.0992279	0.000795421	0.0687387	-0.134279	0.401942	0.71732	0.428414	0.489496	0.912943	0.759211	0.951199	1.19543	1.12497	1.48828	1.50478	1.29305	0.450528	0.595943	0.168219	0.567358	0.490148	0.577286	0.519422	0.478638	0.682317	0.578307	0.760162	0.680885	0.456723
39194	CU996437	(sp:Q9WTY2) GTP-binding protein REM 2 OS=Rattus norvegicus GN=Rem2 PE=1 SV=1	2	0	-0.367106	0.0400181	-0.145365	-0.166593	-0.131053	-0.0134656	-0.0959496	0.0681363	-0.142433	-0.15252	-0.198393	-0.290155	-0.627328	-0.288026	-0.560209	-0.463076	-0.643184	-0.86753	-0.716912	-0.701215	-0.254656	-0.0815077	-0.302276	-0.152164	-0.563638	-0.497715	-0.236952	-0.115831	0.396043	0.287543	0.49701	0.400126	-0.00989445	0.0147518	0.0722076	0.23544	0.11768	0.0612623	0.126327	0.0385359	0.0661596	0.0109306	0.217389	0.124432	0.0950025
40605	AM855824	0	2	female gonad	-0.457725	-0.443185	-0.379071	-0.458302	-0.39329	-0.673597	-0.565794	-0.382606	-0.452852	-0.65552	-0.493333	-0.388798	-0.631135	-0.618106	-0.558116	-0.679355	-0.812751	-0.812212	-0.701287	-0.596249	-0.452859	-0.65451	-0.408306	-0.502081	-0.371805	-0.393282	-0.0386536	-0.153643	-0.0845104	-0.0685852	0.0226754	0.122095	-0.424307	-0.605017	-0.565555	-0.585775	-0.377616	-0.474156	-0.521225	-0.273095	-0.575355	-0.519431	-0.580637	-0.66429	-0.220074
29638	CU997456	0	2	0	0.830537	0.971976	1.02067	1.10428	0.909955	0.8779	0.749457	0.924776	0.934203	0.927453	0.888441	0.761439	0.69006	0.710039	0.429568	0.696232	0.500024	0.276138	0.743139	0.364891	1.05621	0.825719	0.968756	0.853554	1.0232	0.939258	0.980987	1.14254	1.38785	1.2813	1.41016	1.21654	1.05021	1.05254	0.841855	1.15273	1.0468	1.09675	0.935949	1.01766	1.13367	1.13159	1.15237	1.11925	0.960558
24302	AM855890	0	2	0	-0.0467418	0.200296	0.176789	0.385422	0.126008	0.232555	0.199014	0.136105	0.218324	0.435723	0.222513	0.346536	0.120141	0.0201996	0.156949	0.120795	0.0443392	-0.00500612	0.292233	-0.0503951	0.377759	0.296372	0.167518	0.270306	0.43914	0.331504	0.775178	0.655129	0.916438	0.764023	0.971335	0.891036	0.24336	0.343741	0.225386	0.180225	0.374497	0.333695	0.325572	0.189586	0.383891	0.223855	0.350107	0.018047	0.062535
41180	CU998140	0	2	0	0.944693	0.952753	0.952674	1.09913	0.958205	0.947352	0.74381	0.981111	0.880739	1.01102	0.793974	0.901666	0.630242	0.729974	0.412646	0.682319	0.524686	0.476604	0.647046	0.517821	0.98353	0.784599	1.03168	0.806403	0.722289	0.79965	0.842253	0.841001	1.44286	1.29246	1.37012	1.40822	1.06154	1.27968	0.908186	1.15808	1.36227	1.19393	1.21989	1.16942	1.37859	1.38926	1.24359	1.30493	0.92163
45007	CU998374	0	2	0	0.861332	0.768783	0.535566	0.393322	0.803654	0.709418	0.791385	0.575154	0.292815	0.615267	0.336611	0.634113	0.572375	0.556078	0.695998	0.52442	0.521701	0.462835	0.236812	0.516024	0.613938	0.538595	0.821147	0.534905	0.968919	0.938033	0.985048	0.873363	1.40831	1.12014	1.20759	1.41436	0.946408	0.770429	0.748839	0.797242	0.629121	0.920962	0.900371	0.58396	0.736014	0.595877	0.355836	0.729373	0.567174
5399	AM856027	(sp:Q6IE24) Inactive ubiquitin carboxyl-terminal hydrolase 54 OS=Rattus norvegicus GN=Usp54 PE=2 SV=2	2	0	0.288252	0.143403	0.366891	0.297196	0.29211	0.20875	-0.00357011	0.299508	0.166835	-0.047889	-0.0837449	-0.0512431	-0.248279	-0.162879	-0.234991	-0.0617843	-0.408201	-0.537011	-0.160854	-0.367371	0.116291	-0.0656656	0.10883	0.0994012	-0.031237	-0.0340492	0.128875	0.0635391	0.244063	0.282258	0.379989	0.280084	-0.0669862	0.0775775	-0.21856	0.0585833	0.0211725	0.0645548	-0.269219	0.132964	0.210204	0.108688	0.22116	0.0687277	-0.010402
43084	CU999369	0	2	0	1.28455	1.32022	1.21414	1.14144	1.27981	1.34375	1.35784	1.19695	1.13203	1.16419	1.22114	1.16395	1.12606	1.14412	1.07235	1.04084	0.989942	0.910672	0.908664	0.985289	1.1048	1.10818	1.15165	1.08298	1.4113	1.29142	1.37666	1.45521	1.55215	1.4413	1.67011	1.5431	1.34211	1.29074	1.34411	1.41308	1.22649	1.3288	1.387	1.34409	1.19694	1.28031	1.30029	1.37253	1.31764
44563	CX739658	0	2	0	0.709176	0.732879	0.790541	0.84768	0.750736	0.860033	0.876148	0.873597	0.802938	0.953853	0.821279	0.671323	0.537724	0.765612	0.722614	0.601742	0.352129	0.358981	0.485945	0.388545	0.727325	0.955555	0.831615	0.839447	0.855907	0.757183	0.825678	0.930289	1.20996	1.17117	1.2782	1.27761	0.987523	0.897774	1.00107	1.05541	1.05446	1.09641	1.13249	1.05649	1.05088	1.05924	1.13765	1.2104	1.03197
860	DV736483	0	2	0	0.759111	0.794916	0.748585	0.803344	0.771616	0.792629	0.873938	0.768267	0.753177	0.756625	0.754598	0.766851	0.725249	0.839896	0.827003	0.728786	0.764808	0.462652	0.71612	0.435276	0.75826	0.827948	0.788821	0.705765	0.888286	0.791664	0.910977	0.963267	1.25205	1.23513	1.33263	1.24854	0.720905	0.669711	0.76666	0.69858	0.643655	0.755139	0.732751	0.755671	0.630609	0.664993	0.697964	0.590674	0.685549
7194	DV736530	0	2	0	0.613845	0.566158	0.552415	0.651831	0.61889	0.623768	0.486479	0.500908	0.695852	0.589162	0.285622	0.556689	0.427567	0.627248	0.33706	0.414709	0.258408	0.308919	0.50115	0.253532	0.62601	0.520726	0.70852	0.516947	0.82211	0.820986	0.95982	1.00372	1.24048	1.25076	1.20345	1.30938	0.536692	0.562943	0.393014	0.662568	0.426078	0.66052	0.710171	0.659216	0.663084	0.618805	0.672595	0.552794	0.466912
1430	DV736739	0	2	0	1.59785	1.52231	1.37121	1.43582	1.36489	1.48778	1.2916	1.56501	1.20453	1.25949	1.21843	1.18085	0.912828	1.09545	0.945786	1.05262	0.754683	0.704003	1.00531	0.890702	1.40155	1.5409	1.20959	1.26031	1.6647	1.48666	1.59949	1.6586	1.39321	1.66143	1.42487	1.50559	1.52858	1.68396	1.42538	1.65195	1.44585	1.48391	1.51488	1.5443	1.68632	1.6167	1.59149	1.55828	1.45147
1367	DV736865	0	2	0	0.623784	0.61075	0.626971	0.610568	0.528853	0.312512	0.255908	0.435509	0.517723	0.515744	0.189413	0.549661	0.30974	0.512666	0.375144	0.436006	0.328538	0.306623	0.400794	0.305943	0.673511	0.459001	0.715926	0.396903	0.856576	0.642838	1.02168	0.970736	1.14833	1.16966	1.12014	1.32149	0.574427	0.564759	0.298995	0.633116	0.564627	0.515007	0.67322	0.408681	0.496582	0.625925	0.672016	0.529742	0.494656
3972	EE677865	0	2	0	2.1967	2.10105	1.98492	2.06654	1.98642	2.1432	2.04651	2.071	2.08837	2.08193	1.94965	2.09384	1.9443	2.03157	2.03137	1.86357	1.74035	1.78625	1.86414	1.81771	2.07342	2.15566	2.01555	2.11175	2.24	2.19086	2.24956	2.45941	2.49108	2.39228	2.47559	2.36979	2.08535	2.04171	2.29369	2.28933	1.97603	2.17972	2.20139	2.19839	2.11204	2.06639	2.10986	2.18824	2.26613
6467	ES789601	(sp:P31661) Sodium- and chloride-dependent creatine transporter 1 OS=Oryctolagus cuniculus GN=SLC6A8 PE=2 SV=1	2	visceral ganglion	0.2894	0.345234	0.257863	0.468482	0.399339	0.47912	0.246606	0.328724	0.0832259	0.43656	0.242722	0.0676719	0.0439831	0.223835	0.251379	0.219491	0.135476	0.331118	0.162752	0.143665	0.210547	0.243191	0.316901	0.201772	0.368696	0.317489	0.451994	0.492996	0.894427	0.848529	0.849553	0.650905	0.468821	0.500381	0.0582151	0.380822	0.478854	0.608343	0.612195	0.573196	0.533075	0.589018	0.550574	0.619366	0.428007
8793	ES789831	(sp:Q6DHB5) Lipoma HMGIC fusion partner-like 3 protein OS=Danio rerio GN=lhfpl3 PE=2 SV=1	2	0	0.279105	0.00780295	0.45925	0.102092	0.0709616	0.225883	-0.116621	0.00463741	0.331002	0.115492	-0.311554	-0.190944	-0.242469	-0.0656743	-0.0336691	-0.355994	-0.303593	-0.313906	-0.182821	-0.377737	0.130258	0.083239	-0.0833879	-0.00591734	0.916145	0.665087	0.964193	0.981542	1.14686	1.22432	1.26387	1.11123	0.0882568	0.342395	-0.186205	0.192956	-0.0619404	-0.0873011	-0.0841558	-0.200329	0.417548	0.0414716	0.350042	0.20468	-0.311152
38488	EW777944	0	2	0	1.44437	1.53031	1.44198	1.31523	1.44745	1.51584	1.52823	1.4405	1.33795	1.35243	1.39389	1.37895	1.33643	1.31641	1.26081	1.24754	1.20365	1.10724	1.10741	1.20109	1.32787	1.32798	1.30943	1.31058	1.58801	1.46901	1.61076	1.63799	1.7408	1.6162	1.85855	1.74646	1.55087	1.45562	1.57182	1.62106	1.43151	1.53909	1.58618	1.53504	1.35065	1.41971	1.50517	1.58433	1.54312
30774	EW778397	(sp:P35224) Catenin beta OS=Urechis caupo PE=2 SV=1	2	female gonad	0.649812	0.699701	0.763134	0.724652	0.626644	0.568302	0.648464	0.659921	0.632545	0.663666	0.504072	0.644627	0.782473	0.505638	0.526514	0.575559	0.44096	0.368769	0.434762	0.455584	0.699262	0.710049	0.631606	0.63491	1.06748	0.890698	0.67536	1.16819	1.12347	1.28179	1.30811	1.29271	0.755653	0.691061	0.534203	0.591913	0.874252	0.79395	0.345569	0.766283	0.684179	0.774507	0.698002	0.79049	0.666459
7393	EW779003	(sp:O35177) Enhancer of filamentation 1 OS=Mus musculus GN=Nedd9 PE=1 SV=2	2	0	0.727912	0.558643	0.584171	0.57748	0.621897	0.688645	0.55777	0.691555	0.616909	0.43286	0.422913	0.50952	0.506444	0.481721	0.360993	0.413625	0.368814	0.247056	0.239151	0.386799	0.479629	0.443318	0.614727	0.570122	0.653407	0.707128	0.584689	0.584366	0.77955	0.829908	0.895169	0.788616	0.578747	0.403739	0.584827	0.524182	0.550859	0.450697	0.154941	0.598607	0.301725	0.256629	0.418546	0.25763	0.49668
15368	EW779053	(sp:Q80TB7) Zinc finger SWIM domain-containing protein 6 (Fragment) OS=Mus musculus GN=Zswim6 PE=2 SV=2	2	0	0.853529	0.771216	0.712846	0.931024	0.900028	0.803737	0.87425	0.78998	0.802561	0.661666	0.764518	0.781761	0.752667	0.648905	0.617555	0.679257	0.588787	0.548981	0.619647	0.705546	0.875225	0.893048	0.845591	0.838971	0.988428	0.945118	0.870939	0.972674	0.950004	1.016	0.925972	0.914638	0.578804	0.663145	0.638519	0.619313	0.733531	0.685541	0.429565	0.825417	0.582041	0.644544	0.513058	0.488048	0.79946
6507	EX956437	(sp:Q62901) Arginine-glutamic acid dipeptide repeats protein OS=Rattus norvegicus GN=Rere PE=2 SV=2	2	female gonad	0.797711	0.782731	0.589542	0.673242	0.786421	0.871003	0.791819	0.726006	0.755476	0.573393	0.704077	0.746864	0.631765	0.588627	0.534285	0.541757	0.489944	0.456614	0.581423	0.327736	0.701099	0.7214	0.715877	0.738507	0.878651	0.830109	1.07095	1.07302	1.12767	1.19617	1.3037	1.09174	0.276523	0.352337	0.379189	0.375776	0.533248	0.52966	0.386467	0.517954	0.465959	0.521396	0.507542	0.416713	0.551262
10268	FP000141	(sp:Q62901) Arginine-glutamic acid dipeptide repeats protein OS=Rattus norvegicus GN=Rere PE=2 SV=2	2	female gonad	1.53098	1.48303	1.35577	1.43697	1.57075	1.46021	1.4624	1.44083	1.39005	1.17944	1.47807	1.49336	1.36633	1.1622	1.18248	1.2115	1.14436	1.15129	1.18382	1.20743	1.44232	1.36206	1.32569	1.38275	1.51104	1.40494	1.7611	1.73838	1.79073	1.75285	1.83247	1.73219	1.0333	1.06621	1.09218	1.015	1.1113	1.14431	1.2242	1.17198	1.00692	1.0556	1.10573	0.997949	1.23979
15788	FP002612	(sp:A2AJN7) Sodium bicarbonate transporter-like protein 11 OS=Mus musculus GN=Slc4a11 PE=2 SV=1	2	female gonad	0.151858	0.303516	0.0399259	0.410394	0.386256	0.267298	0.548067	0.331825	0.0633544	0.0141552	0.190408	0.226272	0.122022	-0.122202	-0.0718427	-0.016982	-0.240006	-0.307864	-0.174296	-0.118781	0.359506	0.0963283	0.258048	0.234931	0.574998	0.400992	0.636369	0.603355	0.742751	0.77865	0.790646	0.688879	-0.223906	-0.0593505	-0.254061	-0.177684	0.121512	0.0651013	-0.161283	0.146175	-0.0457991	-0.0562614	0.0241764	-0.119618	0.175566
26230	FP002666	0	2	0	1.45964	1.53971	1.47765	1.59062	1.51185	1.43487	1.49047	1.52817	1.69032	1.6658	1.58906	1.65157	1.5664	1.54314	1.3903	1.5323	1.21794	1.2173	1.23077	1.26315	1.39565	1.61975	1.57813	1.58351	1.43595	1.50315	1.33635	1.44565	1.65184	1.57262	1.5984	1.68214	1.53231	1.77436	1.65191	1.78276	1.57395	1.78738	1.66065	1.65709	1.60661	1.62444	1.52419	1.54869	1.74928
16112	AM856674	0	2	0	1.2073	1.24192	1.1785	1.37156	1.29222	1.2022	1.27721	1.26014	1.33426	1.40458	1.3366	1.29057	1.18486	1.29419	1.26101	1.29041	0.980684	1.02478	1.00441	1.02512	1.30376	1.37105	1.35387	1.29489	1.27651	1.29317	1.24688	1.29705	1.49107	1.47249	1.44249	1.49696	1.20926	1.4576	1.37062	1.42361	1.3786	1.57027	1.29068	1.41048	1.3321	1.39371	1.251	1.2498	1.46254
17553	AM856679	0	2	0	0.1237	-0.0556034	0.245209	0.0143735	0.0204004	0.10866	-0.216859	-0.0678911	-0.0127842	-0.0950757	-0.231217	-0.218931	-0.284404	-0.332617	-0.265838	-0.463359	-0.183884	-0.205301	-0.219934	0.0284456	-0.146912	0.0142841	0.11155	-0.117133	0.391993	0.177452	0.530744	0.733339	0.897511	0.862985	1.00307	0.83598	0.250226	0.195319	0.00353703	0.288242	-0.0328636	-0.194155	-0.120807	-0.384557	0.0727008	-0.0556074	0.230931	-0.0111998	-0.156285
10443	FP004695	0	2	0	0.252496	0.502508	0.406261	0.208918	0.448978	0.350905	0.229798	0.352217	0.198827	0.14414	0.351201	0.172822	0.243749	0.148863	0.151693	0.167114	0.261302	0.230332	0.182447	0.221418	0.28133	0.0321069	0.313293	0.237156	0.452728	0.467522	0.439542	0.65947	0.830895	0.706591	0.771132	0.790735	0.143299	0.0993885	0.128929	0.244165	-0.189425	-0.108571	0.00939169	0.0637591	0.201743	0.126985	0.0625103	-0.0824118	-0.0481591
3656	FP006365	0	2	0	0.864473	0.784945	0.90274	0.89199	0.742008	0.791151	0.73264	0.856802	0.768	0.761875	0.681956	0.790926	0.411669	0.512081	0.503889	0.471818	0.254397	-0.0318365	0.434804	0.2725	0.866815	0.520442	0.926827	0.839051	0.702438	0.644707	1.08458	1.15908	1.2127	1.25304	1.29063	1.15425	0.605602	0.694715	0.390647	0.598941	0.82897	0.837972	0.439041	0.823603	0.941108	0.972024	0.890279	0.780948	0.984642
44233	FP006462	(sp:Q8TCT6) Signal peptide peptidase-like 3 OS=Homo sapiens GN=SPPL3 PE=2 SV=1	2	female gonad	0.217964	0.257981	0.219372	0.022074	0.202952	0.384458	0.504157	0.290583	0.179519	0.218828	0.250143	0.139203	0.207452	0.211624	0.227742	0.17718	0.177602	0.198468	-0.008728	0.158601	-0.00130884	-0.0566093	0.101781	0.175446	0.218194	0.192199	0.213038	0.118715	0.817674	0.560638	0.794458	0.845529	0.0835114	0.0324287	0.098067	0.0883032	0.334822	0.185567	-0.0828966	0.291445	0.196188	0.101428	0.139718	0.167721	0.113595
4504	FP006477	0	2	0	2.15846	2.069	1.99343	1.86473	1.89127	2.0857	1.9787	2.05592	1.9508	1.92751	1.90466	2.06353	2.16542	2.1884	2.3762	2.02107	1.65975	1.64438	1.64068	1.6729	2.07038	2.0536	2.01682	1.91641	2.28489	2.17446	2.17069	2.19855	2.18864	2.20153	2.22421	2.14644	2.10072	2.04019	2.26437	2.08786	1.8532	2.00964	2.13163	2.14311	2.10053	1.99589	2.09372	2.14303	2.17784
37007	AM857000	(sp:Q1LYM3) Protein spire homolog 1 OS=Danio rerio GN=spire1 PE=2 SV=1	2	0	-0.109917	-0.14321	-0.04506	-0.184539	-0.0867323	-0.222536	-0.251103	-0.0824716	-0.00205935	-0.0354016	-0.146924	-0.123512	-0.0211147	-0.0682463	-0.230223	-0.154437	-0.270668	-0.295804	-0.168172	-0.372101	-0.165315	-0.109788	-0.133789	-0.135714	-0.0188991	0.0295324	0.0757536	-0.0787716	0.388912	0.222368	0.273997	0.227848	-0.357244	-0.188581	-0.242972	-0.190072	-0.17729	-0.194204	-0.320955	-0.198741	-0.117183	-0.238147	-0.121771	-0.192017	-0.172109
42437	FP006966	0	2	female gonad	1.28193	1.37988	1.25206	1.25954	1.24122	1.28759	1.38397	1.31955	1.2535	1.27938	1.36336	1.26149	1.18464	1.22	1.20021	1.25086	1.14413	1.16258	1.16883	1.20436	1.28856	1.27894	1.29538	1.22883	1.60589	1.48033	1.66119	1.70074	1.82345	1.84805	1.84456	1.84577	1.10409	1.1267	1.15578	1.15569	1.18831	1.23439	1.2516	1.18961	1.13472	1.19858	1.24838	1.28164	1.20594
4231	FP007253	0	2	0	1.02369	1.17018	0.945014	0.947923	1.12112	1.0416	1.04813	0.979993	0.884947	0.745601	1.04318	0.93759	0.967735	0.800243	0.746221	0.736497	0.580439	0.338771	0.58131	0.577783	1.02472	0.881187	0.956129	0.933677	1.25982	1.10395	1.50987	1.43689	1.23394	1.34257	1.33184	1.34698	0.671113	0.65508	0.70324	0.719157	0.537064	0.60627	0.71338	0.627559	0.599584	0.535033	0.678613	0.653193	0.657657
29570	FP007730	0	2	0	1.06378	1.05428	1.04248	1.06081	0.972728	1.18684	1.02402	1.04571	1.11033	1.12409	1.08984	0.998411	1.08722	1.16164	1.07354	1.01172	0.978599	0.792457	0.984247	0.953043	0.979569	1.16026	1.08469	1.05977	1.15476	1.12256	1.27505	1.27867	1.3778	1.39888	1.4264	1.41286	1.18878	1.16218	1.16185	1.238	1.23934	1.23856	1.26672	1.16976	1.164	1.21062	1.20199	1.352	1.23401
4854	FP008026	(sp:Q8TBZ3) WD repeat-containing protein 20 OS=Homo sapiens GN=WDR20 PE=1 SV=2	2	female gonad	0.265004	0.337262	0.323805	0.32784	0.35957	0.351913	0.320343	0.360646	0.24482	0.318442	0.290346	0.224423	0.261022	0.34467	0.315324	0.230237	0.231483	0.248787	0.199179	0.215092	0.244993	0.118309	0.331086	0.298227	0.406373	0.327397	0.450145	0.487812	0.646662	0.763749	0.844667	0.72867	0.138895	0.127461	0.118828	0.126278	0.390243	0.207066	0.0834821	0.323895	0.198654	0.18233	0.206733	0.187684	0.0553988
40500	FP008324	(sp:Q92038) Acyl-CoA desaturase OS=Cyprinus carpio PE=2 SV=2	2	0	0.0263101	0.447957	-0.0677201	0.315249	-0.0517302	0.199586	0.480804	0.0415657	0.019465	-0.0456073	0.085229	0.158407	-0.0777844	-0.0543978	-0.154141	-0.12699	-0.115545	-0.224358	-0.0242842	-0.0950323	-0.0106699	0.0680259	-0.0941604	0.0110626	0.704437	0.305376	0.926766	0.76098	0.601605	0.820809	0.921033	0.803833	0.201198	0.373059	0.410521	0.468717	0.224342	0.163887	0.318789	0.305956	0.289035	0.279716	0.0327698	-0.0246349	0.173135
12686	FP011634	(sp:Q8BTM8) Filamin-A OS=Mus musculus GN=Flna PE=1 SV=4	2	0	0.361211	0.196855	0.429401	0.0943699	0.233642	0.291013	-0.00987483	0.170949	0.233524	-0.0923951	0.0842853	-0.079101	-0.385113	-0.0503558	0.284125	-0.270607	-0.314191	-0.367798	-0.371442	-0.169855	-0.016042	-0.0436696	-0.165705	0.109123	0.795361	0.54681	0.935482	0.733958	0.621526	0.873462	0.748537	0.72017	-0.063549	0.0598101	-0.351892	0.126189	-0.389797	-0.208961	-0.177406	-0.45396	-0.178851	-0.296239	0.124754	-0.178062	-0.390171
39766	AJ535669	(sp:Q25410) Putative molluscan insulin-related peptide(s) receptor OS=Lymnaea stagnalis PE=2 SV=1	2	0	0.591061	0.63391	0.570212	0.464078	0.776826	0.52215	0.680634	0.590083	0.478398	0.343136	0.608081	0.509795	0.517607	0.501293	0.363255	0.39563	0.269222	0.26403	0.211128	0.301851	0.459322	0.542995	0.447268	0.457627	0.71602	0.651952	0.866269	0.83672	0.779282	0.895628	0.845715	0.865528	0.436768	0.211203	0.387574	0.264183	0.342312	0.415455	0.386117	0.517842	0.18237	0.313374	0.461491	0.298204	0.335241
30791	EF687775	(sp:Q9PWF7) Catalase OS=Rana rugosa GN=cat PE=2 SV=3	2	0	1.93332	1.84735	1.99378	1.75086	1.91256	1.86585	1.72679	1.96696	2.00611	1.83497	1.91134	1.8024	1.60351	1.69583	1.54078	1.55606	1.24966	1.22218	1.56488	1.46624	1.58796	1.78441	1.7598	1.59892	1.32251	1.49258	1.2194	1.39466	2.29763	1.98884	2.08674	2.12862	1.84383	1.87511	1.7733	1.78269	1.63457	1.75861	1.89595	1.80418	1.75988	1.68758	1.87111	1.69034	1.82833
40552	AM858272	fras1 related extracellular matrix protein [Schistosoma mansoni]	2	0	1.53496	1.53638	1.57481	1.5603	1.49357	1.41624	1.21321	1.4707	1.47536	1.41084	1.33053	1.41342	1.19798	1.26588	0.982502	1.14302	1.06017	0.817416	1.12712	0.968949	1.5254	1.4187	1.47428	1.31365	1.36919	1.50214	1.46421	1.49865	2.04981	1.6997	2.02965	1.86644	1.46507	1.54864	1.28004	1.52996	1.5135	1.55755	1.42825	1.37865	1.65039	1.64757	1.64417	1.65752	1.56673
15257	AM854218	0	2	0	1.50775	1.39194	1.47363	1.52038	1.43111	1.36485	1.1237	1.3808	1.42934	1.33932	1.2382	1.28343	1.08969	1.21044	0.945311	1.04844	0.985313	0.690253	1.08113	0.932516	1.47019	1.31395	1.44772	1.24503	1.27541	1.45187	1.31519	1.49877	2.01179	1.63904	1.96564	1.81762	1.37444	1.42833	1.1892	1.4415	1.46352	1.46875	1.30467	1.3137	1.5705	1.53522	1.49815	1.47691	1.45868
43725	AM854612	0	2	0	0.610885	0.927213	0.884564	0.850373	0.872189	0.71877	0.979653	0.779987	0.985352	0.936711	0.73576	0.891752	0.862983	0.792286	1.07433	0.888669	0.685622	0.456743	0.607538	0.547798	0.786259	0.930879	1.07222	1.02892	0.95736	0.962248	1.0253	1.14443	1.41606	1.44295	1.41485	1.34121	0.791986	0.779062	0.866369	0.945893	0.808706	0.878694	0.925284	0.811548	0.848927	0.767769	0.742159	0.842002	0.942453
18496	AM853616	0	2	0	1.46299	1.3978	1.40458	1.46488	1.44695	1.45857	1.48982	1.42847	1.41422	1.42113	1.35879	1.40986	1.39544	1.48255	1.47543	1.41794	1.37644	1.37724	1.32756	1.39105	1.45147	1.55322	1.47806	1.47522	1.52784	1.52372	1.61803	1.60882	1.95425	1.74049	1.93309	1.85089	1.53041	1.49523	1.50726	1.60667	1.47019	1.49281	1.62939	1.50106	1.46562	1.50866	1.46496	1.45578	1.58493
32970	EW777683	(sp:Q00944) Focal adhesion kinase 1 OS=Gallus gallus GN=PTK2 PE=1 SV=2	2	0	1.50879	1.53788	1.55529	1.51974	1.5559	1.49973	1.48402	1.55353	1.38787	1.54338	1.46711	1.47021	1.53319	1.41902	1.39049	1.44389	1.39473	1.31161	1.45108	1.39028	1.46742	1.54524	1.53707	1.4384	1.42066	1.45318	1.53766	1.5381	1.96736	1.77334	1.9752	1.91372	1.55924	1.42344	1.50929	1.53294	1.46326	1.54116	1.47473	1.58662	1.53943	1.51766	1.56741	1.57422	1.48755
7603	AM859477	0	2	0	0.637583	0.693249	0.694178	0.645713	0.770816	0.833183	0.403772	0.433185	0.510243	0.776473	0.281777	0.392753	0.243183	0.6015	0.458994	0.50307	0.264346	0.402142	0.246995	0.0142622	0.570885	0.298979	0.732871	0.328417	0.560329	0.636686	0.81798	0.747416	1.31807	1.23896	1.40816	1.35783	0.770409	0.979415	0.460871	0.985411	0.659304	0.833487	0.910901	0.624158	0.929098	0.614509	1.04371	0.974952	0.355734
43022	AJ565554	0	2	female gonad	0.927052	1.14276	0.870233	0.848273	0.818467	0.986677	0.928201	1.04687	0.917458	0.909754	0.959107	0.859296	1.02777	0.711247	0.801958	0.784358	0.644307	0.581599	0.697567	0.543802	0.863308	0.905507	0.846258	0.870905	0.997743	0.931407	1.13906	1.10691	1.51823	1.32181	1.47381	1.43379	0.715795	0.848367	0.901938	0.949398	0.960006	1.01881	1.06517	0.949516	0.88996	1.06886	0.890986	0.947795	0.988142
3235	AM857969	0	2	0	0.403695	0.423996	0.480473	0.536884	0.540188	0.415851	0.391231	0.390261	0.715875	0.562252	0.384764	0.341079	0.290207	0.309787	0.296195	0.327678	0.36963	-0.105827	0.26565	0.0832638	0.591277	0.478261	0.497408	0.479517	1.13318	0.800705	1.24669	1.32534	1.56706	1.64377	1.66659	1.57713	0.408797	0.481503	0.235186	0.412341	0.493917	0.487552	0.368836	0.460106	0.577493	0.425459	0.431851	0.371723	0.30375
40549	AM860658	0	2	0	0.634712	0.737535	0.733554	0.850216	0.685308	0.664638	0.635315	0.83465	0.698123	0.792646	0.535485	0.675166	0.508132	0.514421	0.561719	0.689032	0.631008	0.625967	0.649916	0.629798	0.780291	0.739602	0.584115	0.673717	0.469719	0.528132	0.708638	0.741975	1.19027	1.09758	1.20746	1.25716	0.803341	0.928151	0.830353	0.929175	1.01455	0.972601	1.01889	0.953253	0.971341	0.979035	0.9367	0.939512	0.816421
34868	CB617417	0	2	0	1.49685	1.62442	1.65367	1.58253	1.59583	1.52418	1.66817	1.51164	1.52728	1.5746	1.45647	1.63	1.49107	1.55348	1.44462	1.4606	1.39289	1.44816	1.47758	1.48139	1.63096	1.61953	1.6262	1.52633	1.74504	1.73011	1.80092	1.83508	1.71559	1.86093	1.76332	1.79301	1.65452	1.72388	1.57147	1.52703	1.5883	1.80872	1.763	1.70232	1.62384	1.73362	1.72091	1.68782	1.80547
29541	AM857414	0	2	0	0.402629	0.412892	0.338084	0.276011	0.499894	0.521539	0.139437	0.366859	0.336916	0.291046	0.20067	0.30712	0.0211015	0.354732	0.045619	0.0966106	-0.135664	-0.0298807	0.121208	-0.105361	0.190266	0.300621	0.498306	0.269741	0.515684	0.431631	0.608235	0.658349	1.05864	0.834515	1.14155	1.06528	0.419178	0.528431	0.131115	0.594655	0.461707	0.48627	0.362772	0.392082	0.508714	0.524283	0.457674	0.591863	0.402544
43930	AM863659	0	2	0	1.65022	1.68012	1.65978	1.53515	1.69617	1.71328	1.64204	1.61908	1.49689	1.59333	1.60773	1.39648	1.52152	1.52317	1.49941	1.52602	1.45687	1.39806	1.34616	1.47017	1.46618	1.65657	1.50364	1.52861	1.77966	1.66405	1.90751	1.8416	2.19987	2.03516	2.23242	2.16238	1.76472	1.688	1.76201	1.72544	1.52441	1.68009	1.67604	1.62848	1.48488	1.45432	1.6531	1.65684	1.60506
14907	AM859013	0	2	female gonad	1.55334	1.46933	1.49475	1.48685	1.39332	1.2634	1.41909	1.4898	1.50956	1.44863	1.57903	1.50978	1.49788	1.42628	1.52413	1.40935	1.24016	1.18195	1.30121	1.29938	1.57638	1.52204	1.39784	1.53309	1.48923	1.48684	1.79826	1.70111	2.03331	1.84099	1.94301	1.92014	1.42484	1.27512	1.36338	1.36958	1.44319	1.52827	1.51404	1.47555	1.48528	1.57394	1.43512	1.48618	1.57706
42254	AM855431	0	2	0	0.335844	0.224758	0.498091	0.441412	0.352944	0.211747	0.0785341	0.332793	0.181626	0.230139	0.074776	0.0494612	-0.327134	0.0536194	-0.023848	-0.167771	0.144795	-0.397015	0.0292197	0.0495193	0.0606671	0.147574	0.247642	0.196013	0.247281	-0.0663165	0.723799	0.8498	1.38095	1.25901	1.42099	1.28855	0.528988	0.5623	0.0998674	0.49831	0.7288	0.422498	0.0293731	0.494963	0.521798	0.405608	0.586904	0.496919	0.197227
10055	AM858004	0	2	0	1.13449	0.995098	1.12899	1.10758	1.00619	1.22754	1.16218	1.09924	1.12773	1.03772	1.08282	0.934528	0.962783	1.01765	1.08236	0.969739	0.916821	0.974028	0.936969	0.865604	0.94292	1.14906	1.10279	0.980116	0.973865	1.16506	1.12841	1.2659	1.51728	1.53039	1.55105	1.54438	1.16659	1.05701	1.06342	1.12477	1.1724	1.16278	1.18744	1.1764	0.908157	0.953367	1.09651	1.02948	1.05564
14971	AM864060	0	2	0	0.218478	0.338079	0.212228	0.440779	0.14148	0.373861	0.0741808	0.423295	0.277558	0.470377	0.168383	0.395477	0.206961	0.142851	-0.151264	0.221592	0.00935476	-0.378284	0.0265327	-0.179631	0.483195	0.309196	0.357446	0.291719	0.0106645	0.357502	-0.148087	-0.130918	0.963251	0.774877	1.00105	0.933474	0.477116	0.367824	0.0511396	0.243329	0.715746	0.60897	0.262987	0.459405	0.718724	0.763234	0.35693	0.46108	0.558082
42421	AM862948	(sp:Q6P1R4) tRNA-dihydrouridine synthase 1-like OS=Homo sapiens GN=DUS1L PE=1 SV=1	2	0	-0.139816	-0.0218417	-0.154283	0.0176913	-0.0107633	0.00418969	0.109865	-0.124433	-0.213302	-0.0622562	-0.13994	-0.155806	-0.385148	-0.0658673	-0.117503	-0.222217	-0.106977	-0.19963	-0.107935	-0.202128	-0.142736	-0.0634825	0.076913	-0.02597	0.103549	-0.0200148	0.307411	0.299108	0.589139	0.627237	0.553434	0.646496	-0.0398118	0.0317581	-0.234881	-0.119354	-0.0374499	0.0303751	-0.219694	-0.0304959	0.107697	0.0911793	0.00239894	0.15513	-0.147752
21239	DW713987	0	2	0	1.863	1.73617	1.81438	1.72764	1.83484	1.79489	1.88292	1.72999	1.58685	1.6297	1.67425	1.59937	1.58158	1.60626	1.6117	1.39816	1.36987	1.24984	1.35495	1.4954	1.67094	1.8824	1.67931	1.7027	1.91639	1.81585	1.83888	1.99152	1.98611	1.88275	1.93861	1.85417	1.68776	1.66878	1.6942	1.71067	1.50775	1.52572	1.59632	1.46031	1.50704	1.54776	1.83353	1.66023	1.69507
28620	AM854246	(sp:P33450) Cadherin-related tumor suppressor OS=Drosophila melanogaster GN=ft PE=1 SV=3	2	0	0.271181	0.192491	0.543996	0.409182	0.334847	0.192652	0.0351351	0.279848	0.326309	0.10743	0.0922822	0.233802	0.0122754	0.0195337	-0.0839668	0.00390453	-0.142486	-0.25698	-0.144197	-0.124198	0.320729	0.177831	0.247534	0.24129	0.529387	0.413408	0.731286	0.710119	0.730985	0.959254	0.892436	0.824991	0.211516	0.162736	0.0301198	0.11117	0.422187	0.0800472	-0.00420369	0.155826	0.215065	0.258532	0.290727	0.246167	0.218233
39594	CU990929	0	2	0	0.953414	0.899368	1.04409	0.952625	0.97518	0.913845	0.840864	0.944005	1.00462	0.983272	0.830797	0.97571	0.868592	0.93536	0.739565	0.848748	0.643453	0.557491	0.908445	0.673223	1.06739	0.825342	1.09932	0.928668	1.10592	1.11181	1.2358	1.28643	1.56166	1.41289	1.50974	1.31288	0.987223	0.933803	0.855642	0.896689	1.00709	1.10699	1.07297	1.08936	1.25102	1.07147	1.13894	1.16742	1.05234
2814	CU684507	0	2	0	1.41363	1.27441	1.35437	1.50136	1.27033	1.2375	1.135	1.34856	1.33967	1.30886	1.15368	1.28642	1.05726	1.14906	0.948642	1.0347	0.880556	0.82489	1.17062	0.839669	1.37365	1.32115	1.33716	1.15565	1.31253	1.26386	1.40775	1.5112	1.73534	1.72131	1.82542	1.55852	1.39603	1.44872	1.26639	1.47623	1.44011	1.4339	1.36278	1.36285	1.54321	1.51207	1.56563	1.45149	1.37571
32326	CU991449	0	2	female gonad	1.10043	1.11277	1.08899	1.12625	1.00288	1.06078	1.23402	1.12543	1.14688	1.13761	1.07229	1.14712	1.03524	1.06963	1.09458	0.984317	1.01839	1.01218	1.05179	0.999789	1.1311	1.2126	1.09628	1.10495	1.18	1.1806	1.38271	1.39036	1.65643	1.54878	1.63551	1.5586	1.07257	1.09641	1.15902	1.08729	1.12671	1.19879	1.25396	1.09199	1.00514	0.997663	1.08903	1.11149	1.12804
1375	AM864773	0	2	0	-0.793565	-0.887942	-0.769825	-1.07203	-1.11317	-1.19516	-0.748739	-0.702497	-1.0848	-0.940921	-0.888033	-0.976103	-1.05294	-1.03086	-0.850796	-1.19223	-1.30582	-1.10144	-1.19086	-0.997358	-0.813475	-0.682137	-0.747132	-0.658073	-0.910489	-1.71447	-0.687424	-0.908583	0.697998	0.475089	0.796896	0.562317	-0.338137	-0.82874	-0.378648	-0.495491	-0.562724	-0.573675	-0.0235221	-0.632063	-1.07065	-0.732767	-0.99369	-1.10368	-0.415366
17424	AM863929	(sp:Q9CUS9) Signal peptide peptidase-like 3 OS=Mus musculus GN=Sppl3 PE=2 SV=2	2	0	0.249217	0.329943	0.210945	0.0927904	0.242159	0.292054	0.353003	0.235084	0.222448	0.255231	0.242575	0.228518	0.228857	0.168746	0.243926	0.117307	0.142391	0.20498	0.0643123	0.235485	0.0065557	0.0336041	0.11757	0.0960607	0.164506	0.227218	0.196361	0.159913	0.661967	0.446495	0.597373	0.57534	0.0769068	-0.0470788	-0.0248625	0.0935975	0.256595	0.0358097	-0.0849975	0.16937	0.180975	0.140188	0.294068	0.145282	-0.0518857
36949	AM855576	(sp:Q9XZV3) Guanine nucleotide-binding protein G(o) subunit alpha OS=Geodia cydonium PE=2 SV=3	2	0	0.0400604	0.215809	0.176686	0.105142	0.231939	0.176596	0.0526106	0.0685505	0.0725453	-0.156726	-0.0342618	0.00494984	-0.0670549	-0.0804807	-0.351757	-0.182129	-0.329401	-0.359688	-0.1865	-0.247942	0.100016	-0.206577	-0.0117382	-0.0913128	0.307983	0.287424	0.370829	0.16824	0.268761	0.384476	0.503795	0.432959	0.123034	0.0961134	0.0353797	0.0358069	0.344524	0.0463803	0.0271911	0.149958	0.139099	0.208544	0.233966	0.188463	0.0461036
34694	FP001896	0	2	0	1.60582	1.5598	1.52678	1.4109	1.537	1.42305	1.44908	1.44507	1.49241	1.26675	1.60104	1.40527	1.03662	1.21604	1.03221	1.1321	0.857705	0.84323	0.985336	0.904942	1.45969	1.23455	1.22362	1.11475	1.05905	1.14099	1.23017	1.01725	1.6457	1.29585	1.60109	1.5735	1.43413	1.69533	1.22104	1.33332	1.31805	1.47766	1.47106	1.54114	1.62597	1.48899	1.64011	1.62384	1.45957
28491	AM858949	(sp:Q9NZR2) Low-density lipoprotein receptor-related protein 1B OS=Homo sapiens GN=LRP1B PE=1 SV=2	2	0	0.363547	0.385774	0.370183	0.369472	0.322572	0.328378	0.383397	0.124748	0.342598	0.512483	0.330636	0.310511	-0.257166	0.0993888	-0.0300156	0.130613	-0.227767	-0.274948	-0.0643593	-0.067579	0.366731	0.145728	-0.0567974	0.0721642	-0.32071	-0.148254	-0.0841659	0.0312727	0.522853	0.618221	0.500649	0.537726	0.525048	0.548648	0.158828	0.534888	0.779391	0.519999	0.318237	0.71577	0.970037	0.742852	0.971962	0.802006	0.217125
9869	AM857931	0	2	0	1.16706	1.19374	0.873667	1.1461	1.10164	1.15614	1.18726	1.12066	1.06661	1.07426	1.16064	1.06567	0.635799	1.00222	0.96222	0.830609	0.93162	1.10197	0.773765	0.895825	0.867267	1.08202	1.09686	0.858391	1.16709	0.940242	1.15886	1.17845	1.65815	1.5629	1.64471	1.60212	1.14362	1.07718	1.09837	1.09357	1.09719	1.09455	1.21638	1.16847	1.04473	1.05529	1.02631	1.10745	1.12207
38612	AM867467	0	2	0	0.329967	0.37746	0.319602	0.343615	0.3987	0.356605	0.384371	0.43355	0.406761	0.317314	0.445822	0.200348	0.347007	0.283071	0.256109	0.119515	-0.0743994	-0.101868	0.131194	-0.0247003	0.354219	0.34809	0.179706	0.395135	0.757554	0.562633	0.584831	0.627098	0.770752	0.690418	0.681879	0.784038	0.19402	0.169858	0.382031	0.27256	0.420784	0.398213	-0.00298761	0.568715	0.141205	0.0929228	0.161951	0.176743	0.499825
29745	AM863688	0	2	0	1.47364	1.48027	1.39792	1.42215	1.38118	1.4403	1.50118	1.44197	1.47813	1.48957	1.51452	1.59953	1.61359	1.52091	1.60079	1.45462	1.32349	1.22728	1.26071	1.28466	1.53432	1.67772	1.51806	1.60289	1.53417	1.57565	1.55454	1.53321	1.52822	1.59785	1.62597	1.62752	1.48858	1.46327	1.58505	1.57202	1.49593	1.5715	1.4962	1.55991	1.50621	1.52856	1.41319	1.51555	1.66896
12907	AM858052	(sp:Q5R9S6) Tetraspanin-8 OS=Pongo abelii GN=TSPAN8 PE=2 SV=1	2	0	0.00626341	-0.0838693	-0.0768323	0.224289	-0.0887151	-0.0479113	-0.0155252	-0.0423753	0.0961397	0.0992463	-0.219921	-0.0773323	-0.265073	-0.131922	-0.23215	-0.250266	-0.389987	-0.468441	-0.239875	-0.144349	-0.0277881	-0.133433	0.118359	-0.00262222	-0.0240616	-0.0421497	0.221279	0.100274	0.975064	0.524099	0.907487	0.687028	-0.0611325	-0.0734601	-0.415376	-0.0394491	0.560144	0.14013	0.129904	0.293205	0.449765	0.387379	0.388813	0.421005	0.0562354
33278	AM858171	0	2	0	1.63301	1.65274	1.67658	1.54706	1.51534	1.51478	1.49321	1.67431	1.62491	1.54102	1.57604	1.60982	1.45623	1.54644	1.48821	1.49443	1.32427	1.29671	1.38177	1.44209	1.73424	1.77923	1.62417	1.66599	1.97401	1.84396	2.16832	2.12818	2.28833	2.19732	2.32928	2.24136	1.5432	1.47233	1.54002	1.47473	1.57611	1.54614	1.58737	1.52555	1.59479	1.59265	1.65658	1.61689	1.66724
36956	AM856075	PREDICTED: similar to ENSANGP00000007666 [Nasonia vitripennis]	2	0	1.28651	1.06348	1.4342	1.12196	1.30208	1.16119	0.876044	1.15983	1.106	0.98686	1.04912	0.89155	0.568973	0.947103	1.15026	0.713124	0.768599	0.556436	0.716599	0.831895	1.13439	1.15228	0.989685	1.10774	1.79509	1.54454	1.85406	1.85034	1.84924	1.94959	1.89801	1.96056	1.24055	1.36994	0.827149	1.37307	0.899562	0.994913	0.937847	0.823967	1.19113	1.13952	1.40657	1.28026	0.838665
21000	AM866616	0	2	0	1.133	1.12609	1.19083	1.2633	1.20834	1.2323	1.01729	1.13304	1.13064	1.14634	1.05736	1.11788	1.09363	1.09605	0.801419	1.04122	0.718994	0.620537	0.884218	0.748635	1.26426	1.10293	1.13837	1.06595	1.38107	1.30326	1.62369	1.57701	1.88223	1.79435	1.85291	1.70363	1.24722	1.10053	1.14082	1.18009	1.33281	1.28847	1.41454	1.23721	1.20517	1.3107	1.222	1.28442	1.2728
32368	AM858033	0	2	0	1.01751	1.00008	0.952078	0.999254	1.11288	1.06033	1.07065	0.974568	1.00545	1.07957	1.02173	1.05086	0.877103	0.993498	0.957935	0.976221	0.913021	0.823676	0.874584	0.925859	1.02326	0.957104	1.09316	1.00366	0.754757	0.856374	0.940454	0.889565	1.29697	1.1905	1.16873	1.23975	1.03545	0.890139	1.02626	0.989163	1.21461	1.15628	1.19753	1.05861	1.06167	1.07945	1.12937	1.2087	1.0417
24223	BQ427204	0	2	0	0.914991	0.873715	0.908932	0.817382	0.945561	0.85667	1.0694	0.899683	0.940424	0.707764	1.12358	0.886746	0.89545	0.850864	0.869604	0.78186	0.608669	0.404852	0.463624	0.556018	0.810323	0.88357	0.797362	0.97091	0.8894	0.899399	1.01304	0.974063	1.41198	1.10739	1.3927	1.22786	0.888386	0.732083	0.883513	0.695432	1.04448	0.946449	0.694529	0.891961	0.521841	0.582581	0.705042	0.561706	0.987096
19916	AM859639	0	2	0	0.525015	0.370476	0.222896	0.300298	0.419733	0.511353	0.434722	0.347396	0.229607	0.536741	0.359622	0.287989	0.0735343	0.0474887	0.224075	-0.0824793	0.0668322	-0.158649	0.346026	0.116156	0.167123	0.356423	0.300053	0.326503	-0.226988	-0.150275	-0.120403	-0.131463	0.960475	0.799072	1.13627	0.895544	0.415833	0.423935	0.247907	0.552763	0.288806	0.600647	0.392802	-0.266948	0.776735	0.631107	0.763204	0.643269	-0.229199
30221	AM858058	0	2	0	0.944482	0.747178	0.88045	1.11516	0.935099	0.726695	0.826365	0.920994	0.944783	1.04298	0.76405	1.22121	0.45329	0.727711	0.558408	0.690513	0.52166	0.35515	0.580283	0.330258	1.21226	0.976777	1.1537	0.949658	0.806628	0.819297	1.23427	1.18352	1.48829	1.42998	1.50736	1.52401	0.718001	0.985086	0.631668	0.948851	1.22071	1.17577	0.957708	1.17958	1.32817	1.10034	1.26624	1.10175	1.1643
34075	AJ565602	(sp:Q9Y5Z4) Heme-binding protein 2 OS=Homo sapiens GN=HEBP2 PE=1 SV=1	2	0	0.625187	0.723201	0.586572	0.961353	0.713096	0.733505	0.860309	0.70514	0.541148	0.844503	0.660405	0.717079	0.558038	0.677982	0.672094	0.442192	0.441031	0.283831	0.266479	0.502497	0.817498	0.669957	0.845409	0.699778	1.39981	0.996328	1.31615	1.44399	1.39717	1.26777	1.32801	1.59112	0.875354	0.848974	0.927776	0.927667	1.03937	1.05649	1.00389	1.0913	0.845815	0.799867	1.15345	1.04582	1.22659
35747	AM865978	0	2	female gonad	1.43798	1.4676	1.38764	1.39179	1.45593	1.44729	1.51609	1.45654	1.41829	1.43385	1.46926	1.37049	1.31485	1.42103	1.3222	1.28755	1.32694	1.36323	1.31847	1.43048	1.43372	1.54146	1.4418	1.40854	1.64548	1.58178	1.75572	1.78154	2.09215	1.96906	2.0355	1.9611	1.34533	1.40013	1.44405	1.21895	1.3949	1.44702	1.56173	1.34437	1.34872	1.3684	1.35859	1.4348	1.44539
2864	ES789819	0	2	0	1.40441	1.14336	1.47508	1.44529	1.33738	1.29867	1.01397	1.03716	1.29856	1.16131	0.868378	0.967817	0.716852	1.03666	0.670006	0.668832	0.838107	0.658252	0.724347	0.858525	1.22418	1.16998	1.15599	0.985812	1.75147	1.51949	1.8541	1.72794	1.87669	1.98111	1.91444	1.92294	1.30969	1.58227	1.0118	1.52505	0.886543	1.03705	1.09382	0.899365	1.37308	1.12876	1.36124	1.32419	0.798039
40444	ES789678	(sp:Q94887) Neurexin-4 OS=Drosophila melanogaster GN=Nrx-IV PE=1 SV=2	2	0	1.1301	1.06005	1.139	1.18281	1.07689	0.959443	0.920222	1.05628	1.09976	0.96524	0.878231	1.07009	0.80407	0.899383	0.570206	0.854025	0.579584	0.526506	0.718983	0.697612	1.13026	1.04951	1.03672	0.933835	1.07707	1.01642	1.22807	1.12172	1.41219	1.39853	1.56826	1.46174	1.04569	1.05257	0.889804	1.02548	1.15937	1.10294	1.05971	1.08509	1.18994	1.16416	1.2382	1.1261	0.992222
[truncated: 1,862 more rows]
[truncated: 22 more columns]
